# Supplementary material for: Generation of ESTs for Flowering Gene Discovery and SSR Marker Development in Upland Cotton
Source: PLoS One. 2011 Dec 6;6(12):e28676. doi: 10.1371/journal.pone.0028676 (PMC3232235; doi:10.1371/journal.pone.0028676)
Supplement: Table S2 — Microsatellite markers developed for upland cotton. (XLS) [file pone.0028676.s002.xls]

## Sheet: Sheet1
Supplemental table 2: Microsatellite markers developed for upland cotton.
Primer ID	Motif	Forward	Reverse	Forward Tm	Reverse Tm	Product Size	ID	Sequence
CCRI001	(AGCA)3(GTTT)6	TCGCATATGAGAAATCAAGCA	TTACCGGATGCTACAGACCC	59.415	59.955	216	aymhcr.CleanEST.seq.Contig1096	TAAGATCAATTGAAACTCCTAGTACAAATTCCTTGATTCGCATATGAGAAATCAAGCATTAAGTATTACACAAAGGACGGAGGAGCAAGCAAGCAGGTTAGCTTTGTTGAGCTAAAAATATAGAGACTAGTTTGTTTGTTTGTTTGTTTGTTTTTTTTTTTTACTGCTTCTTCAAGAGGGTGGCTCTGAGCTCCGCCACGTCGATCTCGTTGGCACAGTTCTCGGGTCTGTAGCATCCGGTAACCGGGTCGGGAACCCATGAAACCTTCTCTTTAGCTCCACCAGACATCCCTTCCCCTGTTTTCTTGACTACAGCAGCAGCGCTCCTTCCTGCTCCTCCTCTTATTCCACTCGACACAATTCCTTGTGACGCCGCCGCATATCCTCGTCTGGAGATAA…
CCRI002	(TTAT)4	CAATGGCTGCCCATATGTAA	CTGGTCACCGTTCTCGTTCT	59.401	60.298	279	aymhcr.CleanEST.seq.Contig1206	CTTTTTCGTAAAAATAACTCATAAAATTATACATTTATACACGAGTTAAAAACAACAATGGCTGCCCATATGTAAATAGAAACATCTCTATTTTTATCATTTTATCTAAAAGTCCCAAAACTTTTTGTTGCTTTCAGTTATTTATTTATTTATTTCACTAATATTCATCTTCATCTTCATTTCTTGATCCAAAGAATCTCCTTACAACAGCTGCAACTGCACCCAAAAACATAAACAAGAGGAGTGTATCGAATCCGCCTCCGACGCCGACCGCAACGCTAGGGCCGGGAGCAAAGAACGAGAACGGTGACCAGCCCCAACCACCGTAGAACGGCACGCCGCAACCGTATCCGTAGCCTCCGACTAGAGGTGGGGCAACCCGTGGATTAATGTAAATGT…
CCRI003	(CAT)12	CAGCGAGTGATCCTTGAACA	AAGGCCACTTCCAATCTCAA	59.984	59.67	282	aymhcr.CleanEST.seq.Contig1234	AACAACTTGAATCTTCTGCAATCTAATTATTCTAACTCATCACATGATCAAATACTTGAACACGAATGCACGTTATAATAAGTTTACAATCACATTGCTTATCCATCATTAATAAAAAAGAAAATGAGAAGACCAGAAACTCATAATATTTTAGCTAGCTTAGCACTCAAAGCTCCACCATTTTAGTGATTTTACATCCCCCCCCCCCTTTTTCCTAACAAGCTCATCATCTCCTGCAGCGAGTGATCCTTGAACAACCCCTAGTGTAAGGATGAACAGGCCCGTGGACCTTGAAACAGTTGTGAGTGTAGTAAGATCTGCCTGACCTTGGTGGGCACGGGATCCTGTTAGCCCAAAGCGCCCCGTATGAAATGTAGTACCCCATTCTCTTCCAAAACA…
CCRI004	(CATA)4	GGGCAATAAGGTACACCGAA	TCGCCTTTACCAAAACCAAC	59.823	59.975	279	aymhcr.CleanEST.seq.Contig1491	GTACAAAGATAAATTGTAAGTAATTTAGTATTACATCAATAACGCAACAACACTTTCACTTGTCTTAGGAAAAGAAAAGTCATTAGGGCAATAAGGTACACCGAAAGTCTCGCTACTTTCAGGCGCCCATTAATTCACCATGCAACTTTCTAACTCATACATACATACATATATTGACATGAGTTAGCAGTATAGTAATGAAGAGATAGAGAATGTATGAGTTAGCAGTATAGTAAAGAAGAGATAGAGATTAAATACAGTCTGCAATGGAGGGGACATCCACAGAGACCAGCATCAAGCAAGGCGAAGATCATTGGTTCCATCGTGAAGAACAAGTGGAGGCTGTTGGTTTTGGTAAAGGCGAAGGGCATATAAATTAGAAGCCGCATTTGGTAGTAG…
CCRI005	(AAAAC)4	AACTCAAAGCAATGAGCCGT	CCTGACACACGCTGCATTAT	59.882	59.746	188	aymhcr.CleanEST.seq.Contig1550	CTCGAAACTAAAATAAATAATACATATGATAAACAGACTGACTAGTTAAATCTGCCTATGAATATACACATTGCAAGGTAATAAATAATACAATGCATTTTCTTAATCAAGTAAATCTTGGTAATAAAAGATATAATACATTTACTTAATCAAGGAAATCTTGTAATGAACTCATTGCAATGAACTCAAAGCAATGAGCCGTAGAGAAAAACTTTTGAGCATGGCTTCGAATTTGAACTGCAGATTTAGTGCCTACATGCCCATTATTATTGGCAGGACCTTTCTCTTTACATAACTACAGCAGCTGTAATGGCAAAAACAAAACAAAACAAAACATGCCGACTTCAACAATAATGCAGCGTGTGTCAGGCAAATGTTTAAATTTAAGTCGATTCTTAA…
CCRI006	(TCA)5(ATC)4(TCTTCT)3(TTC)6	CACTGTTTGCATCCCACAAC	CTACTGGACGGAATCGGTGT	60.008	59.989	295	aymhcr.CleanEST.seq.Contig1560	AATTGGAATAGATTGATATTACAACCATGAACAGAAGTGGAAAACAATAATAGAATACATGAGATTTTGGTTACAAAAACCAAATATAATAATTGGTCTGACCGGCATAAGCTCAAGATGGAAATCGATATCATTGGCAGTTTTCACACACAATATTGAAAACCAAACTAGGAAGATATGTTGTGCAACATCATGGTTTTGAACTCTTGAAAATCAACCATGCCGTCAAAGTTGGTGTCGTAGAAGCAAATCATGCTCCTGCAATCTTTGCCACTGTTTGCATCCCACAACCCAAGCCTTCCCAACACGCTTTCCAGCTCTTCGCATGAAATGAACCCATCCCCGTTCAAGTCGAACACCTCGAAAGCCTTGGCCAGGTCATCTTCATCATCATCATCA…
CCRI007	(CATA)3(AT)6(AGAT)3	TCTAAGCAACAGGCACCCTT	CCATGAAGGATACAATGGGG	59.875	60.006	256	aymhcr.CleanEST.seq.Contig1569	CCTAGCAATTAATTTGTATTTTATTATATTTCTAGAGGACAATAGCTAAGGAAACGGAAACTTTTCCACACTTCTAAGCAACAGGCACCCTTATTACAACCCAAAATTCATTAAAACTGAAAATTCTAGGGTAAATCTTTCTTCTTGGCTCAATTTATATGAGCAAAATGAAGAAAATTTTGCCAGAACAAAAATCAAAAGCTAAAAATGCATACATACATATATACATATATATATATAGATAGATAGATAGGTGCCCGAGAGGTGTGGTAATTTGGGATCAAGCAGGAGTAGTTTCATTTGTTCATCCCCATTGTATCCTTCATGGCATCTGCTGCGCCTTGTGCTTTAGCCTGCATCTGCTGCCCAGCCTGTTGCATTGAATCCATAGCAGATTGT…
CCRI008	(TACAG)4	AGTCCAATCTTAGAGCCCCC	TGGGAGAGAGGCAACGTATT	59.536	59.694	173	aymhcr.CleanEST.seq.Contig1749	ATGAATGACAAACAAGCTCCATATATATTCTCTGCAAGTCCAATCTTAGAGCCCCCAGATTTCATGTTTTCACAATTATACCATTACAGTACAGTACAGTACAGCTGATAGTAAAACAAGATTTAAACCGCCAACAACCACCACCGCGGGTAGCGGTAGCAGGAGGAAGAGGTATATGGTAAGATTGACAATACGTTGCCTCTCTCCCACAACATATTCTACAGCCCCATTGCATTACCTAACAAAACATGACAGAAACTAAAGGAGTAAGAAGTGACCCCTATTTTTTGGTTAGAATTTCTTCACCAATGCCTACTAACACAATACACACAACTTCGACTCCTTCGACACCTTGTAAAAACCTTCCTAACGTATAAAAAGACAATCACTAATGTTGCT…
CCRI009	(GGA)5	GGAAAACCCATACGAGGGAT	CGTCGAAATCGAAGGAAAAG	60.017	59.817	182	d3_F06.ab1	TTTTATAATACAAAAAAGAGGGACTAAATTTGCAATAAACTTACAAATCAAACAAGCCCTGAAACTCTGCTCTCCTCGAACAACAAGGACCGGAATTGCAATTATCTTCATTTTCAAATCGAACCCTCGTTCTACAAATTGGGCAAGCAGCAACTTTGATTAACCAACCATCCAAACACTTCCTATGGAACAAATGGCCACACCCAACGAGGCTTCTACACCATTGACCTTACCTGAACCCATCTAAGCAAATCACACAAGAATCCGAATCCGACCCGACGGATTCCGTTTCGTGAGAGAATCTGAATTGGGGAAGCTTTTTGAGCTGTTTCGAGGAAAACCCATACGAGGGATGGAGATGGTGACCACGGTGGCGGTGACAGCGGTGGCGGAGGACAA…
CCRI010	(TGA)5	TATGGCCTGATTGACCTTCC	CAAGAATGTTGCTTGCCTGA	59.894	59.988	128	h1_E01.ab1	GTACTCAGCAACATGGTAATCTTCCATTTTATGGCCTGATTGACCTTCCACTAAGTGGAACCCATGGGAAACTTTGTTACTTGATGACTTGCTTTTCCCTTTTCCCCCTTTCCCCTTGTCTGATGATGATGATGATTTCAGGCAAGCAACATTCTTGATTTTGGTAAAGAAGCCGGCTTCTTTAACGGGGCGGGAGGCGCCTGCAACTGATGAATGTTGGCTCATGTTTTCAAATTCAACATATAAATATACCAAGTAGAACCCTTCCCTTCCTCTGCCTGATAATTGATATATAATGCTGTATTTGGTTAAACAGGCCAATACCCAGAAGCCAAAGAACCTTCAGTTTTGGTGTGAATACAAACCCAGAACTATCCCCC
CCRI011	(AATA)3(AACA)5	ATGCTGACATCATCCCTTCC	ATGGAATTTCTTGCATTGCC	59.893	59.907	244	rayctn0_0009_H01.ab1	ATGCAAGAAAAATCAAACTCATGCTGACATCATCCCTTCCGAAGTATATATACACAATATATCACAAATACGAATTGAATAAATAAATATTATTAACAAACAAACAAACAAACAAATAAATAAATCATGATCAAAACGTCCTCTAGTGTTGTATTTTACATTTATTATCTATGCAAATATTTGCTGGATTACTGTCTCGGCATTTCCATTGTATTGTGCAAGAAGATGGATTGCATCAGCCCTTGGCAATGCAAGAAATTCCATTACTTTAAGTATTGCATTCTCATCGCAGATAACATCTCTTGATGATGCTTGATTTGGACTTCCACCGTCATCTGATACACGGGTTGTTGATGAGATGGTAACTTGTGAAGATCCAAGGTTGCAGCTTTCAGTATT…
CCRI012	(GA)18(CAGCA)4	CGTGATAGGATTGGAGGAGG	ACGAGTCTACCCGTACCGTG	59.502	60.051	286	rayctn0_0013_E08.ab1	CTTTATTAATTAATGCTTACAATACTATGATTGAAATAACTTTGAAAACTGACATTCTTAACGTGATAGGATTGGAGGAGGAACTGAAAGAAAAGAATAATGCACATCTGTCATAAAACTAATACAGAAAAATTAGTCTGGGCAACAGCAGGTGGAGAGAGAGAGAGAGAGAGAGAGAGAGAGAGAGAGAGGATGTCTAAAATAAAGAATGTCTAGGGAAACTAAAACAAAAATACAAATAAAAGGAAAGCCAGATGTCGCAGTCATTGCAAATAATATTATTCATTGTTTAACCATTGACACAGTCACCAGCACAGCACAGCACAGCACGGTACGGGTAGACTCGTCTCTGGCTGCGACTTCAAAACAAACCCCAAACACCATGCCTGGAAAAGAAGT…
CCRI013	(CTG)5	ACACTAGGCCGACCAATGAC	GATCGGAGGGGCAGATTTAT	59.997	60.252	248	rayctn0_0018_D11.ab1	GAAACTGTCCTTGTAAAATCATTATCTATACTATACATAATAAGAAGTGAAATCCAGATAACTTAGGTAACTCAATAGTACAAGCACGACAGCTATGACGAATTATGAAAGATGCTAAAAATACACTAGGCCGACCAATGACCCCATTCCGCACATTTCTATTTATGATGTTTAAAAGCAATAACTTATCCATTACTGAGATTGAAGTACTGCTGCTGCTGCTGCAGTTGCTGCTTCAAGGCAAGATAATTGAGTTGTTTGATGATGAACACTTGTTGATTCAAGAACAATCCTCGAAGTTTCAACAACCGTTTGTCCTTTGACATAATGCTGTCGACAAGCAGGCATGTATAAATCTGCCCCTCCGATCAGTTCCGTTTGGGTCGCTGCTGTTTTCCT…
CCRI014	(ATC)5	GAATCGGAAGACAGGCGTAA	CCCTATAAGTGCCTGCAACA	60.214	58.796	216	rayctn0_0030_H06.ab1	ATGAACAAAGTATTATGATCGTTAAGAATTCAACAGGATCCCTCCTCACAAACCAGACAAAGAAGAAGAGGCAAGCCCCCTTTGAGTTCTTGTTCATAACCCACATAGAAGCAAAGAAGTAAGGTTCTCTTAAAAATGCTAAAGTAAGTGCCTATCAAGATAGGCCATACCTCCAAGTTTGGACCCAAAGAGGAAATTTTAGGATCAGTGGCTATCAATGCTTCTTCACAAAGCTTTATAGCCTTATGGACATCTCTTAGGTGACCCCACTTTGGTTGTCTAACTTGTCCTGAGAAAGTAGTGAATCGGAAGACAGGCGTAACTTAGAAGACACTGTTTAGTCAACTGTAAACTGAACAATCATGGATTAACCTATCTCATACTATCGTTAACAACAAA…
CCRI015	(AAT)4(TA)7	AGGCAAGTATTGGCCACAAG	CCGGTGATTCTTGATGCTTT	60.132	60.074	293	rayctn0_0038_C02.ab1	CGGTTTCTTCCTGTTCCTTAACTTCACTATCTCCCCCAAGTCAATGCATAAAACCCCAAGTATGAAATTGGTACATCTAAGGTACTAAGTTGGTTCATTCAAAGTTGACAATTTCATATATTTGAAAAAAAGAAGTTGACAGTTTCAGCATATAAAAACAAACCCTAGCTAGGCAAGTATTGGCCACAAGATTCAAAATCCATACACAAGCACACAAAAATAATAATAATTTGGATTTTAATAACATAATTGTGATAGAACAAATCTAAATGTAATACTTTTTCAACTTTAAATGCCTACATAGTGATGAATTTGGTATATATATATATATCTATATATATGCGAATTTGGAATTAATACTTCATCCCTATTAATAAAATTTCCCCTTTCTTATTCCAG…
CCRI016	(CT)15	AATTCTGCAGGACTGGATGG	AAATGTGGAAGGAGCACAGG	60.073	60.111	288	rayctn0_0047_C04.ab1	ATTAAAACGAACCTCTAGAAGTAGATATTATTGAAAAGAGTGGCACATTGGGAGACATTCTGTCAAATAACACCCACAGTAAAAAGGAATAATTCAGCCATTTTCCCAATACCTTGTGCAATTTACATGCGCCGATACATACATACACACACATCATGGTAAATAAAAAGTTACAATTCTGCAGGACTGGATGGCGACTTTAAAGTAAAAGGGAAAAATGATGCAATATATGAAAAGAATAGAAGGCTAAGAAAAGGATCTTCTCTCCTCTCTCTCTCTCTCTCTCTCTCTCTCTCTTTTTATCTTTCTAACCAGCCATCTTACTTTATTGACTATGCTACAAAGAATAGGAAAACCATAAGGAAAACAATCAATACAAAAAATATTTTGATCATTAGC…
CCRI017	(ACAAA)5	CGCTACAAGTCCGAAACATCT	ATTTATGGGGCCACTTGTGA	59.392	60.192	143	rayctn0_0048_D03.ab1	ACGCTACAAGTCCGAAACATCTTATATTAAACGACATGAACCACATTGACTTTAATTGAAAATTCGCAGCAATTACAATACAAAACAAAACAAAACAAAACAAAATCAAAGCAGGAATTGATTTTCACAAGTGGCCCCATAAATATTTTCTCCGTGATCAGCAGAAGCTTAACAACCAAATAATTGCCAAGATTTATACGCTGTTATCAGCTTTACGGATATCACTGAGAAGAATCCAGCAGTTAGCAACACTTGAAAAAAATAAAAAACTGTATGTTGGATCGCTTCCGAGCTCGACAACCTTGAAACCCATTTCCTTCATCTTCATCTTCCCTTTGAAATCAGGTGACAAAATACCAAACTTATCAAGTGATGCTGCGAGGTCAGGCAACAGAGGAT…
CCRI018	(ATCCCT)5	CTTTCCCTTCCCCTATCTCG	AGTTGGTGACTGGGTTTTCG	60.025	60.005	191	rayctn0_0055_C01.ab1	CCTATCTTTCCTTTCCCTTCCCCTATCTCGATGCTTTTCTTTTTCCCTCTCCTTTTCTCTATCGGAATCGCTGCTCTTCTCCCTCTCGGAACGACGCCGTTCTCGATCCCTATCCCTATCCCTATCCCTATCCCTATCTCTTCTCTCACGATGCCTTCTCTTTTCTGAATCTTCCATTTCTCGAAAACCCAGTCACCAACTCTTGTTCTTCAACGCACGAACACGATTCCCTTTGTTCCGTGTCCCTGCTTCTATTTGTTCTTGCTGTATGCGTAAATGAATTGTTTTTCCCC
CCRI019	(GCA)5	CCTTTAACATCGGGGCACTA	CAAGCCAAGTTGTTGCTGAA	59.953	60.027	253	rayctn0_0068_C01.ab1	GAAATAGAAAAACTTGCTAATATCCCTTTAACATCGGGGCACTAATTTAAGAGATATGGCAGCAGCAGCAGCAGTTTATGGAGCAAAGCAAGCACCGAATCAAGGCCAATTGAGGCTTGCTGCAGACCAACAAACAAATGAGACAGAAATAAAAAGGATTAAGCAATTAATATAACAAAATATGCTTAACAGAGATAGAACTCCATAAGTTACTCTCTATGCATAATAACCACTATTTCTCTTCAGACTTGTAATATTTCAGCAACAACTTGGCTTGCTCAGCAACAAATTCAGTTCGCCTCGCATACGCTTCCAGCTGCGCGACTTGCAATTTCATCCATTTTGCCTCCAAAGCCGCCTTCTTTTCACCATCAACTATATCCAACCCCACCTTTACAA…
CCRI020	(TGA)4(GAT)9	GACCTTCAGCTTGCTTTGCT	TTGAACAAGTCCGGGAAGTC	59.763	60.088	210	rayctn0_0078_D07.ab1	GTAAAAGACTTTTTATTTATATATTAAGTGTTGCTAAAAGTCATGAGTTTTTTTTGTTTTTTTTTTCTCTTCCGAGTAAGTAACGAAGAAAAAGGTTACAAAAGGAGAAATAATAATGTAAAATCCTAAAGCATATTCTGATGCTTCTAAAAAGGCAGAGGAGGTGTTATTGAGGTTCAACTTGTACTTGCGGTTCAACTTGTACTTGCAGATCTGTTAAAGAAAAACAACTCTGCGATTTGAGAGTGACCTTCAGCTTGCTTTGCTGCTGCAGCTTGGGTTTTATTGCTGCTATTAGTAGTTTGTCATTTGATGATGATGAAAATGAAGAGGAAGACGATGATGATGATGATGATGATGATGATGGGGTTTCTTCATCGTCTTCATTCAAAGCAAGGA…
CCRI021	(AAAAAG)5	TGCACCAAATTGCCATATGTA	AAACGTGTCCGCTTTGTAGG	59.834	60.168	236	rayctn0_0081_A09.ab1	TTATGCACCAAATTGCCATATGTAATATGTACAATTTTCATAAGCTGATTGCCAAAAAGAAAAAGAAAAAGAAAAAGAAAAAGGGCCATTCTCTGTCGCCCTTGAAAGAATCTACAATCCTGGAACCAAACTGTATTCGCCGTAAAAATCAGCAATCCCAGAAGCAGCCCAGAGCTTTTGATTAAACTCGTCTTGCAACTCATCGGGCATGAATGACGTCCTACAAAGCGGACACGTTTTCTTATCATGGTCCATCCAACGGTCCAAACATGCCCTATGGAAAACGTGTCTACAGTTCCTCAACCACCTGATCTCTTCCCCACCTTGGAACTCGTACAAGCAAACAACACAGCTCTCTGGTGGGTCCCCTACGATGACGAGCTCCTCGTACTTTATGAC…
CCRI022	(AT)7	CTAAATCGTTGCTTGCGTGA	GGACTTCTCCCTCAAAATGGA	60.014	60.428	290	rayctn0_0087_H08.ab1	CCTGCAATTGCTTGGAAAGCTCTTTAATTAGAAGTTTGGCATATTTATCAATAGAGTACTTTTTCTTCAATTCGACTTCAAAGGTAACTCCTAAATCGTTGCTTGCGTGATGGATGAAAAATAGAGACTTGGACAGGTATTTCTTGAGTCTTTTAGGACTATCAAATGTACTCTTCAAATCCTTCATTGTCGAGTTCTCAAACAGGTCTACTTGTTGAAATATTTTGATGACATTCTTATGCTATAAATAATATATCCAAATCAAATTCATGAATATATATATATATAGTTATAGTGTTATTTAAATAAAAAAATCAACCTAAATGGTTCAATAATTGTAGGTGTTTTACCAAAACATGTCCATTTTGAGGGAGAAGTCCAGAAGAACCAGATGCATAA…
CCRI023	(AT)8	GTTTGCTCCACCATCGAAAT	ACCGACAGATGTGGGGAATA	59.939	60.195	205	rayctn0_0095_B05.ab1	AAGCAATAATGCGAGTATATAAGGATTGAAGCATTTCCAATGTTCAGGATTCTCGAGTTTACTCCATTTTCCGATGATTTGGAGAATATGGTATAGAAGCTTAGATCATGGAACAAAAGACTAAAAAAGCAGAGGAAGTAGAAGGAGAAAGAAATATAAGTTCCATTCCAATCTATAATAATCAAACTATAAGCAAATATCTTTGCTTTACCCGGGGGGGGGGAGACAGGTCATTGTGATTGAATGAACATAGGATGGCCTAGGAATGGAGCTTCACACCCGTTGATATTCTAACCTCAAACATCAAACTTCAAAAGCAAGGCAATGACTCCTTTCTTTACAAGTAATGCAACTTAGGGGGTCAAAATTTCGCTGTTTGCTCCACCATCGAAATCAAAC…
CCRI024	(ATAC)6	TCGCATAGTCACATCCTTGC	TTTCATGGGTTCTTCCTGCT	59.83	59.67	197	rayctn0_0100_H05.ab1	CTAAAACATATACATCTTGATATAATGCATATTCGGTTTGAGATGATTTTTGTCCCAGAAACTCTTATGTGTTGGGTTTGGTTTGAGATGATTTTTGTCCTTTTATAAAGACTTGATGATGTAACCTAGAAACAAGACATAGCGGTATGGTACAAACCCTCCAGATGCTGTTAAAAACAAAACAAGAGGCAGCCTTTTGAATAAAGCAAAAATCCATCATCTCTCACAACAATTTCTTAGAGAAGCGAGGATAAATCTAGAACAGAAAAAATCATTATCTGCTTTGGATTTTGCAGATGAGATACCTCCAAAGATCACTCGCATAGTCACATCCTTGCTTATTCAAAAGAAAATAAAAGAAAGAGTCAGAGAGTTATACTCTATGCAGAACCCAAGATA…
CCRI025	(AT)8	AACCAGGACAAACATAGGCG	GGAGGTTTTGTGGATCCCTT	59.993	60.169	136	rayctn0_0114_A07.ab1	AAATCATGAAAAGGTAGTATTTATTTTCTACGAGTACATATTACAATAAACTTGTGCAATAAACCTCAAAAACAATAACCAGGACAAACATAGGCGCATATTTATGTACTGTGTGTTCTATGTTTTGGTGTTTTTATTTTCACATTGCGTTACGTTTGAGACACTGATATATATATATATATCACACCGGGAAAGGGATCCACAAAACCTCCATA
CCRI026	(ATAC)3	AAAGAGTGGCACATTGGGAG	TTAAAGTCGCCATCCAGTCC	60.111	60.074	169	rayctn0_0047_C04.ab1	ATTAAAACGAACCTCTAGAAGTAGATATTATTGAAAAGAGTGGCACATTGGGAGACATTCTGTCAAATAACACCCACAGTAAAAAGGAATAATTCAGCCATTTTCCCAATACCTTGTGCAATTTACATGCGCCGATACATACATACACACACATCATGGTAAATAAAAAGTTACAATTCTGCAGGACTGGATGGCGACTTTAAAGTAAAAGGGAAAAATGATGCAATATATGAAAAGAATAGAAGGCTAAGAAAAGGATCTTCTCTCCTCTCTCTCTCTCTCTCTCTCTCTCTCTCTTTTTATCTTTCTAACCAGCCATCTTACTTTATTGACTATGCTACAAAGAATAGGAAAACCATAAGGAAAACAATCAATACAAAAAATATTTTGATCATTAGC…
CCRI027	(AGAAT)3	TTGGACCAACTCCAGAGTCC	TGGGTTCCCGTGTATTTTTG	60.088	60.587	159	aymhcr.CleanEST.seq.Contig1008	CAAATACATTATATGTATTGGTAGATGAGGAACAAATTGTCATGTAACATTCATAACTTTCAATTTATAAACGTGTACATTGGACCAACTCCAGAGTCCAGAATAGAATAGAATAGAAGATAAATGGTAATAAATTTTGAGACAGCCTATATCCAATCCCCTCCCCACATTGGCAAGGAATTAATAAATACCTTAAAACTTTAGGAATACATACCCCCCAAAAATACACGGGAACCCAAAGGAACTTAAAACAATGAAAATATAAT
CCRI028	(GCA)4	ACCAACTTGTTCCCATGAGC	GTGAGGAAAAGCAGAGGCTG	59.973	60.134	154	aymhcr.CleanEST.seq.Contig1012	GGACAGAGAAACACAGGTTGCCCTGATTAACTTATTAAAAATTTACATGTGATTACCAGGATCGAATTGTAAGAGTAAAATGACAGTCACCCAAGAAATCCCAGTTAGAGAACTTCAGTAAATACTGGAACATCCCAGAAAAATGACAAAACCAATACCCTTGTTTGCATTTTGATGCAAATCTCAATTCATTATTGGTTGCCACCTTATGCAACCGGAGGGCGGAGTACATGATCCTGTGAGGTATCCACTGCTGCAGGTGGCATGAATTGCCACATTGCCACTCCTGGATAACCAAAGAAAGGAACCAACTTGTTCCCATGAGCTTGACCTTGGGCAGCAGCAGCAAATGCAGAAGGGATTGCTGGTGCAGGAGGCATGAAGCTAGGTTGTGCATTC…
CCRI029	(CTG)4	ATGTGGAGCAGCAGTAAGGG	AGGCACACCAAGCTAATGCT	60.277	59.904	118	aymhcr.CleanEST.seq.Contig1026	GATCTAAGAACATTGTATTTTCCATTAAACGAACCATATCTAACATCTTTTAAGTGTTGTTTACAATATATTAAAAAGCATCGAAGATGTGGAGCAGCAGTAAGGGTTGTTGGTATACTGTATGAGGCTTGACGCCATGTTTGTATAGCTTCAACTTTTCTAATATTGCTACTGCTGCTGCTGCAGCATTAGCTTGGTGTGCCTTTTGCAGAATGATTTTAACCTCCCTAATGCTTCCTTCAGAGACTGTGGCTCTGCAGCAAAAGTGATTCGGAGCCAATTTTTTAACCCCACCGCGGTACCAGGAAGAATAATAACAGATTCTTCTTTGGCTAGCCTGAAACAGAAGTCAATGTCGTCGCTGATGTCTTCCAGACTGGAAATATTTAGTTTAATCTG…
CCRI030	(CACC)3	CGAAATGAAAGTCCCTTTGAA	TTCGGAACTGACATTCCTCC	59.188	60.05	232	aymhcr.CleanEST.seq.Contig1029	CAAGTAAATTGAGAAACTCAATTTAAAAAAAAATAGTAACTGCAAAACAAGAACTCACATTCTTTTCAACACATAATAATCTCTCCATAACATATAAATGAAAAAATGGTTCTAAAAATCAAAAGTAAATTGAAAAACCCAAATATGATTTTCTCTCCAACATGAACATAAATTAGACTCGAAATGAAAGTCCCTTTGAACTTAGAAGAACATCACCCACCCACCGAACAATGCCAAAACCAGCTGATTCCATGTCCCAAAGTTCATGATCCTATGGGATGATGAAGTTGAAGGTTCGGCCTTGGATGAAGAACCTTTTCCCTTGGTTTCTGCTGATGGAGCATCTGCAGCTGGGCTAATATCGGGAGCAGGGGCAGGAGCTGGTGGCATTGGAGGAAT…
CCRI031	(ACCAAA)3	ATTTGCCCGGGCTTACA	CCGAAAGTTTGGTTGGTGTT	60.018	59.869	179	aymhcr.CleanEST.seq.Contig1062	AACATATTTCTATCCACATTCAACATTTGTAATATATAGATGTATAGGCCCAAATTTGCCCGGGCTTACACCAAAACCAAAACCAAAAAATAAAACAAAAAAACTAAAAAAAAATATAACCAAAATAATTTAAAAGTCCAGTCCATTTACATTTATTAACCCAACAATAAACCCAACCTAATAAACCTAAACCCAAAAGACTTCAGGCCCAAAACACCAACCAAACTTTCGGCCAACCCTAGCCAACAGCCAGCGCCGCAAACGCCATAAGCAGCCCTAACGCTTCACGCCCCACGTCGACAAGCTCACGAGCGGCTTCGCCATGCCATGCCTACCTTACAAAATGCC
CCRI032	(AACCCA)3	CGATCTCCACTGCAACAGAA	GATCAAACCCCAGAAAGCAA	59.984	60.051	242	aymhcr.CleanEST.seq.Contig1151	CCATACAAGTGCACACTTATGTAACTCCATAAAAATGTACTAGCAAGATCAGATCATCATTTTTGCGGTTATTTCCATCATTCTAGATGGCTTCATTTGTAAACAAAACTTTCTAACCTATTTCTATGACTGAATCCGTCTACGCTTGCCCACCAACATTGTCATGATATCCCAACAATGTTTTCTCATAATAAATGAAAAAGCTTCTTATTTTTAGTCCACCTACAACAACTTAACCGGATGAATCATCTCGTTCATTGTTGTGTCCACGATCTCCACTGCAACAGAAGAAGTGTGGTAACTTAACACGACCGCAACTCTTGCATCGTATAATGACCGGAACCGGTTTCAAAGCCTTTGGTCCGTTTCTTATGCCTCTCTTATGCCGACTCACCTTTT…
CCRI033	(CAA)4	TCTCGTAGCAACACGACGAC	AATGCTGCCTCTCCAGACAC	60.056	60.418	198	aymhcr.CleanEST.seq.Contig1167	CAATAGAAAGAGAAAAGAATTTTATAGCAAATGAAATACACCACTGCCTTTTGGTGTTTCTCAGCTACCTTCTAGGATAATTCAAAGTTCTATAGAGGAATACTCAATAAAGCGAAACACATGCCAACATTCAAGATATTGCAATCATGGAAGGCCAAATGATCTTTACATGTTCATCTTATGCATATAAGGCCAATAACTTTGACTCGCTGTTCATTTTTGGGTCTCTCGTAGCAACACGACGACCAGTGAGTCCATCAGATCATACAGCACAGATTAGAAGTTATCCATAAAATTTCCGAACTCATTATTGAATGTTCTTAAGTAAATGATCCACCATAATTATCTGTTGTGCTCCACTTAGGCATTCCGAGTTCATGATTGCATTAGCAACAACAA…
CCRI034	(AT)6	CATTGCCAAACCACACAATC	ATTGAATGCCGAATTGAAGG	59.823	59.901	229	aymhcr.CleanEST.seq.Contig1233	TTTTTTCGTTTTTTACATTATCTCATAGTAAATTTGGACTCTGAGAGCCACAAAGGACATCAAGCAAGCTTTCCAAGCTTTTACAAATACAATATGGCTTGAATCTTCATTGCCAAACCACACAATCAAGAATCAGGGTGAAACATGAACACTGAAGTACAAAATCTACCTATAAGTCTAACAACAATAATAACAAATGGTTCAATCCCTAAGAATACAATGACCACTATCCAATGTGAAATATATATATATAAAAGGATATTAGAAGTAGATAGAAACTGTGAATACAGAAAGTAGTGTTACTGACGAATAAAAACCTTCAATTCGGCATTCAATGCTGACGTAGGGAATGAAACTTTGGTTATTGAGCACCAGGATGGTACCGTTAAACCATTTCCT…
CCRI035	(CT)6	ATAGAAGAGGGGCTTGCCAT	CGGAGTAGGCAAGTCTGACC	60.06	59.867	246	aymhcr.CleanEST.seq.Contig1291	TAAAATTGCATCTTTTTACATAAAAAAATAAACTCTTACAACAAATTCATCATTTCTTTTTATAAAGTTAGCATATTATTACAATTGAAGAAGCCACTAAATCTAACAATACAATCTCCAAATATAGAAACCCAAAATTTGATTTGGAAAATTTAAATAAATTTTGGTTAAAGTTTCCAAATTTGAGTAAAAAAATCAGAAGAAAGAGTTGGAGAAGAAATTAAAGACTCGGAAAGCAATATAGAAGAGGGGCTTGCCATTAACCCACTCCCGTAAAACATCGGGCTCCAGTCATTCAAAACCGTCATCATTCGAGCTTCCGACGCCGACGAAAAGATCGTTCCCGTTTCTACAACCGGCAACGCTTCCGGCGCAGGCGAAAGTATCCCTGGTGGAATC…
CCRI036	(AAT)4	AGTTTTAAGGCCGAAGGGAA	TAAACGGTTTGTGACGGTGA	60.068	60.004	209	aymhcr.CleanEST.seq.Contig1307	GAAAATGGTTACAAATTATACACAATGTCTTGAAATATTTTCCATTAAAAAGCTGTCGAGAGAACCAACTTAATGGGATATCCAACAAAAGAAAAAAAAGATAGCTTGCTCTGTTTCTTAAATCAATACAAGTTGCAATCAGAGCTCATCAATGGAGTGTCAAATATAAGAGACTAAAAATACAAAGACAAGACATTTCAATGTCTTCTTCTGGCTTTAGACAAAGGGGCTGCAAGTTTTAAGGCCGAAGGGAAAATTGAATCTGTAAGGAATATGCCATAAATGAGGAGAATAATAATAATGTCTACTTACCATCTGCATCTATTTGCTGAAACAGCCTGCAAAGCTATACTCATTCATGTTCGACCACTACTCAATTTTACTCTTTCCAACTGTCCG…
CCRI037	(TCG)4	AGCCCGGCTTTCGTTATACT	GAGTCCCCTTCACCATCAGA	60.116	60.048	291	aymhcr.CleanEST.seq.Contig1323	CGCAAGACATGAAGGACGTGATAGTTTATTGATCAAGAAAAGTACTAGGAAGTTTATTAAGATATCTGACATTAATATAAAACTAAGTAAATGGGAATCCTTAATTATACCTTGTCTATCAGTTATTGTCATAACGGGGATTAGGCTATTCTCAAGCCCGGCTTTCGTTATACTATATAATTAAGAATATAAAGCTAAAATATGTTATCGCTCTCCACTTCATCAATTTACCGCAACTTCCTCATAATGCTACTAAACTTGCGATCAATCCTATAACCGCTGCAACGCCTACCCTTAACCACACTACTCTAGAAGAAGCTGAAGGCGTAGGCTCTTCAGCGTCATCGTCGTCGTCGGAATCGGGCTCAGGAGGCGATTTCGACCTGGACTTCGCCTTCG…
CCRI038	(TC)6	TTTATTTCACCGACTTGGGC	AGGCAGAAAAGAATGCGATG	59.938	60.352	201	aymhcr.CleanEST.seq.Contig1329	GAAAACTCGGAACATTCCAGATAACTAGGTTTTGGATCTTTCATGTCTCAACAAGTTAAAGAAGCATCTAATATGGTCTTCTAACGCTAGGTTCTAATGGGAAAATAGTAAGCACAGCCATAGTCACCATTAAAATTGAGTTTAAGCGATTTGAAGGTAATTGTGCCTGTCATATGGCCTCGATCTTACAAAGGGTTTTGTCAAAAACTTTGAGAAATATCAGTTTTATTTCACCGACTTGGGCCCGGTTTAGTGAAGCAAGGACCGAATAGCAGCAACGGCATCACCTTTGTGCTCGCGAAGTGTTCTCTCTGCAACCTTTTTGTTCAACTCTAGTTCGTTTGCGATGATGTCCACATCGGCCGCGTTGATCTTTACTGCAGCTAATTCTCTCTCTCT…
CCRI039	(AGA)4	TTGGCCTTAAAAACATTGCC	GAACACCTGAAGAATGGCGT	59.943	60.119	266	aymhcr.CleanEST.seq.Contig1332	AGAAAAATAGAGAATGATCATCAAATTTATTTAGTCATCTGTTCAATTTCTATGGATAACTAGTTTAAAGGATCGTGTTTGGCCTTAAAAACATTGCCGAAGAAAATCCCAGAAGAAGAAGACGCAATTTAGAAGTGATCATTGATTTGGAAATGTACTGTACGAAATGTAAGAGAATGTACAGCAATCGGTATGTATGGACCTATGTTACTCCTGATTATTGTTTTTTGACGAAAACATATCTGTATCCAACATTTACATCCAAATCTAAGTAACATAGGTAGAAATGAATGTCTAAGGATCAGTAGTGGGGGAGAGATATTGACGCCATTCTTCAGGTGTTCCATTTCTCTTCCTCAACATCCTCATTGCTGAGCTTGTTAAGGGTATGGCAAGTAT…
CCRI040	(AAAAT)3	CAACACAGGCTGATCCACAG	AACGACAAATGAAAGCAGCA	60.309	59.469	202	aymhcr.CleanEST.seq.Contig1334	CTTTTCAGTCAACACAGGCTGATCCACAGTTATAAATAGTTTGTTCTCTGAATTTTTTAAAAAATAAAATAAAATGAAATGATAGAGAAGAAAGAGGGAAAAAGAAAAACTTCACAATAACAGCAAGGTAAAGTAAAATTTGGTCTTCATCAGGACTTCCTCCAATTTCCTTGCCTCCATTTTTCTTCTCATGCTGCTTTCATTTGTCGTTTCTCTTCTTCCATCTTGGCCTTAATGAAAGAGTAGGCTGCCACTCCAGCAATTGCAATGACTGTTCCTATACCAGTCTGAGTTGAAATCTTGTTTCCAAAGACAATGATTGAGAAGCCAATGACAAATACACGTTTCAGCACGTTGCCCACTGCATGGGTCAGTGGTGCCACCCGCTCCAGAGTATTG…
CCRI041	(CCG)4	ACAACGTCAACGAAACCTCC	TTCAGGATCGGATTTTGAGG	60.012	60.006	102	aymhcr.CleanEST.seq.Contig1336	TTTTTTCTTTTTGTAAAATTTGATCGAACTTCATCCTTCATTGTCGAAAATAGAAACAAAAGATCATAACTCATACAGGCGTTCAATTATAATCAAAATTACATAGACAAAATGTGAAGAAGAAGAAAAAAAAAATCTCAAATGAACAGTCTTAAAAGCTTTCTTCCACCGTCGGCGCCGCCGCTGACATCTGAACTATTACCATCTCCAGAAAACCGGCTTCCCAACGTCGTCGTTTCGGACTCTTCCGACGATGTAGATTCCCTTCTCCTTTTAACCGCTCTATCATCGTCGCCGATCGTCAAGCAGAGATTGAGATCAGATGCTTTACATTTAACAACGTCAACGAAACCTCCCGACTGGATACACGGTCCCCCACCACCGCCGCCGCCGCCAACA…
CCRI042	(GTC)4	GGGTCTGTATTCGGGCACTA	CAACATTGAACGGCACAAAC	59.955	60.011	251	aymhcr.CleanEST.seq.Contig1384	GGAGTTCGAGTGTTGAGTCAACACAAATGTCGGACTCGCTGCGGGTCTGTATTCGGGCACTAGCCGACCCGATTTATACCGGACCCCACACGCGTTGCACAATGTCTTCGGTCCTAATGGCCCCGTCCGCCACTGTGGGGTCTTCTCCGACGCGCAGTGTGAGCATCGCCTCATCCCTTCTACCGTCGCCGGGGATGCTTGACGTTGGATTTCCCTTTTCGTCTTTGTTTTTCCCGTTAAGGTACCTGCAGCTCCAGAAGTCGTCGTCGTCCAGTTTGTGCCGTTCAATGTTGTTACCGCTCTGGAACGCTTGC
CCRI043	(ATC)5(TCC)4	TACCGTCCAAGTTGGTGTCA	AAGATTGAGGCAGCCTTTGA	60.001	59.955	253	aymhcr.CleanEST.seq.Contig1401	CTTTTTAGCAACCAACAATCAACACTGCATTGTAAATATCAAACTAGATAATAAAATATTACAAGGTTGTAGTAGGATCTGAAAAACACCATAGATGCAAAGTATTATTTTTTGCTTAATACAGTAGAGCTGCCAGCAATTAGTCCTCAAAAGAAAACAAGGCTGATAATTGTGTTCATGACATTGATGAACCCCTTGGAATTAAGAAACGGAACGTAGCATCATGTCTTTGAATTCTTCAAAATCAATCATACCGTCCAAGTTGGTGTCATAGAAGCAAATCATGTTCCTGCAATCTTTGCCATTCTTTTCATCCCATAAACCAAGTCTTACCAACACGCTTTGAAGCTCCTCACATGAAATGAAGCCATCACCATTCAAGTCAAACACCTTGAATGC…
CCRI044	(AAAAT)3	GATAACCCATGAACATCCCG	TGGAAAGCCTGAAAAGCCTA	60.014	59.953	229	aymhcr.CleanEST.seq.Contig1409	TGAAAGGTGCAGCTTAAAATACTTTGACAAGAATACTTGATAACCCATGAACATCCCGTGAAGGGTCAACGGCAGTCAAGTCACAAAGTACATTATTATTAGGATGTGCAACATCATCTCAGCCTGAAATCTGTTCTTATGTTTCAGACATAACAGAAATTACTAAAAATAAAATAAAATCCTTCCAGTTTCGAAGCTTCCATGACCAAACTTGCACCTCATTCTTCAGGTGAGTCTGAGCGGAGAGTAGGCTTTTCAGGCTTTCCATCCGTCCACTTGGAGATGGAGAAATGAACTTTCTCACGACTAAGGGCTTCAGTCTTGTAAGGTTCCTTTAAGCAGTTCCTAACGAGGTTGGCGCATATGTTCGAGTAGGTTATATAAGTCATGCCGGCTGCA…
CCRI045	(TATG)3	AGGTTGAAAGATAATGGAGGC	CTTGCAGGGAAAAGAAGTCG	57.306	59.986	112	aymhcr.CleanEST.seq.Contig1416	CTTTTATGTAGGTTGAAAGATAATGGAGGCTATCAGGGTATAAGAAAGAAGTCTTGAACTATATATACATGTATTTATGTATGTATGAGGTAGTCTTCCCTCGACTTCTTTTCCCTGCAAGAGAACTAATTAAGGCAGGGAAGTATGATCTCAAGCTTGTAATTTGTGGCAGACACTAGACTTGGGGTTTGCCATGGAACATATTTCTGCAAAACAAGGCTGCTTGGATGCTTCGTCCTCCTCGAAAGATGGTGGAACTTGTCCATACACCATTTCACAACTCATGTCTTCAAAATTTGGGATCATGGTTAATGGAAGGCCGAACTCATTGGTAAAGAAATCTTGAGTTGGAATTTTGCACATATTCACACACATACCAACACACCCACTGTTCTCTAG…
CCRI046	(CAT)6	GACAAAAGTTGAAACAACCCA	TTTGCATGGTGCTTGTTAGC	57.622	59.879	151	aymhcr.CleanEST.seq.Contig1445	ATAAGACAAAAGTTGAAACAACCCAACAACACTAATCATCATTAAACACTAATCATCACATCATCATCATCATCATCCTCAATAACAAGTGGAACAAACTACAATTAATCCTACAACACACACACAATAGACAAGGCTAACAAGCACCATGCAAAGTTCTAAATAGTCAAACAGTAATCACCACTCATAAAAACACACTCTTCTTAATGTCCAACACTCACTTCAGTCAATGGTGAAGTCTTCACCTTAGGAGGGCGACCCCGAGGCCTTCCGGAACCGGTCGAAATTAATGTTGAATTCCCGGTTATTCCACCTTCCGGTCGAGCCATTTTCCGTGGCCTACCGCGTGGTTTCCCGGTCCCCGGTTTTGAAGAAGTAATGGGAGCATTGGGGTCTTTT…
CCRI047	(ACCCG)3	TGGAGTCCGACCCAAAATAC	GACATTGGATGTGTTGCTGG	59.79	59.967	169	aymhcr.CleanEST.seq.Contig1520	CTTTGAGAAATAGAAGAACAATATTATTACTAAATTATACAAAGGCTGCTTAAATTTGCCTACCAGCAGCATCAGCAACGAAAGGTAAATATGGAGTCCGACCCAAAATACTAGAAACCACCCCATAAACAAAACACAAACAACTAAAAACAAAAACCCCCGTATGTCCCCAAACCATGACCTTAAACCCCAACCCGACCCGACCCGGATTAAATATTCTCGTTAGCAACAAAGGCACCACCAGCAACACATCCAATGTCACAGCCTGCATCGAATTGAACCTAACGTAATGACTGAAACTCGGGTTACGAACCACACCAAGGTACAAAGCAAAGAAAGCGACGAAGCTGGCGTAAGGTACGGATTTGTAGAGGGATAAGAAGGGTAAAATGGGGTCAA…
CCRI048	(TGG)4	GGGAGACTGTAAGCTGCGAC	TCCGCCTTCCAAAGAAA	60.02	57.801	100	aymhcr.CleanEST.seq.Contig1520	CTTTGAGAAATAGAAGAACAATATTATTACTAAATTATACAAAGGCTGCTTAAATTTGCCTACCAGCAGCATCAGCAACGAAAGGTAAATATGGAGTCCGACCCAAAATACTAGAAACCACCCCATAAACAAAACACAAACAACTAAAAACAAAAACCCCCGTATGTCCCCAAACCATGACCTTAAACCCCAACCCGACCCGACCCGGATTAAATATTCTCGTTAGCAACAAAGGCACCACCAGCAACACATCCAATGTCACAGCCTGCATCGAATTGAACCTAACGTAATGACTGAAACTCGGGTTACGAACCACACCAAGGTACAAAGCAAAGAAAGCGACGAAGCTGGCGTAAGGTACGGATTTGTAGAGGGATAAGAAGGGTAAAATGGGGTCAA…
CCRI049	(GATT)3	ACCGAAAGTTGACCATGAGC	GATATCAGCACGGAAAAGCC	60.119	59.674	270	aymhcr.CleanEST.seq.Contig1548	CTGCAGAGTGAAAATTTAAGGGATATTTGATTTAATATTTTACTTTATACAAAAAGGAAACTATGCTTATAACTCACTCTCATTGTCAACAAGCTTAAGACCCCAACTCATGTCCTCACAGTGTCTTACATGAGGAACAACTGCACCTGTGTCAATGCCTCTTTTGGCTTTACAGTCATAAAAGGGTGGGGCATGGAAACATGGCTCCATTGACATGACTCTACCACAAGGTGGATCTGGGGCCGTCCAGTTCTCCGGCTTGTACAGAATCCACGGCTTCAATCCTCCAAGGCTTTGAGCAACATAACCGAAAGTTGACCATGAGCTTGTGATCAGCACATCTGTCAAGCTCAATAAATACATTTCGGCCCATGCTTTCCTATTGTGAAACTGCTTCTC…
CCRI050	(TTG)4	ATAAGCAATCCCAAGCGATG	AGGATTTTCCAGCACACCAC	60.06	59.973	283	aymhcr.CleanEST.seq.Contig1553	AGAATTTTTTCTTTATTAGATAGATAATGAAAACAACAACATTGCAGAGAGTGTTTCCTTTTAGGCACCAAAAAGAAAAGAGATTGGGTTGTACATTAAAAGCCGTAAATATGACACCTACTACTACTAGAGGCAATCGGCTTGATGCTGATCTAATGTGTGATGAGCACAGCACCAATCACCACTGCCCATTATTTTCTTCTTTCCACATTTCAACCCAATTGCGTTGAGCTTCTTCCAGTCCCAGCAAAGAACCCTTCTTCTTCGGGTCCCAACTCGCAGACAAAGTCCCATAAGCAATCCCAAGCGATGATGCCCCAAAAGTAATTAATGTAGTCAAGAATGGCAGCCACAACGGCGCATCCCATAAGTTTTGCTCTTTCGCTACACCGAATAGGT…
CCRI051	(CAA)4	CCCAATTCGATATCCAGTCA	AACAGAGCATTTTGGGTTGC	58.368	60.118	254	aymhcr.CleanEST.seq.Contig1604	ACAAAGAAATAACCATACCCAATTCGATATCCAGTCATAGATGACAGATCTCAAGTGTGCTTGTAAATCATTAAGGAACACATCCTTTTGCTTTATACATACATTATTGACATCAAATTAACAAGGCACGATAAATAATTAAATGAACATATATCATAATCCAACAACAACAATAATTATGGAGTCCGTTCTGGATGATTCATCTTTGTAGTAAAACGGCAGCTCCCACCAAGCCAAACCATAAAGTCAAAGCAACCCAAAATGCTCTGTTCTTCTCCAGTCCAACAGGAGGTCGCCACACCAGAAAATCAGCCAGAAAGTCTCTGGAGGAGCGAAGCTGATTGGTTGTTGATCCGCTTGTCTTCTGATCTTTGTCCTTGTACTTGTCAGTCCATGTCG…
CCRI052	(TACAG)5	AGCCCCCAGATTTCATGTTT	AAGGTGTCGAAGGAGTCGAA	60.693	59.844	299	aymhcr.CleanEST.seq.Contig163	AGAGCCCCCAGATTTCATGTTTTCACAATTATACCATTACAGTACAGTACAGTACAGTACAGCTGATAGTAAACAAGATTTAAACCCCCACCAACCACTACCGCCAATAGCGGCAGGGGGAGGAAGAGGTATAAGGTAAGATAGACAATATGTTGCCTCTCTCCCACAACATATTCTACAGCCCCATTGCATTACCTAACAAAACATAAAGGAGTAAGAAGTGACCCCTATTTTTTGGTTAGAATTTCTTCACCAATGCCTACTAACACAATACACACAACTTCGACTCCTTCGACACCTTGTAAAAACCTTCCTAACGTATAAAACGACAATCACTAATGTTGCTAGCAAAATATAAGTAAAACCCAAGAAAGAAAAAATTGTCCCTATGAAAGAAAG…
CCRI053	(CTCC)3	TATTACAAGCGGCCAACACA	GTGCCTCCAAGGACTACTGC	60.133	59.874	289	aymhcr.CleanEST.seq.Contig1632	CTTTCTGCAATAATGGAAATCATAATTCCCACAAAAGCACGTGTTATATTGTACTTACAACAAAGCGGCCAATACAATAACATATTACAAGCGGCCAACACAAAAAAGTGTAGCATCATTTGGATCATAACTTCTATCCATTCGCCCTTATAACACAAATAAAAGTCTGCAAAGTCCAAACCAAAGAGGCTAAAATTCCAAAACTTAGGAAAGTAAAATTAGTAGTCCCTCTAAATGACATAATCAGACCACTCAGCAATGTGTGAAGTATGATCCATGGTAAAACTTGGAATCTTGTCAAACTTTATAGGGTTCTCCCTCCCTCCTACCAATCTAGCCGGATTCCCCACCGCAGTAGTCCTTGGAGGCACGTCCTTTAACACCACCGAACCAGCACCT…
CCRI054	(TCC)4	GACGGAGATGATTTACCCGA	CTTATCGAAAGCGAACCTGC	59.894	59.982	296	aymhcr.CleanEST.seq.Contig1668	TGTTAATTTTCCACATTTATTTATTTACTATAGAAAATAACAATGAATAAAGGAGGCTAAAAAGAAATCAACCTCTATACAAAGGAGAGCGTTCTTGGAAAACCAATTTCGAAACCCTAGTTTGCCTGAGAACTTTCATCGGACTAGGAAAGTACCAGCTCTTCCCTTTCGTCGACGGAGATGATTTACCCGAATGTGACGTCACAGCCACAGACCTTGACTTCCTCATCATCCTCCTCCTCCGTTCTTCGTCCGCCGCTGCTCTTCTCCCTTTCTCCCCTTGGCTCTGATCATCTTCACTCTCGTACCGCTTGCTCTTATTACTAGCTCTAAATATCGACCAAAAGGACGGCGTCTTGCTCTTCCTACCCGCCAAACCATTCCTTTCGCTTGAATCCT…
CCRI055	(ATGC)3	AACCACCTCGGTTTGGCTAT	TTGTACTGCGTCGGTCTGTC	60.743	59.905	247	aymhcr.CleanEST.seq.Contig1696	CTCATAACCTCTCATCTGATGATTTTGTATTCATTCGAAAGTCGATGCCACCCCATGGGTCTGGAGCTTTCTACAGTTCTCCTGTATGTGATATATTCCATACAATAGCACTACAGTACTATAACTCTCTTGGATTTACTAAGGAAATGATTATTCATACAGATAGCTTAAACCCTAAACCACCTCGGTTTGGCTATATCATGCATCCATCTTTCAACACATACATCCGTGCATAGATGCATGCATGCATAAGTACATAGTCACAAGTGAACTAATATGTGTGTTCTGCTTGGTATAGAATATGTAATATTGGTGGATCAAAGGAACCATTTAGTTACTGAAGTGAGTTGATATCATCGGCTATGTTGAGTGCATCGCTGGCCGCCCCATATAGCCCCC…
CCRI056	(AGGG)3	TTATGCTCCCCCTAAAACCC	AATTTCCCCGTAACCGAAAC	60.143	60.055	118	aymhcr.CleanEST.seq.Contig18	TTTATAATAAACTGTAGCTCAAACACACACACACAGATATATATATATATTGAGTTCTAATGAATAACTCAGCTTTAGCTATTCAAAATTACATATTGTTTCAAAATGAAAAGACAAGGCAAAATTAACAATCATTGCCTTGAGAAACAAGGAATAATGATGCTAAAAGACCCATAATTGATCTCTTGAAATGTCATCTTCTCTTCTGCTTGCTCCAGCTTCCCCTTGTCTCGTATTGTGGTTCCTCTGAAACAAGAACTTATGCTCCCCCTAAAACCCAATAACATATTTGATCCACACATCCTACTTATTTTCCCTTCTTTCAACCAAGCAAAGGGAGGGAGGGGGTGAAAGCGAGTTTCGGTTACGGGGAAATTGCAAACTTCAATGCGACTCTGC…
CCRI057	(CAC)6	ACATTGGGGTTTTTCATCCA	AATCCAAACAGCCTCATTGC	60.029	60.081	184	aymhcr.CleanEST.seq.Contig1810	TTTCAAGAAGAACAGATGAATGCCTTCTTTGAATTGCCCCTTAATTTGCCAAATAAAAACCAACCATTAAGGCCATCAGCAAAAACGTGCCCTCTTCTTAGCATTTTGAGAAGAATCCCATTCAAATCCAAATATACGTCTTTCATCTTCAGCCATCACATCCATTAACGATCCTTGAAGATCCTCCAAGCTGTTTCCTTCCTTTGAGTTCACATTTTGCATCATCAAAGCCATTTCTTGCATGAAGTTAAGAAACCCTTCATCATCATCGTCTGTAAGTAGACCCAACAACCCAGCGTCATAAATCTTTCTCTTTCCTTTATCCGATAAAACTGAATAAGCCTCTTGAATCTGTTGAAATCGTTTCTTAGCTTCACCTGATACATTGGGGTTTTTCAT…
CCRI058	(TTC)4	CGATTTACCTTTTGGCAGGA	GATGCAGAGACGGTCAACAA	60.067	59.837	174	aymhcr.CleanEST.seq.Contig1816	AGCAAAGCTATATAAAAATCTTTAAACAAAACTAGTTTCACCATCTTCATCTCTCTTTCCTAAATCTAATGACCCTCCATTGATTCTTTGATTTGTTTCATAATTTCCTTTTACAAACACAAAAATAGAAGTTATTTAAAAAAAATCAAAAGCATTGAAAAAAGTAAAAAATGAAAAGAAAAAAAATACATGTAAATAAAAATATTTGGGATTTGAGACTTTGTGATTGAGTTTTTAAAAAGTCCATCTCCAGATCTTGATTCGGAGATCAACCTTACACTTGGCTCCAGAAACATTAGCCAGCGATGGCGATTTACCTTTTGGCAGGACCCCTTTAACCCCATCACACGAAACCCTGATCCCAACTTTCTTGCTCTTCAATCCACCCATTTTCACTGT…
CCRI059	(AAT)5	GGACAACAGAGTCGTGCAAC	GCAAGGGAAGAAGCAAAGTG	59.315	59.993	227	aymhcr.CleanEST.seq.Contig1827	ACATTAATTACCCAGAAATAATGGACAACAGAGTCGTGCAACAAGAATAATAATAATAATCATGATATAAGAAAATGAGAGTGAAGCCCAGGGCAGGATGGCAAAATTGAACTCTCAAATTCAATATATATTTATATAGACACTATGAAAGTCCAACAAAGGTGGCCCAGAAAGAAAGCTCCTCTCTAATGGTTGCATTCTGATTTCCATGTAGAATCAACAAAAACAACACTTTGCTTCTTCCCTTGCCCACAAATCAACTGACCATTTTCCAACATATAAGATTGAAGCTCTGTTAGAAAGCAATTTTACCGGATGCCATCATCAAACTCCAACGTAATGGCCGAACTACATGATTGTACATGCACAAGTTTTTTCACTTCCATTACTGAATTCATC…
CCRI060	(AAAT)3	GAAACTATGTTCCCCTGCGA	AATCAGAACCGCCACAAAAG	60.074	60.11	299	aymhcr.CleanEST.seq.Contig1856	CTTTACCTACTAAAACTTCTGGTAATCTTTGTACTAGCCGATTGTAATCTTCACTAGCTCTTGCGATCTCAAATTCAGCTCTGAAATTCAACTCTATTATTACCCTTACTTCCCCTTTCCTTGTATTTTCTATCACATCCAAGAAACTATGTTCCCCTGCGAGAAAATAAATAAATCCCATTAAAAACAAAACAAAAACCCACCATGACAAAGAAATTCATCTTTTAATTCATATATAGATATGTACCTGATGGGATATCTGGGGAGCTACGTCATTTAGACCGGCAAACGGCACTGTTGAAACCGGCATTTTGGAGACGGCTAGAAACTTCTCTCATGAGACAACTCTTACAATTTTCCGCCGTTGAGGATTTTCCACAAACACATACAGTTCTTCCT…
CCRI061	(GCT)5	TCACATTCATTCCATGCACC	AGGGCGGAAAGAAAAAGAAG	60.339	59.829	143	aymhcr.CleanEST.seq.Contig186	CTTTTTGAGCGAATCACTTCTACTTAATTTAATTAAGTAAACATACATGTACATAATATTTGGAGTATAGATAATGACAAAAATTTATTCTCATATCATATTACATTCATAGCTTGTCAAATACATCACACACTATTACCATCATACACCAAATACAACCCCTTTTTTACTTTTTTTTTCATTTTTTCCGCATATAAAAATAAAGATGATACAAATATTTTGACAAGCCTTCACATTCATTCCATGCACCCGATACTATAAGGGAGAGCAATAGTAAGACGATGATGGAAGATCTAATCACTGTCGCTGCTGCTGCTGCTTTCATGGCCATCTTCATGCTTCTTCTTCTCCTTCTTCTTTTTCTTTCCGCCCTCGTGACCATGTTCATGACCTCCCTCG…
CCRI062	(CTTGT)3	ACAAACCGTTTATGCCCACA	TTTATCCCTCATGGTCCTGG	61.176	59.744	231	aymhcr.CleanEST.seq.Contig1870	GTTTTTAAAGACCACTCAACCTCTATAAGAGTATAAAATATCTTGCGCATTTCACAAACCGTTTATGCCCACACCATATGTACATCCAGTGCTCATAATGTAAAAATGACATCAAGAACTAAACAGGTAACGTTAAAACCAGGTATTATCCTTAAAAAACTACTAATGCTTGTCTTGTCTTGTCTTAAAAAAAAATCGTATAGTTACTGGTGTGTGGCCTGGAGGAGTCCATCACGAATCTGAGTAGCGACATCACGAACAGCTCCAGGACCATGAGGGATAAACACAGCTGAGGACTTAGAAGCAGCACCAATTTCTTTCATGGTGTCAAAGTACTGGGTAACCAGGACCATATCCATAACATCCTTTGCAGTAGTCCCCGGGACATTAACAGAGAAT…
CCRI063	(CAT)4	CAAAATATAGCGGGGTTGCT	AACTCATTCATCGGGCTGAC	59.101	60.081	106	aymhcr.CleanEST.seq.Contig1908	ATATTATTGGAATCTTTTTATTTCTTATAAAGAGACATGCTGAATTTGAAAAAAGTGTTTAGAAACTTGCACTAACAAGCAAATTAAGATAATTTACACACTTTAAACAAGCATTCAAGAGTTCTTCACAAGAGCAACAAAATATAGCGGGGTTGCTGTAAGGATATCAATGCCTGTAGCCATCATCATCATATATGTGACCATAACTGCTACTCCTGGACTTGTCAGCCCGATGAATGAGTTTCTCAAATGCATCTGTTCCATTCTCTTCAATGTATTTCTCAGCGGCAGTTAAAATATCGTCCGGCTTACTGAAGAAATCCTTCTTTCTCGGAACATACCAGATGTTAATCGTCTGTTGTGGGTTCATAAAGAAGGGTCGCAGATAGTGCTCGTAAA…
CCRI064	(AT)7	CCACCAGCTTGTCAATATCA	ACGACTGCTCTGACCCTCTC	57.118	59.585	250	aymhcr.CleanEST.seq.Contig1917	ATAACATAATACTACCACCAGCTTGTCAATATCACTCATTATAAATGGGATATATATATATATGTATCATTGCATATTCAAAAAGAAAACTTCTCCTACATTATCCAATTGGAAGAGAATAAATCACCTTTGAAATACATGCAGCAGTACCATAACCAGTGGATTAGAGGTGCCAAATTACACCCCTCTATTTCAGAAAATGAATTCATATAGCAATACATAAGCTAGAGATTACCAAAACTACGAGAGGGTCAGAGCAGTCGTACGAATACGATCATTAGTTTTTAGACTCCATGTTTTTCGAGATTTCTTTCATTTGTTCAGCAAGTTCTTGCCTCTTCTTCTCACCC
CCRI065	(AAATA)3	CAACAGGGGCATATCCAAAT	GAGAGAATCAGAAATGGCCG	59.645	59.773	118	aymhcr.CleanEST.seq.Contig1935	ATGCATCCAACAGGGGCATATCCAAATTATTTGAAATATCCTTCATATTCCTCTCAATGTGTTGGACATGAATACTTCAAATAAAATAAAATAGAACATACATTACGGCCATTTCTGATTCTCTCAGCTCAAACACTAAAGACAGCCATACTTATTACAGAACCAAGAAGACTACAAAATGAATATAAAATTTACCCTTGATTGTTTGTTTCCCTGGAAACTTTGCTTGTATATAAAAGTGCCAAAATGAATTTTTTTCTTGTGATTCCCCCCAAGAAGGTGATCCCATTGATAAAGAAAAAGCAAATTAATCTAATACCGGTTCCAGTAAGTACGGCGTCTGAACCAGTTGTAGTCGCGCAAACCTTGGATAGGACCCATGGCAGCAATGGCGATATC…
CCRI066	(TCT)4	AACACGGCGGATTAGATGAG	GCCGTATTTGTTCGCATTCT	60.096	60.103	132	aymhcr.CleanEST.seq.Contig1944	GAAACAGAAACAGTAAAGACCTAACCTTCCCGTATATCAACACATGTATTAACAATGGAATCAAGAAATTAAACTTGTATTAACAATGGAGTTCAACACGGCGGATTAGATGAGAAGCCTATTCCATACGGTGCTTTATGATTTAGTCACTCCTCTTCTTCTTCTTTCTCTCACCCTTCTCAGCTGAATTTTTCAACATGATTATCAGAATGCGAACAAATACGGCAACGAAATCAGTAAAAAGTGTCAAAGCATGCTTTATATAATCCAGGTCACCCAAGTGTGCCTTCTCAATTATGTCTTGTGTGTCCACTACCATATAGCCAACAAACACCAAGAGCCCTAAGTAGATCTCCATCTTAAAGAGGGCCGTAGAACCACCAAAGATAGAAGAAGCAA…
CCRI067	(ACAT)3(AAAT)3	CTTCCTTCCAACACCACGAT	AGTGGACTGTTTGGGCTTGT	59.966	59.622	212	aymhcr.CleanEST.seq.Contig1977	TACAAGACCAAATTAAAAAACAAATGAAATAAACAAGGTGCAATCAAAGACTTGTGCGATGGGGGAGGGCTTGGCATGCAATTATCCCTCCCCATTTCAAGGCTACAAATACAAGCCATAAACGGCGTCACTTTGTGCTGCGCTTCTTAAAAGCCAAATATTTTGGCAGAACAAATTGAAAAAGCCAAAAACCTAGAAGTTTGCTCCTATTCGGCCGCCACTCAACCTTCCTTCCAACACCACGATGCCTTTACATCCCCTTTCGGCTTCGGTTTTAACGGAGCGAACCGAGATCCATGGCCGATGTAGTGACCAATTTTTGCCCGGGCCCGCTAAAACCCCAAACACATACATACATATAAAACATGTACAAATAAATAAATGAATAAAACAAAGTCC…
CCRI068	(GTT)4(TCG)4	CATGGGACCTTTGACATCAG	ACATGCAGCTACAACAAGCG	58.93	60.081	223	aymhcr.CleanEST.seq.Contig1979	ATGTCAAATTAAAGTATAAGGATTAAATATGAAATTTGAGTATAGTAGAGAGACTAGAATCGTAACTTGGCCTTTATTAATCTAATGTCCTTCAACTTCTCCTTTAGAAGAGTTTCATGGGACCTTTGACATCAGTTATGTCTAAAGAGGCTCCCATAAGGATCCTAGGTTGTTGTTGTTCTCGTCGTCGTCGATGAAGCCGGGATTGCTATGGTAGCTTTGTGGGCTACACATGAAGGTGTCGACGGCGAGTTGTTGGGGATGCGGTTGAGGAGGCGGCGCAGTCGCCTCCATGCAAAGCAAAGCCCCCACGAGGTTCGCTTGTTGTAGCTGCATGTTGACCACTTCGGCTTGAGCTTTGGCTAACTGTGCTTGGAGCTCGTTGACTTGCTTCTGCAA…
CCRI069	(AAAT)3	GCCCGGGCCTATTTTATTTA	ACTTCTGGCCTGGGCTCTAT	60.127	60.233	253	aymhcr.CleanEST.seq.Contig2092	ACCGGGCAAAATCGGCTCTTTTGAAGTCTTTGCTCTATTCCCGTTACACGTCAATGAGCAGAGAGGGGCAGCTGTAGTTAACCTATTTTGCCCGGGCCTATTTTATTTACAGAAAATAAATAAATTAAAATAAAAACCAATTATAGGTCCAAAGTTTCCTTACAATTTAGCTCAAATATTAAAAACAAATCTAATCCAAATCCATTTGCAAATTTTGGACCCCAAAGTTGAGACCGAAAATAACTCGAAAAAGATCCAATCTAAAACTAATTGATCAATGCCGCAGCAGTAGCCCTCCTTCTTGGCTATTTGAGGTAAACCGATAGAGCCCAGGCCAGAAGTTTCTGGAATATATGAGAGTAGCAGCAGAATGGGGTTCCCACGAGCGGTTCCCACGCA…
CCRI070	(ATGC)3	AACCACCTTGGTTTGGCTAT	TACTGCGTTGGTCTGTCGAG	58.436	60.049	243	aymhcr.CleanEST.seq.Contig211	AACTCTATTGGATTTACTAAAGAAATGATTATTCATACAGATAGCTTAAACCCTAAACCACCTTGGTTTGGCTATATCATGCATCCATATTTCAACACATACATCCGTACATAGATGCATGCATGCATAAGTACATAGTCACAAGTGAACTAATATGTGTGTTCTGCTTGGTTTAGAATATGTAATTTGGTGGATCAAAGGAATCATTTAGTTACTGAAGTGAGTTGATATCATCGGCTATGTTGAGTGCATCGCTAGCCGCCCCATATAGCCCCCTTCTCGACAGACCAACGCAGTACAAGCCATTCTTTCCTTTCCAATGGTTTGGGAAACTCAGCTTGGAAATCCCATCATCATTCAGCAGGTAATCATCTCCCTTAAGCCAGACATTAGTGGGGC…
CCRI071	(TGC)4	TACTCATCCCGACTCGGTTC	GGGTTTCAGTGCGGAGTTTA	60.073	60.11	187	aymhcr.CleanEST.seq.Contig2120	GCCCTTTTTTTCTTTTACTTGTCATTTTTTAGCTTTTTCACCCATCTCTCTCTCCGTAAAATGAACAAAATTATTCACCGCCTAATTCCCATACCAAGAAAAAACACAGCCCAGTTTTTTCTCATCTTTTACTCTCATTTTTAACCTTTCACTCGATCTTACTCATCCCGACTCGGTTCACAGCCATAAGATTCCTGAACCCCCATCCAAACACATCCCCATTCCCGCTCCTCCCGGAACTGCGCCGTTTTGCTGCTGCTGCTGTTGCTGCATCTGCGTCATGTAATTCCTCACCTCAACCCTTATCATCTCTTGCATCACCGCCATAAACTCCGCACTGAAACCCATCACCCCACCTCCCCTTTCTTCACTCCGATTCTGAGTTGACTCCGTTATTGG
CCRI072	(GAAGCT)5	GACCCAAGAACAGGCATTGT	ATTTTGTTTTTCGTCGCAGC	59.973	60.251	261	aymhcr.CleanEST.seq.Contig2197	CTTTTCTGCAAAGTATCACATGGAATTCAACTTTTTTGATGAACGTACAAATGAAGTGATGAACAAAAAAAGAAGGAAGAAAAGCAAGTAAAATGGATTGAACCCCGAGTAATATTTTACATTTATTAATCCACCATTTTTTATTCTTCAACACTTCATGCTTTCGTATATTCTTGCTGGCTTACTGCAAATAGTAGGCAAAGAAAGAAACAAGGGTGGCTCCAACCAAGGACCCAAGAACAGGCATTGTTGAGATTGCGACGCTGGAGTCTGGGCCTGGGGCAGCTGCCGAAGCTGAAGCTGAAGCTGAAGCTGAAGCTCCACCTGGAGCTGAAGCCGGAGCTGGAGATGGAGCGCCAGCAGCCATGACTTCGCTCATAGAGGCGGCGACGGCCACAA…
CCRI073	(CAAA)3	CAGTTGGCAGGACACTAGCA	TAACGTTCCCGTGGTAGGAG	60.049	59.986	182	aymhcr.CleanEST.seq.Contig2200	TTTTACGTTGCAACAGTAGTTTTAATGAGATTACTTTTGAGGCTCAGTTCACACAGACAGACACACGCTCGCAATTTAATTGCAGGTCTAATACAGTTCATGAATGTAAGAGGGACTTAGTGATGAAAGGTGTTAATTTATTCCTTCTTCAACAATTGTGCAATCTTGTTGGAAATGCAGTAGGAGGTGGATTGTATGGTGATCATGGGATTGACTCCAATTGCAGTTGGCAGGACACTAGCATCGCAAACAAACAAACCTTCAGCTTCCCAACTCTGACCATTCTCATCCACAGCACCCTCTTCCTCGGTTGCGCCCATTCTACAACTTCCTATCTGATGAGCTGTAATATAGAGGGTCCAATACTCATCCTTGGAACTAAGCCCTCCTACCACGGGA…
CCRI074	(GCAG)4	AAGCACGTCAGCACAAACAC	GGGGGCTCCTTCCATATCTA	59.953	60.245	227	aymhcr.CleanEST.seq.Contig2237	TACATTAGGCTAAGGTAATTGAACCGACATGCCTAGTTATTGAACTAGAACAAATATTACAACGACAATTGTTGAATGGCAAAGGAAAAACCCTAGTATCCAACATGAAAAACCAACAAGAAACACTAGAAATGAAGGTAACTTAGACCAAACTTTAGCCAACAACATGATAATATATCCTTTTTATTCACATTTGAAGCCTGGAGGAACCTCCTTCTGACATGCACTAAGGATTAGACTAAGAGAAACTGGGATGTTGAGGTTGATTCCAAGTACATTGGCTTTAATGGCAGTGCAAAGGCAAAGGGCAGCTTCCAAATCAGCCAACCCTTGAAGCAAAGCACAGCATTTGCTGGAAGGAGGGGTTCCAACAATCACGTTGACAAGTCCAAGCACGTC…
CCRI075	(TCG)4	TCGTCTTCGTCGTCACTGTC	CCTCCCCCATAAATCCCTTA	60.03	59.971	294	aymhcr.CleanEST.seq.Contig2241	GGAACGTAGAAATTCTAGCAAAGTTAACATTTTGAGTTACAACACAGAGTAGCATATAAACTCATAGTATTAACTAACACTAATCACTGAATTCCACTAACCTCCAAATTAAACCACAAAAAATAATTTCACTGAAATACAACCTTCACCCAAAATTAAGAGTCACTATCATCACCATCATCGGCTTCACCCTTGTTTCTGACATCTTTGGCAATATGAAGCCCAGGATGCACCGACCTCCGCTGTGTCCTCGATGGTAAAATATTATCCAAGTCAACCTCCGCCAACGGATCATCTGATAAATCACTCTCACCCCCCGATTCGTTCTCACCATCACTGGAGTCATCTTCGTCGTCGTCTTCGTCGTCACTGTCATTTTCCTCCTCTATCAAAATCCCT…
CCRI076	(AACT)3	CCAGCACTAAGCATCGAACA	TAAGGCGAAGGATGCAGATT	60.011	59.807	129	aymhcr.CleanEST.seq.Contig2247	TTTTCCCCTTTTTTTTTTTCGATAAAACTGGGATCATTCCATATACCCTTTGTATGTTTATGAAAATATTACGGTTTATCACAGTTTCAGCTAAAAGAGTACCAGCACTAAGCATCGAACATCTACAGCTCGTCTAGATAAGGCTTTGTGAACTAACTAACTACTTGGGATTGGTCAAGGTGCAGCTGAAGTCCCATAGCTTTTTTGCCAAATCTGCATCCTTCGCCTTAGCGCTTGGGTTACCTATGTTGCTGTCTAAGAAATATTCTCCGCTAACACCCTTGACTTGTGGATTTAATGCAACATAGCATGTAGTGGCAGCTCCCTGTGGAATATTTTTGAGGAAGTATTTTCCTAACATTTGACCAACGGTATTGATTAAACCATGGTGGCGCATAA…
CCRI077	(GGT)4	CTGTCGTTGAATTGGTGGTG	TCATGGGTTTGGGTCATTTT	60.001	60.029	140	aymhcr.CleanEST.seq.Contig2264	CAAATGAAAAATAAAGTTCCATAACCTACAAACCATAATCATCTCCAATTGAGCTTGAAGCTCATAATAAAACTAGCAATGCCAACGATAAAAATGTTACAAAGTTGACAAAAATCTAGCAAAAAAAGGACATAAATTACAAGACGAGAACAACCCATGTTTTAAAAATCAATGTCAAGTGGGGGGGTTCTGTGGAAATTGATCTTCTTGCTGTGGTGGCTGTCGTTGAATTGGTGGTGTTAAAACGGAGGTAGCTGGCGGTGGTGGTGGTGGCGGAGGAGGGTAAACCCTACCGTCGATGCAAGAAAAACACTTTGTTTCGATCCAAGTTTCAATGTCAAAATGACCCAAACCCATGATTTTCCGGCCGGTACATAGACGGCCGATCATGCC
CCRI078	(ATTTTG)3	TGGGGTTGCTTTTTGCTATT	AATTGCCCATCTATGAGGACC	59.586	60.167	252	aymhcr.CleanEST.seq.Contig2268	GACTAAAAAGCCAAAAATTACTACCTTCTTTTGATATATTACAGTATGCAACCATATGAATTTTTATTACTATTACTAACTACCATCTTTGGGGTTGCTTTTTGCTATTTTTCTCTCTAAGCTGCAATAATTGATACCAGTCTACCATAGTCTTTATACTCAATTTCCCATCATCTTTTTTTATCTTTCAATCATCTCATGCACATTCATGAAATATTTTGATTTTGATTTTGATTTTAACTTTGACAACATTGGACTTCCTTTCACTCACTGTTTCGAGATATAACCTCTCCAAAGTTGATGAAAACTTGTGCATCTGAGGTCCTCATAGATGGGCAATTGACTAAGTGTGGAGTCTTGAGATTTGAATACTCATCCATGTAAGAAGTGACCATGGTA…
CCRI079	(TAT)4	TGAAGCGCAGTGTGGATTAG	AAAGACCCATTAGGCCCATC	60.011	60.152	281	aymhcr.CleanEST.seq.Contig2287	ACCAAAATATTGTACCTGCCATTAAATAACATTAGACAAAAGCTTGGGCCAACATTTTCCTTTTTACATCGGGTAAAGAAAACCACCACATTTGACGAAAGGAAACCTAAATCCCCCTGAAAGCATATACATCAAGCTACGTGTACACTTAAATAACAGATTATTGTCAAAGTCCCTTTCTCAAGAGCTGGTTCTCATTATGAAATGAAGCGCAGTGTGGATTAGTGCTTCCTATAACAGTACCATACTCCCTCACATCAGCCAGCGAGAAAGACCGCCAATTAGAGAGATTCCAGCACGGCGGCGATGATGGGGTGGTATTATTATTATTGCAAGATGATCTGGTTTGTGGGTACAATGGAGGAAGCCGAGGGCTTGAAGTTGAAGTAGAGTCTTCAC…
CCRI080	(GGT)4	GGATCATTTGATGGAACGAAA	CAGTCACATGGGTGGTTCAG	59.754	59.997	214	aymhcr.CleanEST.seq.Contig230	GTCATACAAACATAATTAAGGATCATTTGATGGAACGAAAGTACAGGAAACTACATAACTCATAAAAGGGGTAAAAAAATTCTAAACTTCCGTTAATTCACAATGCTTTCAGAGATGAAATTTTTTTTTAAAATAGAAAGCTGAAAAAGCTAAAAAAAACTTGTCATTAGTAAGGCGGTGGTGGTGGTCTAGCTGTTGGAGCCCAAATGACATCTGAACCACCCATGTGACTGTTGTACATCGAAACCCCACAAGAATCTGCCCCACCGCCGTGACTACTATCCCCGCCGCCACCGGATAAAGGTGGGGACTGTCCACCGGCACCACCAGACGACACCGCGTTTCTCGCTTCTTCTTCAACGGGTAACCGATGGTACGAAGGGTTGTTGAACGTAGCAG…
CCRI081	(AT)6	AGGGACGACTGGTTTTGATG	GAACTTCTGCTGTTCTGCCC	59.966	59.997	201	aymhcr.CleanEST.seq.Contig2314	CGCAAATATAAAACATCTCATATTATTATTCATTTATAGATGCAGCTTTAAAGTATATCCAAAACTTAGGAGGGACGACTGGTTTTGATGAACCATAAAACGGACATTGACGAAAATATATCCAAAGCTAAAGAAAAAAGAAGAGGTTGAATTTACTTGAAAGGTTAGGTTTTATTTCAGAAATGCAAAACACCCTTCATGGTCTAGCATAGGATATATATATATACTAAAGAGATGTATGCAACTTGGAAGGGCAGAACAGCAGAAGTTCATTTCTTTCTTTAGATTGGTTGACCCTCTGGTACAATTTGATCTTTGAGCCACATGTAGATAGGAACCAGTACATAATATGCTGCTGCAGTGGCACCCAACATGAAGCGTAAGAGAAATACAAACGGA…
CCRI082	(AAC)4	AGAAGACAGTGGGATGGACG	TGTTGTTCATCTATGCCCCA	60.112	59.924	108	aymhcr.CleanEST.seq.Contig2317	NTGGCAAGATCAAACTAAACACTGATGTTTCCTTCACTACTAGGGTCTCGACAATTACATTACATACAAGAACATATATGACAGTAGAACATAAGTTGGTCTCCATGATGATGTTACAAATCTTGAAAGAAATATATAGAAGACAGTGGGATGGACGATTTTTATGTCTAAAATCTGCTTTTACATAAACAACAACAACACATGCATGCAACAAGAACAAAAAACTGGGGCATAGATGAACAACAAACACCATAAAAGCTTCCATAATGATAATCCACTTTTGCTACTAGTTGAGTTACACATCAAAATCACAATCCAAGTGATGGACATTGCTTTCTTGCATGCTCCGGTATCAGTTTTGCCGTTATCTCCTCCGGAACGCCTTTCAGTTCGTGAGGT…
CCRI083	(AAAAT)3	AGGCGGCCTTTCCTTTTT	ACCCCTCTACTCCGTCTGGT	61.061	59.991	295	aymhcr.CleanEST.seq.Contig2323	CTCGAGGGCCGAGGCGGCCTTTCCTTTTTTTTGTTTAAAAACATAACTCTCCATCTCTGGTTCATAAAGGAAAAATAAAATAAAATCACACAGAATATTGACGAAAACGAAAGCAAATAAGCCAATAAACAATAACACTGCCTCTCCCCTAGCACATAATTCCAACAACGGCTCCCAACAAGGCTACCATAAAACCATAATTCACGGTGCTCGGAGCTCCGCTAGGTGTTGACGGGGGAGAAGTTGTTGTACCACCACTCGGGGGAGTCCCGGAAGGAGTGGTGGAACCAGACGGAGTAGAGGGGTGGAGGGTGAGTTGCCACTAGCTGCTACAACATTGATGGCCAGCTTCATGCCACCAGCACAGTGACCTATGGTGGGGCAAATGAAATACATTGC…
CCRI084	(CA)7	AGATCACTCCGTTCATTTTCA	TGCTGTGAGATCCAGGATTG	57.252	59.787	275	aymhcr.CleanEST.seq.Contig2348	GTACAGATACAACGTGTGCACATAATATAGATCACTCCGTTCATTTTCATTAAGACACCAAGATCACGCACACACACACACATCTCCATTCCCTTCTTTGGACCACATATATATTTTACATTTACCAGGAAAACAGAAGTAGTTTCTAAAAATCCATAAATACAATTGCTACCGTAAATAATGACTAAATTTCCCCTGTACAGTTGATTAAATAGCTAACCATGAAATGAAGCATAGCTGTTGACCAAAGCCAAGGCATTACTTGTCAAATGAGCGATTGTGACAATCCTGGATCTCACAGCAGTCTTTATACTGCCGTTCATGTTTTTCCCTCCAAACCCGTCGGCGCAGGTGTTCTCATCCGTCAAAACAGCGCTAACCCATGTCTGTATATCGTTA…
CCRI085	(ACCCG)3	CACAAAAACCCCCGTATGTC	TTCGTCGCTTTCTTTGCTTT	60.088	60.131	198	aymhcr.CleanEST.seq.Contig2351	ACAAAAATATTATCATCCATTGATTAAGCTAAATATAATTCATTTCATACAAGAAAAATCAAAGCTACCCACCATCTAAATCAAACTTAATAATTATGAAGTTATAACAACAGTTTCTGGGTATTGCAGATTAAAATACAAAACAATTAAAGAAATAGAAGAACAATACTATTACTAAATTATACAAAGGCTGCTTAAATTTGCCTACCAGCAGTATCAGCAACGAAAGGTAAATATGGAGTCCGACCCAAAATACTAGAAACCACCCCATAAACAAAACACAAACAACTAAACACAAAAACCCCCGTATGTCCCCATACCATGAGCTTAAACCCTAACCCGACCCGACCCGGATTCAATATCCTCGTTAGCAACAAAGGCACCACCAGCAACACATCC…
CCRI086	(TATG)3	CCAATGCCCTTTTCAAGACA	CACCCTTAGACTTGGGGACA	61.001	59.959	248	aymhcr.CleanEST.seq.Contig2381	AGTGCCAATGCCCTTTTCAAGACAAGCTAATGTTTTCTACAATCTAGAAGAAGATATGTATGTATGCTCCACAAAAGAAAAAAAAAATTAAAAATAAAAAATAAAATAAAAAATCCCTCAGTTTCCTGCATGTGCTGCAAATCTCAACTATATAGGGGTCATCTGAAGGCATTGGATAGTAACGAATGTAATGATGGTAGTTTCCCTTGTTCTCAGCTTCTAAAGCTCATTTTGTCCCCAAGTCTAAGGGTGATGGTGCATTCCGCTCTCCAACCTCAAATCTGGATCATCACTCCGGTCTGCATCAGAGTTTTTCCTCTGTGTATCGGCATCTGAATTAACTGATTGATTCCTTCTGCGTCTTCTATCCTCTCGAGGAAGA
CCRI087	(GCTGAA)3	AGCTCCAACCAAGGACTCAA	CCTCTATGAGCGAGGTCCTG	59.844	59.966	164	aymhcr.CleanEST.seq.Contig2388	GGAATTCAAACATGTATCATAAACGTACAAACAAGTAAAGTGAAGAAAGCCATCTTCAACAATGAAAAAAAAGAAGGAAAGCATCTTCAATGGAATGAACGCCAAGTAATATTTTTACATTTATTAATCCACCATTTCTTTTTTTGATTCTTCAATACTTCATGGTTTCATCCATTTTTTTGCTGTGGCTTACTGTAAAAAGTAGGCAAAGAAAGAAACGAGTGTAGCTCCAACCAAGGACTCAATAACAGGCATTGTTGAGATTGCGACGCTGGAATCTGGGCCTGGGGCAGATGCTGAAGCTGAAGCTGAAGCTGCAGCTGCAGCTGGAGCTGAAGCTGGAGATGGAGCTGGAGCGGCGCCAGCAGCCAGGACCTCGCTCATAGAGGCGGCGGCGAC…
CCRI088	(CGTCCT)3	TTCATGCAATACCGCGTAGA	ATCGCGTTGAGTGTGAGTGA	60.237	60.473	189	aymhcr.CleanEST.seq.Contig2410	CAGGAAAATTTTGACAATCCTCAGCATTTTCAATTCATAAAAAGTCACGATTTCTCTCTAAAATTCATAGGGTCCTATATTATTTGTTAAAGAACCCCATGTGTTAAGCAGAAAATCCAGCTACTGTTTTCTTCCTCTTCCCTTCTTTGCTGGTTGGGCTTCGATCTGTTCTTTCCCTGTAATTTCTGACATGTCCACATCAGGTCCCCGAGCCATCAAGGTAAGAATATATTGTTCAGTTTCTCCATCTTCTTGGCCTCCTGTGCTTGATCTGTCTTGAACTTAAGGCACTCTTTGTTGTCAGTAACCTTCAAGACCAATTTTCCATCGCAATGCCGGTACTTCATGCAATACCGCGTAGATTCAGGACTGGCACGGAACAACTGCACGGTTCGCTCG…
CCRI089	(TAT)4	AAAGCAGAGAGCGATTCAGG	TACGAGTTGGATTTACCGCC	59.717	59.96	284	aymhcr.CleanEST.seq.Contig243	ATAAAGCAGAGAGCGATTCAGGGCGCCACGTCAACTCCGAAATATCCGCCGATGTATCAAATAAACCTCCAAACGCCACACAATCACCGCTTTTACTATGGCTATTATTATTATCGCTATTGATAACCCAGTCACCGCCGACTCCAAACTCGAACGATTCGTAACTCGGAATCGGAAATTCATACCCCATCATATCCGCTAATCCAACTGCTCCTGTCCCTCCACCTTCCTCGACATCAAGGGTCGCAAGTTTCTCCTCAAAATCCGGCGGTAAATCCAACTCGTATCCAGAAGCTTCTAAACCAAACCCTAGCTCCAGCCGGGACTCGCCGGAATCTAATTCCTGTACCGGATCCTGAGCGGGGACCGAGATCTCTTCTTCGAAGCTTTTGATAACCA…
CCRI090	(ATG)13(GCT)4	ACCCGATTTAAAAACCCACC	CTGACCTTTTGACGGGAGAG	59.924	59.837	232	aymhcr.CleanEST.seq.Contig2432	GTCAGCTCCCAGCCGCCATTAGCGACGGACCACCCCCCTCCCAAAAAAAAAATTTATATTTTAATCATAACAATTTGGAGGGCCATGATTGAATCAAATCACCTTAACCATCCACCATCCGAATCTTCCGGGTCGGGCATCTTGTTCAAATCAACCCGATTTAAAAACCCACCATTTCTCGGCTTTAACTCATCACCATAGTCACCACCATTATAGCTATGACCATGATGATGATGATGATGATGATGATGATGATGATGATGGGCTGCTGCTGCTTCAAGAGCATCAACTCTAGCACCAACTTCAATAGCTTTCTTCCTTATAGAAGCCGCCGACAAATCACCACCGCCGGCGCATCCGATTTTCTCTCCCGTCAAAAGGTCAGGGAAGTTCATCCTA…
CCRI091	(TGA)4	AAAAACGGATGAGGGGAACT	TAAGCCCGTGAAACTATCGG	59.805	60.089	271	aymhcr.CleanEST.seq.Contig2439	CTTTACCTAAACGGAACAAAAAAGAACACCAACTGTATCTCCATTTCTCTGTTTCAGGCCCTAATTAATTGTTATCAGCTTCTAAAGAGGCCTTGATAAGTGCCATTTACACAAGTTATCCATATGAGGGAAATTGCGAGGATATTGACAAAAAAAAATTACCATCGAAAAAACGGATGAGGGGAACTAGTTATCGTCGCGCAATTTTGCCCTCTTCAATGAATGCAGAGGTGATGAGGTTGCTGCAGTCGATGGTGAGGATGGTAATGGTGATGACGGTGATGATGGTATTGATGATGATGACGACGATGACGATGAAGCATGGTTATCGTCTTCAAACTTTCTTTTGTCAACTCTTCTCCTGTTGTTTCCCTCTGTTTCTCCTCTCATTATGCAATC…
CCRI092	(GCA)4	GCGCCAACAATGGTCTAAAA	GCCAGACGGAAGAAGAGAAA	60.999	59.55	237	aymhcr.CleanEST.seq.Contig2445	CTACTGGGCCGGCGCCAACAATGGTCTAAAAGCTCTCAGGGCCGAGGCGGCCCGCCGAACATTGGCCCACAGCAGCTTTCAAATATGCAGCAGCAGCAGAGAACATAAAAACAAGAAGAAAGAAGACGGCAAATACCACCGCAAATAAAATCAAAGCAGCCACATAAACCGGGAGGCCCCGGCGGTCCTCCTGGAGGTGGTCCCCATCCTGGTGGCGGCATTTTTCTTTTTCTCTTCTTCCGTCTGGCTGAATATCCCC
CCRI093	(AATA)3	AACCTTCAACCACCATACGC	GCATCAACCTGGTCATCCTT	59.859	59.934	299	aymhcr.CleanEST.seq.Contig2474	CCGAGAGAAAGGAAGGGACCAATTACAAGTCCCTTGTAGTATTATTATTATGCACTTCCTATACCAAAATTTTGCTATATTCAACCTTCAACCACCATACGCATTGGCCAAAACAGTGCCAAAAAAAAATTATAGAACATGTTATCAAAACAATAAATAAATAGGTGAAAACATTACTCACCAACAAAACCCTCACCACTTTCTACTTTTCTTTTACCTTCTATTATATAAAATCCATAATTGATTTTTTTTTTTTTAATTGTAGAAGGCTAAGAATACAGGAATCAGAAGCTTTCCTCCTCAATGACACCATAACTAGGATGATAGAATTGATTGCAAAGCAAGCTGCTGTTGTGGCTGCAAGGATGACCAGGTTGATGCCAGTGTAGATGCAGGTAA…
CCRI094	(TTC)4	AGCCCCTTCAACATCCTTCT	AGCTTCGGGGTGGTAGAAAT	60.074	59.962	161	aymhcr.CleanEST.seq.Contig2487	CATGTTTATCTTCGTCCCCAAGTTTAACACGACTAAAAGTAAGTTCCTTTGCAGCCCCTTCAACATCCTTCTCTACATTATCCTTTTCATTAGCCGTTGTATCAACTTACTTTTCTTCAGCTCCGTTATCCCTCTTTCGCTTCTTACCCTTCTTATCATTCCTCTCATTCTTCTTCTTCTCTGAACCCGAACTATTTCTACCACCCCGAAGCTCTTCGATTTTCTTACGAAGCCTTTCCCTAAGTTCTTCATAAGTCACCGACCGTTCATCAACTACATCGGGCATTATAGGTCTAACCTCGACTTCTTCCTCTTCAGCATCACTATCTTTACCCGATTTCTCCTTCTCTATATTCTCCTTCAACAAATCGAGAGTTGTTTTTGATGATTTCTCAGGAT…
CCRI095	(TTG)4	GAAGCTCGTGGATTGTGGTT	TACTGGCCACCCTTTTCATC	60.119	59.933	223	aymhcr.CleanEST.seq.Contig2498	TTTTTTCTTTTTTAGGAAAAAGAAAAAAAAGCCTCTGATTGATTATGTTATTAAATTAAATCATAATCAACAACAACAAGCATATACATACATACATATATATATATATGAAGTGGATTGATGGCTAAAGAAAAAACAAGAAATTTGAAGCTCGTGGATTGTGGTTTTGAGTATAGATATAGTCAGTATGAGCAGCAAGAGTTCTTCTCATCAAACACTCTTCTTCTGCAACTCCTTCACAGCTATCTTCAACTTCAACAACACCCTGAGCTTGTTGTTGTTGGGTATTTGCAGGGAAAGGTGGACCAGTGCGAGCTGCAGAGGATAGAGTGGAAACAAAGAGGGTGAGGATGAAAAGGGTGGCCAGTAATTTAGCCCAAGCTTTGCTTTAATGAATAG…
CCRI096	(AATT)3	CCACTCAAATTGAAGGTGGA	TGCTCCCATCCCTCATAGAC	58.541	60.034	298	aymhcr.CleanEST.seq.Contig2521	ATGCGCTAATAAGCTTTGATTGAATTTACACTTTACAACCAGACTGCTTTTTTCCCACCACTCAAATTGAAGGTGGATGATTCAATTAGAGACTCGCTAATTATTAATTTTAACACCAAAAATTAATTAATTAAACTAATTAAAATATGTCAAAAAAAGAAAGACAACAAAAAAGGATTGGATGGATGGGTCTGAATTAATACAAAACATCAAAGACCCAACAAAATCCACATTCTTAACAACCAGACCTAAAAAATCCTTTGAAAAAGGGATTTTGACCGAAATGCCCTTTTGGATAGCTTATAATTACGATCAAGGATGAAGAGCATCGAATGGTCTATGAGGGATGGGAGCAGATGGGGCCCAGGGATTGATCGTTATGTGCCTCTGCTGGTGTGA…
CCRI097	(CA)7	CAGCATAAAATCTGGTTCGG	ATGCGTGTGTGTGATTCGTT	58.241	60.04	127	aymhcr.CleanEST.seq.Contig2549	CTGTTTATGTACAAAATACTTTATTCACATATTACTTACAGTAAATCATACAGCATAAAATCTGGTTCGGTTTTTAGTAAGTACAAAAAACTATATTTACACTAAAGAATTCAATGCACACACACACACAACTTTCATGCTCCAAGTGAAGTCCCCCAACGAATCACACACACGCATAAATGAACAAACACCGATCTTCAGCTCCCGAAAGAAACAGCAGAAAAGGAAATGTCTGGTCTGATATTCACATCGTGTTTGTCTCTTAGCTACCGTTTTTTGCTGCTCGTTAGTTGATAATAGCTCAGATTTCAGTTTTACAGTATATACAGCACCTTTATACAATATTTATATCGACGATGAAACACGAGACCAAGTTCTTCCAGCAGATGGAGT
CCRI098	(TCT)4	CGTGATGCTGCTGAGATGAT	ATGCACCACCCCTCAGTTAC	59.975	59.851	188	aymhcr.CleanEST.seq.Contig2569	CTTTGTAATCTGCAGCCAAATATATACCAACAAAATGAGATGTTTCATACATTATAAAAGAAAATACAAAAAAAAAAGTAAAGGAAAAATGTAAAAAAAAAATGAAAATCGGTTGTCATAATTTTCTTGATGATTTAATCTTAGACTTAATCTTGGGTTTCGACTGAGGCTTTGCACAAGTGATTACATCACCGTGATGCTGCTGAGATGATGATCGATGGCTCTTTACGTTGTTCTTCAACACCGATTTATTTTTTCTCTTCATTCCAAATGAAATCCTCCTCCTCTTCTTCTTCTCCTTAATCGTCTCCAGCGTGGGTTTCCAATGGCGTGAACCAACGAGCGATGCGTACTGTTTCTGTAACTGAGGGGTGGTGCATATTCTACTGCAACTCTCAT…
CCRI099	(GCGT)3	TCGAGTCATCTGGGAAGAGG	CCCTGAGCTCCTTTCGATTA	60.34	59.406	278	aymhcr.CleanEST.seq.Contig2605	ACACTCAAAATGCATATTCATAACCAGATAAAACCATTTCCAACTGACTTATTCAAATGTTCATATATGAATACAACATTCAAATACAAAATACCAGCAATCTTTCGAGTCATCTGGGAAGAGGCGTGCGTGCGTATCGCCCGAGGTTATCACCATCCATATCGACCCACACGAACCAAATTCATAAAAAAGATGATAAAAAAAAAGAGAGGAAAATCAATGAATTCATAACCTAAAATCTCAAGCTCAACTAGTCTCACATAGTTTACCTTTGAAGGCAAACTTTTTAACAGGCAAAGTAACTGATCAAGCTCCACCAGTCTTCTTATTCGGTTCGCATACATACTTAATAAGAGACTCTTTAATCGAAAGGAGCTCAGGGAACTCTGTCTTCAATTT…
CCRI100	(CTT)4	GTGTCCACATGCTTGACCTG	TTGCCTTGCAGCATTACTTG	60.162	60.014	133	aymhcr.CleanEST.seq.Contig2625	TTTTTTCTTTCTTTGGCAATAAAACCTATATCTTTTTTCGCACTTTCCTTAAAAGACCTGTGTCACTCATATCCTTTGGTGACATCATACATTTCATACACTGGTAACTAAAAACCAATCCAAATAAAATAATGGTAAATATTCATGTGTGTCCACATGCTTGACCTGGGCACAATTTACTGTGCTCACACAAAGCATAAAAACAATGCAAGGATGAAAATGCTTAGTACTAGATTGCCCTTCTTCTTCTTTAAAGAGCACCAAGTAATGCTGCAAGGCAAAAGGGTATTTAAAATTTAAGGTTTCTCCATCTCTTGTATTATGTGCAGACTGAGAAATGGAAAGAACCTTCACACAGGATAGCTAAGGATGAGGAGATTGGATTTATCTTCAAAAAAC…
CCRI101	(CTG)4	TGCAAAGCTCACTGTCAATCA	GGCAAAAGGCCAATCAAATA	60.59	59.907	187	aymhcr.CleanEST.seq.Contig2696	GCAGGAGTAAACCTCATATAATCATATTATTGCTGCTATTGCATTAAATAGAATAGGGTAAAATGTTTTTTTTAAGCTTTGCAAAGCTCACTGTCAATCAAAGCTTACAACAGACATGGGAAATTACAAAAGATGGCAAATACATGTCAAAAAAGGGAAAAAAAAAAAAACCTCTAAAGGGAACTTAAACTGAAACTGCTGCTGCTGCTAACTATATATGTTGGGAGTTCTTTTCCAATGAAATAATATTTGATTGGCCTTTTGCCATTGCCACCTTAAGATGATTCATTGTTGCTGTTATTGCTGCTGCCCTCCTTATGACCACCCCC
CCRI102	(ATATG)3	TGAAAACCAGCGCACATTTA	GTCACAGGGAAGCTTTCAGC	60.251	59.997	259	aymhcr.CleanEST.seq.Contig2699	ATGGGATAAGAGGTTAAGACCTCACCATTATTGTTAATAAAAAGAAATTACACATTTAATATAATTCCGCTTGAAATTACCATCTGAATTAAACATATATAAATGCAATCACTACAGCAGAAAGGAATTACATCTAAGGGATAAAATGTGAAAACCAGCGCACATTTAGTGTTTAAACATATGATATATTTATTATATATATGATATGATATGATGATAATGGTAACTGTCTTCTACTCACAAGGATGCCATTGTGTTTCAGCAGTACCCATTAGACTTTTGAGAACCCTGATCTGCATATCCCTGGTCAAGTTTTGCTTGTTCGCTTCCATCCAGCTTTAGCCCAAAGTGAATGTGAGGAAAATGTGCCCAATTTTTTGCTGCTGTGCTGAAAGCTTC…
CCRI103	(TCTT)3	CAACGGTGGTGCATAAACTG	ACGAACCTAAGCCACCAAAA	60.027	59.609	146	aymhcr.CleanEST.seq.Contig2707	GTCTTTGACAAATAATCGTGCAATTGGTATTTGAAATTTATTTGAAATCATTAGGATATTGCTCATTGAGAAACAAGAAGATATAGAATAAGCATTCGAATGAGTACAGCCATGAGCAACTGGTCTCTCATCAAACATGAAAGAAAACATTACTACATTCCATACAAGAATAAAACAGAACATCAGCCGGCAGTTCCTCTTATTATAAATACTAATTTTTCTAGTAGCTCAATTGTTGGGAATGGCTAGCCGATGGGAGCATTCTATTGAGGCTTCCCCAACGGTGGTGCATAAACTGGTGGCTTAGGTGGTTCGGGCTCATATATTGGTGGGTTGTTGGGAGGTTGATACATTGGTGGCTTGGGTTCTGGTCTTTCTTTCTTTGGAGGTGTATAAACC…
CCRI104	(AGC)4	GTTATTCGCAGACGGTTGGT	CATCGCTGAAAGATTACGCA	60	59.976	298	aymhcr.CleanEST.seq.Contig2725	GGGTCAGTCAACGCCGTCATCACGGCTTGGAAACGGAAGCAGCGTCTTTTGCGGAACCATCAAGACCGCCGTTACCCATTGTAGCCGACTGGACAGTCAAGACGGACATGCTAGGCGAGGAAGGCCCATCGCCATTGGATTGAAGCAAAGGGTGGTTGCTGCTGCTGCCCTTGTTGATCATGGGGTTCCTGGAATGACACGTGGCTGTTGAGATGGCGGTGGCTAGGGAAATGGGCATGAGGCAAAGCCCCTTCCGTTGCAGGTACTGCATGGCGGACCCCATGTCTTCCTCCATTAGCTTAGCTACTTGGTGCTCCGTCACCGTTAAGCTGTCGTTATTCGCAGACGGTTGGTTACCGTTAGAATTTCTCTGAAGGGACCCACCACCGCCAGCAGTCG…
CCRI105	(TGC)4	CTGGACAGTCAAGACGGACA	ACCAACCGTCTGCGAATAAC	59.864	60	266	aymhcr.CleanEST.seq.Contig2725	GGGTCAGTCAACGCCGTCATCACGGCTTGGAAACGGAAGCAGCGTCTTTTGCGGAACCATCAAGACCGCCGTTACCCATTGTAGCCGACTGGACAGTCAAGACGGACATGCTAGGCGAGGAAGGCCCATCGCCATTGGATTGAAGCAAAGGGTGGTTGCTGCTGCTGCCCTTGTTGATCATGGGGTTCCTGGAATGACACGTGGCTGTTGAGATGGCGGTGGCTAGGGAAATGGGCATGAGGCAAAGCCCCTTCCGTTGCAGGTACTGCATGGCGGACCCCATGTCTTCCTCCATTAGCTTAGCTACTTGGTGCTCCGTCACCGTTAAGCTGTCGTTATTCGCAGACGGTTGGTTACCGTTAGAATTTCTCTGAAGGGACCCACCACCGCCAGCAGTCG…
CCRI106	(ACC)4(CCA)4	GCCAACAGCACCTCCTACTC	TGCAAGAAATGTTCCCACAA	59.874	60.088	247	aymhcr.CleanEST.seq.Contig274	AGGGAGTAAACCAGCGCCACCGCCACCACCAGCTCCTGCTCCTGCTCCACCTCCAACTCCACCGCCAACAGCACCTCCTACTCCAAGTCCGCCCAAACCACCACCACCAAGTCCACCTACACCACCAAAGGGAGTAACCCCACCAAGAACCCCACCACCACCAAATGGCATGCCATTTGAGCCAATGCCAGCGAAGCCCCCTGCACCACCGTAAGTAAGGAAGTTCTTTTGGTCACCAACGGACGCAGATGCAGCACTAGGCACGGCGTTAGCAGCCATTGTAGTAGTCTTTGTGGGAACATTTCTTGCACTAGCGTGAACCACAACTAATGCAAGAAGAACAAGCAACGATGAACTCCACTTTGCCATGTCTCTCTATCTCTATTACACAATCTAATC…
CCRI107	(CAAA)3	TTTTTCGGGCGATTTGATTA	CTAAGCTATGCAAGCGGGAC	60.385	60.003	288	aymhcr.CleanEST.seq.Contig2804	CTTTTAATATGCAAACTTTTTCGGGCGATTTGATTAAACAAAAATGAAATACTGAAAAACCCAAACAAACAAAAGTTCCAACCTTTTCAAATGAAAAACAATATCTGATCAACAAACTGATATGATTTCACTAACAAAAATTTCTCATCAAATGATAAAACAAATTACATAAACAAGTTGGGTTTCGATGCCTTATAAGTTGTTTTCAGCTTCCTGGTAGGTGGTCTCACCTTCTTGAATACCAATGGGAACTTGATTTTTGAGTTGTGGAACTGCTTCGTGCTGTCCCGCTTGCATAGCTTAGCTGGGATGGTCGCCGTCTTGATAATCTGGATGCAAGGGAACCTGACTCTGTGACGAGAAGCCATCTCGGTGTACATCTGTTCAACAGCTCCATTC…
CCRI108	(AAAAG)4	GGTGCAAATAGAAAGCAAGCA	CTGGGATGGAAGGATGAAGA	60.391	60.003	169	aymhcr.CleanEST.seq.Contig2897	CTTTATAAAACATGAAATATCATTAAAAAAAAAAGAAAGAAAAGTTCAAACTTCAGAAATAAGATTGCTCAATGGTGCAAATAGAAAGCAAGCAACCATAAAGACTTTCCCAAACTGTTTATGGATCTAGTCTTTACTGAAAAAAAGAAAAGAAAAGAAAAGTTCTTTTTTAACTTAAGTACCTTCCATATTTGATCATATAAATTACAAATAGCCTTTTGATCTTCATCCTTCCATCCCAGATTTGTTTGCAAGCGGATTACTGAGAGATACATAAACTCAACCAGAAGATTATACTTTGCAGTTTTTCACCACCTATTTTAACTGCAACCAAACTATTTCTAAACAGATGATTGAAGGCCAATGATACCACATCCGACTCTTGCACCGGCATTCCCT…
CCRI109	(AAAC)3	CACGGTTCTCTAAAATGGCAA	AATTATGCGGAACCGAAGTG	60.117	59.96	209	aymhcr.CleanEST.seq.Contig2899	GAAACCCATCAACCATTCAAGTTTTATTGCATTAATGAAACTCATCAAATTACTTACAAATAGCCTCATACATTTTCACGGTTCTCTAAAATGGCAATGATAAATTTCTTGTATAAATTTCTATAAACAAACAAACCCAGTTGTCTCAAATATTTGTTTTCTTTACAATGATCCTCTCAGCAAATGGCACAATGTTGATTCAGTTCATTGCACCTAATGCATTTGATGCTTTCGATTTTGCATGCATTTTCAACATGTACGAACGCACTTCGGTTCCGCATAATTAGGTCGAAAACAAAACAAAAACTATTACGATCAACACTACAACAGAACACGCCATTGCAGCGATAGCAGAAGCGGCAAGGCCAGCTCTCTCTCTCGGATCTTTACGGTAATGAT…
CCRI110	(TTCT)3	TCTGCTCTCGTATCGGACCT	ATTGCATATGGGAGCGGTAG	59.973	59.945	289	aymhcr.CleanEST.seq.Contig2950	GTAAACCAGGGAAGCAAACTCTGTTAAGGGTAAACTCTAAGCTCAAAATGTGATTTTTACAAGTACATAGTAACCTACTGTGTTAATAACTACTAATATGATTTTGAGTGTAGATATGAACAGAAGAATCTTTAGTGTTTGGCTGAAATTGCAAGTGCAACCAATTCTAAAGATCCATGGTAAACTTCAATCCATGCACTTCTATATGTTGTAACTAGCCATCGGGTGAATTGTGATAATGACACTCTGCTTGTATCTGCGTAGGATGATCGACCTGTGTTTGACGAACAAATTGGCCTTTTACTCTGGGTCGCTGCTCCGCAAGTTTCTTTCTGCTCTCGTATCGGACCTGTAAAATTGAAATATTAGCTGCCTCTAAGTGGCTCGATCCATGTGTAT…
CCRI111	(CAGG)3	CTCGTGTTTTCATTGCTCAG	TCCGGTCGTATTGTTTCTCC	57.055	59.933	275	aymhcr.CleanEST.seq.Contig2952	GATGAAATCAAGGCTTATCATAGCCTTATACTCGTGTTTTCATTGCTCAGCATACCTACAAGAAATGAAAATACTATTAGTATACAACTTTGTTATATGTTGTTTCTTGTATTACAATTAGCCTGTAAATAAATCCCTATCTCAGTCCCAGGCAGGCAGGCTGGCTCCTGATGTAGGAGCCATAAATTTGTTTCCCTATTTTGCTTCGTAAAGAATCTACACAAACACCATAGGAAAAAAAATTAGATGGTGAAAAAACAGAAGCTCAGTGTGGATGCCGGAGCTGGAGAAACAATACGACCGGATTTATACTATTAGAATCATCAAAACCAGCGCCTTCGACCACTGGCAGCTCTAAGCTGCATCATGAGTTGCTCTCGCTGATCTTCTACTTCAGCA…
CCRI112	(GTG)4	TGGCGTAGCACAGTTCATTT	ACCACTGCTTTTCAGCCACT	59.347	59.914	228	aymhcr.CleanEST.seq.Contig2991	CAAGCAACTTGCAAGCATGAAATTATTCTTGATCGGATAATATAGTGGCGTAGCACAGTTCATTTGTACCATATAATATTTATTTGTTTTGTGGTGGTGGTGGGGTTCCACGGTAGATAACCACTGATGAATAATAATCAAGCTTTTTTAAGAGAAATAATGACATTGACAAACTCAGTCTTCTCTTTGGACATGCGATCAGCAACAATTTCTCTGTACCTTCGAAACACTTCATCGATGATTGCTTCACCAAAGTGGCTGAAAAGCAGTGGTTCAGCCACAGCTCTCGTGCACTTGGCGACGTTGTACCCACCATCTTTAAATGCATCAGATAAGTCAGTTTCGTTTTGATAAGCATTCCAATTCACTTCAGTTACTTCCAGTCGATCGATGCTGAAC…
CCRI113	(TACA)3	AGCAAGCGAGACCGAATTTA	GTCTGGTTGATTGCGAGGAT	59.982	60.081	255	aymhcr.CleanEST.seq.Contig3001	GCTATTAAAAATAATTATCAGTCATTACTAATTCATTTATGTAGCAGATTTCTGCTGTCTTTAGGTAATAAAATCATAATAATTATACCATTTCTCAAAAATAGCAGCAAGCGAGACCGAATTTACGATTGCAATTCTTACCACCTCTCATACAGGCACACTGTTAGCTTTACATACATACAAATCTTCAACCAGATTTCAAGAGGCAGTCCAAAGCCAGAACACTGCATTTATTTACAAAACCCATCACATATTTGATTTTTACTTCCAACACAAAGCCGAATTAAAATGCTCCATAGCAAGGAGACCTAGTCTGCTTTATTTATATATTATATTGTTCATCCTCGCAATCAACCAGACCCTTAAATGTATACCACCAGTACCCTACGAGCGCAACCA…
CCRI114	(ATC)4	TCCCCTCTAAAACAGGGACA	CTGTGGTTGACGCACTGACT	59.521	59.94	187	aymhcr.CleanEST.seq.Contig301	GCTATCTAATTTTTATTTTCTATACCCATCAATCCCCTCTAAAACAGGGACAACCATTTGACATACCGAAAATATTAAATTTAAAATTAAGGGGAAAAAAGAGTTATCATTTATCATCATCATCTTCGTCATCACCGGACTTATGGTGATTTACCTTCGAACAACCCATTACACGCGCCGCCGCCGGTTGAATCTGTGGAGTCAGTGCGTCAACCACAGTCGCAGAGGACATCTCCATCTGGCAAACCCTAACCGCACCGATCAACTTTTCCGGCAACTCATTCTCCGTTTGCGCTTCCACCAGAAATCCCATATCGATTGTCACACTTGTCACGTATCCCAAAGCGAGGTGCAAAATCGCGTTAGCAATTGCCGAACTGGAGATATCGACATCAATTT…
CCRI115	(TAGA)3	CAACTCCCCCGTCCTATGTA	ATGGTTATGGATGGTGGTGG	59.807	60.317	117	aymhcr.CleanEST.seq.Contig3094	ATCGCGCGAAGAGAGAGAAGCAGAAGCTGTGTGGTCCACAGTCAGTCCACAACTCCCCCGTCCTATGTAGTAGATAGATAGATACGCATTCAGTCACATCATATCTGAAGAGTGGCAGAGGATCAATATTCATCAATACACATGTTCCACCACCATCCATAACCATTAAAACTGTACTTCAGGTATGGATATAACAATACACAAGCTTACATTCATACAACAATGTCTCTCTTTAGGACACTACCACTAGCACAAGATGAGAATCGACTTCAATAAAAAAAAGACACAAACTGGATTTTGATGCCAATATATTTATTTTTGTACACTTCACCATGATTCATCTTTTCCTACTTCCCGAACAGGGATTTTATCCACCAGAACCCTTTCTCTTGGGGGACA…
CCRI116	(TAA)4	AATTATGAAGCGATTTGCCG	TCCAACCTTTTTCAGTTCCG	60.061	60.081	137	aymhcr.CleanEST.seq.Contig3115	TATAAATCTTTGCACATTTTCCATTAATGAAAACTGCACATCCGATACCCTCCCCTTATAAACATCCACTCCTCTCAAACATCCTACCCAATAATAAAACGAAAATACAAAATTCCATTGAAGGTTTCTTTTTTTTCCCATTCTTGTCCCGATCTTGTTTTTTCGTTTTTTTTTTTCAAAATTGATGATGATACAATTATCATTTAAAGAAAAAAAGAAGATGTAATTACGACACCGTAACAATGCCCGTCCGAACAGTTTTGTTGGGTGTAGAGCTCTTTGAATCCGATTTTCTAAGAGATCGGCCAGATTTCAATTTCTTTTCTCTGGCTTCATCGATCTCCATCTGTTCTTGTCTACACTCTTTGCTGCAAAACGGTGTATTCCCTCTGTACATGA…
CCRI117	(TATT)3	TTGCTGGATCCTAGGGATTG	CAGGAAATCCGCCATATTGT	60.029	59.784	274	aymhcr.CleanEST.seq.Contig3129	AAATTTTATTCAATTCAATATTGCGTTATTAGTCAAGCAGGGCTGACACCTTTTAAATTTTCCAAATTCTTTATTGGCTAGAGTTCTTAAAGTAAATATTTTTCGAATTCAAATTTTCTAAATGCTAAGTTGGGAAATCTACCTTCATTTACCTGGAAGAGTATCTGGGCAGTAAAGGGTCTTCTTTGAAATGGGCTGTATTAGAGAGTTGGAAGGGGAATGAGATCTCAATATGGAATGATTGCTGGATCCTAGGGATTGAAGAACTTCCAAACGAAAGTTGCCTAAAAGATCTTGCAGATCCCTCTAGCAGAAGCAGACCATGAAGATTTTCAGGTGTGGAAAGGAGAACCTTCTGGAGAATATTCAGTACGAAGCACCTATAAACTATTACATTAT…
CCRI118	(GTG)4	AAAACAGGAACAGCACCAGG	CAGGTACCACCACCTGCTTT	60.149	60.028	203	aymhcr.CleanEST.seq.Contig3163	GGCAACATAAGTTTAAATAAACATATGAAATGAAGAAAACCAGGATATTAATCTCTTAAGAAGACTCAGCTTCCTAAATGACTTAACTAGTCCTAATTAATCATACACATTACAGTCGGCAAAATGTCCTGTATCATTCCAGTATATTAGACAATAGAAGCAATTGGAAGCTGAAATATGCCGTACCAAATCAAAAGCACTCTACTGCTGCCGGTTTGGAGGGTTTGGAGGAGGTGGCATCCCAGGACGTGGTGGTCCGAAAACAGGAACAGCACCAGGGGGAGGCGGCATTCCAGGGCGTGGGGGTGGTGGAGCAGGCATTCCAGGGCGTGGTGGTGGTGGACCAGGAGGTCCTCTCATCATTGATCCCGGAGGTGGAACCATTGGCCTCTGACCATA…
CCRI119	(ATAA)3	CCGCCAAAATCTAGTGAGGA	TTGGATTAAAGCCTGGGATG	60.206	59.894	220	aymhcr.CleanEST.seq.Contig319	CTTTTTTCAACTAACACATGTTATTCATGTCTGCAACTTTATAACATAAAGTTGATAAAATTACATAATATATCCCGCCAAAATCTAGTGAGGAAGAAGATAAATAAATAATAAAAAAACAAACAAAAATTATTAAAGTTCAATTAAACTGTAGGGAAATAATGGTGCAGCTTTGTGTTGAATAGAATAATATATATAATAAATGTGATGTGATAGAAAATTGTCTAAGCCGCTTTCCCATTTGGAACAGATCCTGCAGTAGGAGGGTTGAGCTCATCCCAGGCTTTAATCCAAGTAACCATTGCATCAGCCAGTTTGTCAAAGTAGGGATCAACTTTGCTAAGCTTTTCTTTCACCTGCTTAGCCAGTTCAACATAGCACTTTTGAACAGTGGTGCAG…
CCRI120	(TTCCT)3(TTC)4	TGGTCTTCCCCTTGTATTGC	ACTTGGGATTCAGGGCTTTT	59.933	59.94	164	aymhcr.CleanEST.seq.Contig3192	CCATAAAAGTTCCATAAGCTACTTTATATGCTTTTCAAGTTGCTACAAGTTAATACATTGAACAGAAGGGAAAAAGACATGTGGGGTGACATTATTTTCACTTTGTAGATTAGAGTCACTACAATTACATTAAAAAAGAACAAGGGAATCAAGAGTTTTGAGAGTGAGTAGGTTGGGTGCGTGCTTTGAGAGCCTGGAAAACCTTGGAACTCTTATCAAAGATCTGGGCTCTTCTATTGTAATCACTAGCTTCTCTTCCATGGTCTTCCCCTTGTATTGCTTCCCTTTCCAAACACTCCAACAACTCCACCATTCCTTTCCTTTCCTTGCATTTCTCTCTCAGCCTTCCCACTTTCACCCATTCTTCTTCTTCTTTAGCCTCCAGTTCTCTTTCTAGCT…
CCRI121	(CCG)4	CACCAAAACTGCTCTGACGA	TTACAACCCGAGTCTACCGC	60.025	60.132	100	aymhcr.CleanEST.seq.Contig3224	TTCCAAGTTGCAAAAGATAACAAATCATCACAATTATTCACTTGGTGATTTACATGTTCATTCTGGGTTTTCATCATTTAATCCATAGATACCATTTTTTCACCATGATTTCATCATTTTAAATTCATAAATAAGCGAGAAATTGAAGCTAAATACTCACAGTTTTTTACACTGAAAACACCTTGACTTCACATTTTGGTGAAATGCACTGTAAAAGTAGCCTTGCAGTGTGTTCTTGTTTGATAACGGCGTCGGATTTTTCCACCAAAACTGCTCTGACGATCCTCTCGTACCCTCCGCCGCCGCCGGTGGCGACATAAGCGACGATTGCCGCCTGAACTGGCGGTAGACTCGGGTTGTAAGCGGCGGATTCCATGTAAGACCCTTTGTATATCTTCC…
CCRI122	(AAGC)3	AATTACATGCCCAACCCAAA	GGAAGACAATGCAGCCTCTC	60.053	59.957	284	aymhcr.CleanEST.seq.Contig3242	TTTTCGGTTCCAAGACAAGCATAAATTGCGCATAAATCCGGTTCACATGTGTCAACTGTCAAAGACAAGGAAACTCAATTACATGCCCAACCCAAATGCGTTAAGTGTAACATTTAACAAATAGGAAGGAAAAAAATAATAACAGAAACTACATACAAAAGGAGATGAAAAGCAAGCAAGCATAAAGAGAAGCAGTTGCGGCACTCAACATGCTCCTCCTTCAGGCAACCAATTTAACTAGCGAGAAAAGAGCCTCTCTCTAACCTTCCACAGCCGTAAGCATCCGAGCATATCAAACACCCTCTAAAAGGGATGATATAAAAGAGAAATATGATTACTTGAGAGGCTGCATTGTCTTCCAGGGGAACATTCTTACGAGGAAAGCTGGAACCTGCCGCT…
CCRI123	(GAT)4	AAAATGAGCACCCGGTTAGA	CGCAGCATTACAGTTCCTCA	59.569	60.011	114	aymhcr.CleanEST.seq.Contig3248	ACAATAGTGGCATCAACATTATATATAAAATTCATTGAAAGTGGTTTATTTGCAGGATAGGTCCTCTAGTTTTTTATCACTTACATAATTTCCTCTTGTATATATTACACATAACCAAAACAAGTTCCAAAATCTTGTTAAAAGTCTAAAACATACTTTTAAGTACAGATTTAACCAACAAAAAGAAAAAAAGAGATTACACATTATATATTATAATGTAGGACATTTTTACTAGCAAAAGCACATTCAGATTATGAAAATGAGCACCCGGTTAGATATTGGGTTTTTCGCGATGATGATGATGGGATTTACCCGAGGAACTATGACGAGGATGATGAGGTTTCGTCATCTGAGGAACTGTAATGCTGCGTGTTGAGTCCAGGGAAAACCGGGGGCGGA…
CCRI124	(GAAA)3	CATGGTCATGCCAGATGAAA	TTGTCAGATAACCCAAGGGC	60.481	59.933	254	aymhcr.CleanEST.seq.Contig3249	CTTTCAACCAAATAATATTTAATTATGCATTTAAAAACTAGCTAAATAAATGTATAAAACAACACTGAGATCCTTCAACTTAGTCCTTAGGCTTAAGTCTATCCTGTACTACTAAGGGCATACAGCAAATCACTAATTACAACTACTAATTAAATTAAAATACCAAAAGCTAATAATAGTTTAGATGAAAACCATGAAGAATTTCTCCATGGTCATGCCAGATGAAACCAGTTTTGAATGAAAGAAAGAAAATCAAACGATTTTCAGTTAACCAGCATGTGATCGAATCCTGCACCGGCCTGAAGAGTTGGCACTCGATTCACTCCAACATTGTGAAGCAACTGCTGCAGCCATCTCCTAGTGGTTTGATCCTCACGAAGACAACTGCTAAAGGTGACA…
CCRI125	(AGC)4	GGCAAAAGGCCAATCAAATA	GGAGTTTGGATTTTGCAGGA	59.907	60.051	279	aymhcr.CleanEST.seq.Contig3275	CTTCTATAAAGATACGTGTTTTGACAGTGGTTACTCATTTACAGGTGGTACAAGAAACAATTGATCCAAATGCAAAGATAGAATTCAGACCCAACACAGAAGATGACCCACACAAGAGGAAGCCTGATATCTCGAGAGCCAAGGAGCTACTCGGTTGGGAACCTAAAGTCTCTCTCCGAAAGGGTCTCCCTCTGATGGTTTCGGATTTCCGGCAACGTATATTTGGTGATCATAAGGAGGGCAGCAGCAATAACAGCAACAATGAATCATCTTAAGGTGGCAATGGCAAAAGGCCAATCAAATATTATTTCATTGGAAAAGAACTCCCAACATATATAGTTAGCAGCAGCAGCAGTTTCAGTTTAAGTTCCCTTTAGAGGTTTTTTTTTTTTCCCTTTT…
CCRI126	(ATC)4	GACGAATCGGACTTCTCAGC	GGTGCAGCTCGTGTTAATGA	59.957	59.871	128	aymhcr.CleanEST.seq.Contig3332	AAAGCTGAGCTCAAGTTATAAGAAGCTCAGACTTGACTCAAAATTCAGGATTCAACGCTCAAGCTCGAGCTATCATAATTTGATTTTAGCTCGAGCAGTGATATGCAAAATTGGTGACTTTTTACATTGTAAGTGCTGCTTTAAACAGAAATATAATGGTACAACATAAACTGCTTTCCTTCAATCAACGCATCCCTGGCTACTATACTTCAAAATTAAAATGAGAGGAAGTTTCTAATGAAACTACAGTTCCCACTTATCAATAGGAGTTGATAAAAGATCTTTAATTCTCAAACCGCAAGACGTTCAGAGTGCATCGATGATAATAGATGTTTAATTCTCAGACCACAAGACGTTCTTTTAGGCAGCTCTCTTTGAAGAGTGTGTGGACGAATCGGA…
CCRI127	(AG)11(AAAAG)3	TGAGATGCATACCACCTCACA	CTCTCCTTCCCATCATTCCA	60.128	60.003	292	aymhcr.CleanEST.seq.Contig3340	TTTAAAAAAAAAAAGGAGAGAGAAGTTGCAATAAAAAAAATTATCAAAGACCAAACATACTGCTACATCATCGTCGAGATAGATTGATATAAATATATAAACAGTACAAAGCACTTTTTATTTATGTATGTTGATATAATATCTGAAAAGCTTTTAATAAGATAAAAACGAAATTGAAAATGGGGGAAATTTGGGAGACAAAGAGAAAGCAAAAGATGAGAGACAACATCCGAACCTTAGATTTACATATAAGATGATGAGATGCATACCACCTCACAACATACAGAAACATAAACAAAAGAGAGAGAGAGAGAGAGAGAGTAGGTAATCCAGTTTACACATAAAATCCTATAATTCCATCTAATTAACTCATATGAGAAAACATCTAAATTCACTCCA…
CCRI128	(TA)6(TTGG)3	CATTAAGAACCACCCCATAGC	AAGAACAAAGGGCTCGGTTT	58.455	60.11	293	aymhcr.CleanEST.seq.Contig3344	CTATGATTATATTAATATTAGCCATTTGATTAAGAAAAAAAAGTAAGAGTTACATTAAGAACCACCCCATAGCTACTTAAATGGAGAATGGAATTCCTCTTACAAAATTCGAAAAAACAATCCTAATGGTCTAAGTTCTAATTAGTTCTAAAACCCTAAAAAACCAAATCTTTATATACATGTATATATATATAGAGCTTGATAGCATCCTCCTCTTCTTCTTGCTTGGTTGGTTGGATGCCATTAAATCCTCCATTAAAAATACTTAAGAATCAGTGTATTCACGCCAGCAAATAAGCATGATAACACAACGCCTCATGATGTAAAACCGAGCCCTTTGTTCTTTGAATAGCCTAGCACTTTTCCTAGTGAAAGCACATCTTTTTGTTTTTGATGATG…
CCRI129	(TGA)4(TGA)6	AACCGAGCCCTTTGTTCTTT	TCGACGACAAATGGAAGCTA	60.11	59.42	220	aymhcr.CleanEST.seq.Contig3344	CTATGATTATATTAATATTAGCCATTTGATTAAGAAAAAAAAGTAAGAGTTACATTAAGAACCACCCCATAGCTACTTAAATGGAGAATGGAATTCCTCTTACAAAATTCGAAAAAACAATCCTAATGGTCTAAGTTCTAATTAGTTCTAAAACCCTAAAAAACCAAATCTTTATATACATGTATATATATATAGAGCTTGATAGCATCCTCCTCTTCTTCTTGCTTGGTTGGTTGGATGCCATTAAATCCTCCATTAAAAATACTTAAGAATCAGTGTATTCACGCCAGCAAATAAGCATGATAACACAACGCCTCATGATGTAAAACCGAGCCCTTTGTTCTTTGAATAGCCTAGCACTTTTCCTAGTGAAAGCACATCTTTTTGTTTTTGATGATG…
CCRI130	(AAC)4	ACCACCTTTCCATTTCAAGC	TGGCAAGAAGTATCCCTGCT	59.031	59.836	185	aymhcr.CleanEST.seq.Contig3353	ACAAAGAACCTATGACCACCTTTCCATTTCAAGCATCATCAAATTCATTAACATAAGAAAAAGGCTTTTGACAAAAGCAAAAAATGTTGGTGACCAAATCAAAGAAACAACAACAACTACTGATTAAATTAGCCCAAACTAGACCTTGTCACTTCATATGCCAAGAAACAAGCTGCATTAGCAGGGATACTTCTTGCCATGGCAGGTCCAAACCCTTTATAAAGCCCTTTCACCCCTTCTGAAGCTAATATAGACCTAAATGCATGCATAGACCCCTTGTACTTAGGATTTTTATAATCATCTACTTGGAGCACACTCTTGACAACATCGGTTGGGTAAACCGATGACCAAAATGAAGCTCCGGCTAAGCCTCCTGCCACAATCAATGACCCTCGTCCT…
CCRI131	(CTTTT)3	CAACATCTGTGTCATGCAAGC	GCAATCGAGTCAGTGCAAAA	60.326	59.995	216	aymhcr.CleanEST.seq.Contig3356	CTTAGAGGTTAAATTGAGTTAATGGGATTCAAATAAAACTGGAAAGCTGTTCAGTGTTCACTACAACATCTGTGTCATGCAAGCACAATTGTAACACCAAAACAAACATAAGCAAATCATCAGTACCTTAAAGAAAACATGAGTACCATTATTTAAATTGCCATTAAGTTCTAACCCACACTTTTCTTTTCTTTTTACAATCTTCAAGCATCCACCTTTGCTGCTGCGGATGCATAACTTACACTACTGTCTCGTGTACTTTTGCACTGACTCGATTGCTCGTACCGTAAGAATTTTATCTTTATTTTCGTCGAGCTGTTGCTCAGAATATGAAGAAAAACACTAATAGGATGACGTCCGCAGATCGTGTTGTCGTACTCAGATAAATATTGTTTGAAT…
CCRI132	(AATT)3	AACCAAACTGCTTTTTCCCC	CCAAAAGGGTATTTCCGTCA	60.332	59.795	259	aymhcr.CleanEST.seq.Contig3366	GCGCTAATAAGCTTTGATTGAATTTACACTTTACAACCAAACTGCTTTTTCCCCACCATCCAAATTGAAGGTGGATGATTCAACTAGAGACTCACTAATTATTAATTTTAACACCAAAAATTAATTAATTAAACTAATTAAAATATGTCAAAAAAAGAAAGACAACAAAAAAGGATTGGATGGATGGGTCCGAATTAATACAAAACATCAAAGACCCAACAAAATCCACATTCTTAACAACCAGACCTAAAAAATCCATTGAAAAAGGAATTTTGACGGAAATACCCTTTTGGATGGCTTATTATTACGATCGAGGATGAAGAGCATCGAATGGTCTATGAGGGATGGGAGCAGATGGCGCCCAGGGATTGATCGTTATGTGCCTCTGCTGGTGTGATT…
CCRI133	(ATG)4	CAGTAGGAGGAGGACCACCA	GGGGGATAGCAAAAACATCA	60.104	59.762	137	aymhcr.CleanEST.seq.Contig3443	TTTTTAATCATCCAACACTGATTTCCATTAAATAAATTACTTCTTCAACAACTAGTAGTACATGATATAGATCTCACACACACATTAAAAAAAAAGTGAACACATTGGTGAAATATCACTTTAACCCCCAACATATTGTTTCCATCACAGACTAAACCATACAGTTTTTTTTTTTCACTACAAACACCAAAACAAAGATATTATAGCACAACACAACTTGAGTCTTTTCTTTTAGCATTTAGGGAAGGGAGTACCACAAGTGCTAGCAACTTTCCTTGCATTTGGGGTATTAATGAATTTCTTGAGATTAGGGTTCTTAAGATATTGGCAAAGGCAAGGCTTTTGCTCTTTGATCTTACTGCAACATAACTTTGATGGTGGGGATGATGATGTTATGGC…
CCRI134	(AAAG)3	GGTACTGGAGCAGCAAGACA	ATCGGTTGGATTGCTTGAAA	59.037	60.448	158	aymhcr.CleanEST.seq.Contig3445	AAGGCTTACTTAAACACTACCAAACATAAGGTACTGGAGCAGCAAGACAAAAAGAAAGAAAGCACGCCAAATAAAACTACACTCAGTAGCACAACCGAATAAAGGCATCTATTATGCCTCAAAACTACTTATTATGGCTAACAAAATAGATACTGCAAGCTACAGGGTTTCAAGCAATCCAACCGATCCCAAGGGGATTTGAAATCCAACTTGAGCCTCTCCTGTGGCTGCTGGGAGTAAGAAACCATCACAATTACAAGAGCAAAGAGAAGGCTATGCACAGAAGAGGTAGAGATCAAGTTGTCGTTCAAGCGATAGGATCACTGCTGTTGAGCTTGTCGGCCCTGTGCAACACCATACCCACCACCATAGCCACCTTGTCCACCATGAGGACCATTG…
CCRI135	(TTTTA)3	GAATCAATCAACGCTCCCAT	AAGGTGGATGTGGCAAAGAG	59.9	60.111	295	aymhcr.CleanEST.seq.Contig3481	AAAGGCCTACCTCATAGACAAGAAATGGGAATCAATCAACGCTCCCATGTTTTATTTTATTTTATGGTAAATAAGAAGAATGCAAAATACACATTTAAATACTTTACAAAGTCACTCGCTATTTGTCTATTTCAGCTACACAAGGAAGGAAGCCATATTCACATATTTCAGTTAACATCTGATGCAAAGACTTATCCACATTTCCTGCATTAATACTCGAAGAAACCTGCTAAACTCGTTTTCCCCGTATGTGGCACCTTCACAACAACTCCAATGCTGCTCCATTCTTTTAAGGCATCCTGACTCTTTGCCACATCCACCTTTCCTCTTCACGAAACCTTCCATGCAGGAATATCCTTTCGAGGCGAAGGAGGGGGGGCCATGGCGTAACAAAGAATA…
CCRI136	(CAAA)3	GAATGAAGGGAGGAGCATGA	GGGGAATTGCACGTAAGAAA	60.158	59.938	215	aymhcr.CleanEST.seq.Contig3487	GCCCTGAAATAATTGGGGGGCTATCGGTTCCGTTCTGTTCTCTCTCTCTACCTCTTCTTTTTTACTTTTCTTTAAAATCTTTTATGCTCGGCTATACCAACATGGGAAACCTGGCTTCCCTCCCTTTGAAGTGCATTTATCAGATCAGCTCCCCGAGTCAGACGAAAGGGAGTGAAAGGCCCAACTTATTCATTCATGGCCTATTTTTTTGTTTGATTGATCTTTCTTTCGTATTCATTCGACCTGAGGCAAAAGAAAAGTCATACAAAGAAAGGTTCTTTCATGCAATGCATAACGGGCGGGCCCCTATGGATTCCTTCAACTCAATGAATGAAGGGAGGAGCATGAGGAAGGCCGGCTTTCTATATGAAAATTCAAACAAACAAAAAGGAAAAGGGT…
CCRI137	(ATA)4	CCTAGATGACATGCCAGGATT	CATTTGGGTCAGGAAGGAGA	59.02	60.042	296	aymhcr.CleanEST.seq.Contig3493	CGAACTAATAACTCTTTCTTTATTCAATCAAATAAAAGATATCAATAAAATGGGGCATTAGAGTAGTTGATATCTCAGTCCTAGATGACATGCCAGGATTAATAGACGATAGTAATTTGCAAAAGGAGATACATATAATAATAATAGTTTATAGCCATTACTTTTTGTAAAGCACATGATCAGACAATCTTGGTATGGGAATAAGACGTAAAGGGTTCTTTTTCTTTATAACAATTCCAAATTTGCTGGAAAGGTCAAGCCGTTCGCCTTGGGGCAATTTCCATTCAAAAGAATGCAGCAATGAGGCCAATATGAAAGATAACATCTTCTCCGCTAGGGTTATGCCTGGACAACGTCTCCTTCCTGACCCAAATGGCATATATCGAAAACCATTTCCAA…
CCRI138	(AAC)4(ATGT)9	TCATGCAAAAGGGTGTATGG	CAGCGAGCTGAAGAGGAGTT	59.395	59.891	227	aymhcr.CleanEST.seq.Contig3519	ATCAAGAAGGAAAACATAAAAACACAATCATGGATTTTCCATGATGTCTTTTCATTACTTTTGTTTCACTTGAGGGAAAATTCCATACATTTTGTAAATAGTGCTGAGAAAAAGAAAACGTCAAGCAGTTATGGTAAAAACAACAACAACGCATATCATGCAAAAGGGTGTATGGATGTATGTATGTATGTATGTATGTATGTATGTATGTAAGCATGTAAAAGGCTGCAATGAAGCAAAGCTATGTTTCTTCAATTCCCTGACTAAGCCTGTCAAAGTTTGTTCATCTAATCATGGCTGTTAGAGACCGGAAAACGACTTCTTCACAAGGAATTCTAAGACCGGCATCATGGGTAAACCCGAACTCCTCTTCAGCTCGCTGAAGCAAGATTTGAAACT…
CCRI139	(CCAT)3	TGCACAACTATTTTTGCGGT	TCGGGGTAAACAGAACCTTG	59.23	59.964	154	aymhcr.CleanEST.seq.Contig3558	TTTTATAAATAGAAAAGGAGATAGCCTTATTTTCAAACAAGTTATTGCACAACTATTTTTGCGGTCTTTATTTATACATAAAACTCAACCATCTATTTTAAGTTCTAGAGGAACAGAAATACAACACCATCCATCCATAAAAAGAATGAACTCCAAACACCGACAGACACTTCCGATACCAAGGTTCTGTTTACCCCGAGACAGGCTAACTAAAATAGAAGTGAACATAAACAAGAAAACCAAGCATCCTATATACTGCAAGTCGGCCTAGCCAACTAAATTGTCAAACACATTGACATGGCTTTTATCTATGATTAATCAACTGCATCTGACAATATATATACATGATGAGCAAGTAAGTGTTTCAGTCTGAAACTTTGTCCAGTTCCTGGTGGCGAT…
CCRI140	(CAGA)3	GGGCTCTCGCTTACTGAGTG	GGGACCTTGGAGGAAGATGT	60.156	60.314	300	aymhcr.CleanEST.seq.Contig3606	AGACAAATGAATCTGTTTATAAAAAAGTTGAATGTAGTATTTATTTTACAGACAAAAATGGATTCGACATAATTTTGGGTTTTAAAGTAGCAGCTTATACACAACAATTTTTGGAGAAAGAAGACCAAAATGTAGTGGTCAAGATGACTTCCTTCCACCTGACCTTATTAATGTCTTCCTTCCAAGAACCGGTTCATCACAAATTCAATCTCATATGATAGCTAGCAACCCTTTGGGCTCTCGCTTACTGAGTGTTGTTCTTCATGAGATGAAAACAAAAGGTATCAGACAGACAGACTATGTTCTGTCTGATTCAAGTTTCCTCCTGTTTCTGCATTTTGTTCACCCTCTGGTATCACTGTTTCTTGAAGATCAATCTGACCTAGCAAGGAAATAAGA…
CCRI141	(ATAC)3	CTATTCATGGCCTGCAAATG	GCATCTCACGACCTGTAGCA	59.136	60.016	246	aymhcr.CleanEST.seq.Contig3613	CAATCCAAACGGAATTCAACCTACCTATTTGCCACCATAACATAAAGGGATGATAAGATTAAGTTTGCAACAAAGTCCAAGTAATTTAGCCTAATACATAAAATGCAACTTTGAAGAACAATACAACTATTCATGGCCTGCAAATGAGTTCAAAGGATCTGGATATTATCTAAAGTAACCATGAAAGCTGTACGGCGTTATACATACATACAAGGGGAGGTAAATATTTTCCCTATAAGCTTACCTTGCATGAAACCTTGTTATGCCCAACTCCTTTGCACCGGGTACAACACACAGATCTCCTAATAATTCCCTGGCTTTTGTTTCGTCTTATTTTCTTTGGTTGTTGAGCTGCTACAGGTCGTGAGATGCTTGGAGGCATTATCTGATCCTCGTCTT…
CCRI142	(AATC)3	CGCTACCTTTGATCCACGTTT	TTTCGAGGAGTTTCGGAAGA	61.384	59.926	117	aymhcr.CleanEST.seq.Contig3657	ATGAACCAAAGCACTTTTCATTTAATTCGATAAACTTGAGAGAACTGAAAAAGTAGTCAAGTTCTGCAAATTACATATTATGAACGGTTATATATGAAAAACAAGCTAAGAAAAATCTCTAAAACGCTACCTTTGATCCACGTTTTTTGAATCAATCAATCACCGTATATCCTACGGCTTAGATCCGTCGCCATTGCCAGGAATCGAAGAAGCATTCATCATCTTCCGAAACTCCTCGAAATTAACGTGCCCGTCGCCGTCCGAATCGACTGACTTGATCATCCCGACACAATCATCGGCTGAACACGCCATCCCCAGCCGATTCAAGACCTGGTGCAACTCGGTTGCCGAGATCAGGCCGTTCTTGTTCTGATCGTACAAATCGAAGGCCTCGCGCAA…
CCRI143	(TAAA)4	AATCCGGTCCCATTTCCTAC	TTGGAGTGCAATGAGCAAAG	60.017	59.988	254	aymhcr.CleanEST.seq.Contig3661	GTGCTGACTAACTTTTATTTTTACAAAATAAAATTCAAACAGCTGGCCACGTGTGGCGCCAGGGCACAAAAGAATCCGGTCCCATTTCCTACTTTGAACATTTCTATACGCTACAATGAATTCCCTTGATGCCACCATTGCATATGTATGCACGTATCACATTATTTGGCAATGTAAATAAATAAATAAAAAGTTACAGAAGGGCAAATATATGTGCTTATCTTCATAACTGTGCTGAAGTTATTAACACCGCTGCCAATGGCACCAACGCATCCTCCCCTTTCACCGGCTAATTGGATTCCACGTCTTTGCTCATTGCACTCCAAACCTACAACCCGATTCTCTTTTTTTAACGGCCAATATATCCTTGCTGTGATTTCAATGTGGGTGTCCGTACAA…
CCRI144	(TTG)4	CGAACCTCAAACCTCATCGT	TGGCTCCTTTCAAAGCTCAT	60.111	59.955	277	aymhcr.CleanEST.seq.Contig3750	AACAATTAAATGAATACACATTTTTCTCTTACTAACAATTTACTGTGTTTTCATTATTGCCCTCAACTCTCATCCCATCACATCTATTTTCACTTATTCAACAACTATTCAAGTTCACCCCATCAAGCTCCGGCCATAAACCGATCATCTCGAACCTCAAACCTCATCGTAATCTAGCTATTGACGAGGCATTCCGGAGGAGGCACTGGATATCGTTTCTGGTCTGAACAATAATCATAATTCATATATTTTTTTCTTACATTTTTGAAGTTTGTCTTTTGTTTCGAGTCTATTGTCCAATATTTCTCCGAATTCCACCAATGCTCGGGTAAAAAACAGTCTTTGTTATTATTATTGTTGTTGTTGGAGTCGGTTTTCGGGCAACCGCTGATATCGAAA…
CCRI145	(GAG)4	GACCCGTGGATTCGTCTAAA	ACCACCGCCATTCCTATATC	59.933	58.742	169	aymhcr.CleanEST.seq.Contig3758	GAATTTCAATAAATAACCAAGAACCCACTTCAATTTTCAAGCCAAGATGAAAACTTAAACATTCGAATAACTTCAATATATTTTGTCCCCTGAAATTTTCTCTAAAATGAAGAAAAAGAAGACTTAATTCTAAGCTTGCTTACTCTCCCGTTGCCGCAATCCAACCCACAACCACACTGCGGACACTCATAAAAGTTATCAATCGGAAAGCTTGCAGAGGCAATCCCTACTGAAAACTCCAGCTCGTCATCATCTCTAATAACCTCCACAATGTTGAGCCATACAAAAAAGACTTTAACGCTTATTCCACTAAGGTCTTTGAGCCTGTTATTGGATATAATTCCGCTGATCGTGGATTTGTATTTGAGTTGATAAGACCCTTCTAACGAGAAACTACAC…
CCRI146	(ATC)4	AAAGCAGTTTCCAGCTTTGC	AGCAGGGACAGGGAGCTATT	59.637	60.233	297	aymhcr.CleanEST.seq.Contig3786	TTTTTCTTTTTATTCTAAAGCAGTTTCCAGCTTTGCTTAATCTTTCCTCATTTATATAAGAAAATCTGAGAAATTAATACAACAAAAGACATATTGTGCTACACTGGCATCAAGAAGACAAGTCAGATCTTCTAGGCATCAATATATATATACCAATAATCATCATCATCACTGGAGCATAGTTGGCTCCATTGTGTACCAATATGTAACAGAAGGCTGCACCACTGGTGATGATCTTGAATATGGATCAAGATATCCTCCAGGAACCAAAGTTACAATGTTCCTACTACTGTAATAGCTCCCTGTCCCTGCTGTTTGCCATTGAAACACTGGTCCTGTATTACAAGCATCGTCCAGTGAAGGGTACCGAACAATTTCCCGTCGCCATGATTGATTATT…
CCRI147	(AATA)3	AGCAGGCGGCTATTATGAAA	TCGATACGATTCAGCAGCAC	59.838	59.979	277	aymhcr.CleanEST.seq.Contig3816	TTTTTTCTTTTTATAACAAGCCCTGCAGCAAATGTTTCAGGGGGGAAGCCCTTGTTAGCACTTCACTTCAGTTCATTTCCTTTTCAGTATTGTGTGTACAAAAGTTGTATGGTTTGTATAGGATGATGACATATACTTGTGAATCATTGGCTACTATTGGTTTTCCATAATTCAGTTAGTAGTATTGAGGAATAACATTCCTCGAATTTTTAAACATTAAGGCATTGTGCTTCTTTTCGACTTTCTATATTGCCCACGATTTTGCTTTTGCAATTTGTTCAATGAAAATGTCTTCTCGAAACAGAAAGGAAGGAAAATAAAAATGAAGAAAAGTGTGGACTTGGGAGGAAGAAGCGGGTAAGCAGGCGGCTATTATGAAAGCTGGTGTTACTATTATGC…
CCRI148	(TTAA)3	AGGTTGCCCATTGATGAAAC	AATTGGGAATGATTTGCTGC	59.797	59.907	124	aymhcr.CleanEST.seq.Contig384	CGTGAAATTTGCATTCCATACATAAATGATGCCTTAATTAGGAGGCTAAATTAACCCCACAGATGTTTCCGAAAGGATTGAATCTCAGGTTGCCCATTGATGAAACAACTTTCAGTTTGCATGTTAATTAATTAATGATTAGGTTCTACAAATAATGACATGGCCATGCAGAAACAGAACAATTTAACTAGCAGCAAATCATTCCCAATTGGTCCCCTAAAGGAATTTCAGCCAACAAAAAAGAAGGAAAAAAGAGAAGTGATAGCTGAACTAAAAGAGTCAACTCTACTCGATGAAAAAAACAGTCAAACATAGTGTCGTGAAAACTATTTCCAGTAACTGCTTTGCTTTCAAAAGGAGTATTAATGTGTAAAGGCAAAAGTCAATATCTACCAAATC…
CCRI149	(TTTG)3	TCCTGGAAAGACTTGCTCGT	ATGCAAAGGCTTGAGAAGGA	59.989	59.955	116	aymhcr.CleanEST.seq.Contig3849	CTTGAACACGCACTCAACTGCAATACCATAAAAACCATCCTACCATACGGCATGATCATTTGCACATTTGGAATCAGAATAAATATAAATTGAAAGAGAAATAACACCTTAATCAGCAATGGAAATCTGAATCGTGTTTCATAGAATCTATGGCACCTATAGCAGAAGTTCATCTCACGCAAAATGGAGGTAAAAATCCTAAGTGAGCCGACTTAATCGAGGCAAGTAACTTAAGCTTGCAATGAAAAAGAAGTAAAAAGAAACCACCCTTCTTTGACGGACAGCAAGTTTCACATAAAATCCTCTTCTACTTCCTGGAAAGACTTGCTCGTCGCTGCAATTTGTTTGTTTGATGTCATCTTTTCAGAGACCATCAGACCCTTGTAGCTTCTTATTTCT…
CCRI150	(ATGC)3	ACACGCCAAGAATCCAAGTC	TTGAAACAGCAGTTTGGCAG	60.119	60.027	160	aymhcr.CleanEST.seq.Contig3865	AAAGACACGCCAAGAATCCAAGTCTGATGAAGCCACAAACTTTTACTTACCAATGCATGCATGCATTGCCATCCATCATTTTATTCTCAAAATGTATCTATCATCTTTAAATGGTAAAGTCGCATGTACAAAATCATATTATCCCTGCCAAACTGCTGTTTCAACCTGTAATGACCTAATTTTCAGAGCTATCTCTTACCTTGATGTTTTGGTCCATGTTCAAATCACTCTGTACAGTATGCAATGTTCTGAGGATGAGTACACAGACAGCATTCGAGTAGGAATTCCTAGTAATTAAATCACCAAGAGCCAGACTAGTGGACACGAGATGAACAACAGAAGAGAGCTCTGCTAAGGAAGAGTTTGCCTCCTTCGTTTATATACGCCGATACAGTTACA…
CCRI151	(TTTA)3	ATGGAGGACATCAATACCGC	ATGATCAGATGCATGGAGTTT	59.78	57.056	262	aymhcr.CleanEST.seq.Contig3870	CTTTTCCATCGTTACTGAACTAATCTATCCTGAAACCTTGTTCATTCATGGAGGACATCAATACCGCCGGTGTAATTTTACTCATACATAGACACATCAACACTACCTTCAATATATTTACAGAAATTAAGAAGAAAAAAGAAAAAGACTGAGAATTTACAACCATATTCTCTCATATATATTTCCTTTATTTATTTAAACTAACACCATAGTTTATATCCCAGCAGTAAAGTAGAAAAACTCAATCTCCAAATCTACAACCACATAAATATTATGATTTTTAATTATAAACTCCATGCATCTGATCATATAAAATCATACATGGTTTAACAACTAGGGCTACTCATTTTTAATATGTTTATATCACCCTCTTAACAATAAGCAATACATTTTTCCTTA…
CCRI152	(AAAG)3	GGGAATGAATCTGAGGAATGA	CATGGTGGCCATATCCTTTC	58.923	60.155	289	aymhcr.CleanEST.seq.Contig3917	ATAAAGAAACGTGTAAAGATCACAACCTAGAAAGGGAATGAATCTGAGGAATGATATCCCCTTCTTCATATACCAAAAAAAGAAAGAAAGCATACATCCAAAACAAAATTTACCATAAACAAAACCAGTTGATTTGAAACAAAGAAATAAAACTAGTATGATCTAACAAAAGCATGAGGGAACAATCTTGGGAGGATCGAATTTTTTGCTTTTACAATAAGTGCATACATTCCATAGCAGGGGATATGAACCAGGGCCAGGGCAAAGTACCATAAAGGAGCCCATGGCGTATTAAGCTCCAGGAAAGGATATGGCCACCATGTAAAACCGCAGGCATGAAGAACCCATTGGAAAACAACATACAGACAGCTCCATTGAACGAAATATGCAAGCCGGAAC…
CCRI153	(CA)6	CAACTTCTCTTCTGAGACGCA	AGAAAGCGGCAAGTTAGTCG	58.384	59.654	249	aymhcr.CleanEST.seq.Contig392	GAACAAATCCATCATTAATCACACATATATTCAACTTCTCTTCTGAGACGCACATAATATTTTTTTTTAATCCATCTTGGTCAGTCAAATCACACACACACATATAAACTAAATTTATTGCAACAATGGCCAATAACTTACTTTGGAGACCTAAAATTCCCTCTCTGGGAAAAGAATAGGAGCAACTAGAGACCATACATAGAGACCTGCTGTTGCCCACCCAGTTATAATCCGAACCCACACTGATGGCCATCCTACGTCGACTAACTTGCCGCTTTCTCCGACCGAGGTTGACCATCCGGTTAAAAGC
CCRI154	(AAAT)3	GGGTTTCGTACTAGGGAGGG	CCGCCCACTCATTACAACTT	59.821	59.993	146	aymhcr.CleanEST.seq.Contig3933	ATACAAAAAGATTTCCCCAAGAAAAAAAATTTAACCTAAACAGAAAGAGAGCTGAAAATTAGAAAAATGATAAAAAGCGAGTGGCAAACTGGAAAGGCAACCAGTTCAGAAGCCAACATTGACAGAAATTAAAGATAAGGGTTTCGTACTAGGGAGGGACCAGACTGAGTTGGGATTCTTCTTAGACTCATTGAGTCGACTCATTAAAAATAAATAAATTTTACTGGCTTATGGCGGTGGTTTTGTTGGTGAGCTTCCAAGCTGAAGTTGTAATGAGTGGGCGGTTGTGCCATCCCAGCATCAAACACCCGTTGTTCTCTTCCACCCCATACCCATCTCCGCCTGCAAAAAGGGCCAACAACATACTAGCTTGCTTGAACGCGCTCGAACCCAAATGAA…
CCRI155	(TTC)4	AATGCCATTAACCCATCAGC	TCGCGATTTCAAGAGGAGTT	59.791	59.955	121	aymhcr.CleanEST.seq.Contig3936	TCAAACAAAAAAAATATACTAATATTCATTATGAAACATCAAGTTTCAGTAACCAGGATTTGGGGTCAACAACACCTGTATTAATTCAACAATGAATTTATAGCACAAATCCATATCCAATCACTGCCTGTGTATACGCTTATTAACAAATGAAAATGTAAATCGAGAGAACCACAGTTTTTTCTTCTCAAGATTCAGTAAATGACTAAATGTAATAATAACAATAATAATAAAGATTGGTGAAGCAAGTTTCCTGTGCTCATACCTAGCATGAAACCCAGTTTTTATGGGTACTAATAAGAGCGGATAAAAGCCCGGCGCAAGACAGCAAAAGAGGATCCGTAAACCTTCCTTTGCCGTCTCGAATATCAGCCAATGCCATTAACCCATCAGCAATAT…
CCRI156	(ACG)4	CAGCCATGACTTCTGGATCA	TAGAAAGATCGAGCGTGAGG	59.787	58.201	272	aymhcr.CleanEST.seq.Contig395	TTTTTTTACTTATTTAAACAAACCGAAAGAGTACAAAATCCTACAACCTATGAAGCAAATTACCAACATAGCCATAATGCGCATAGATTCACCAACAATTTTTACGAAATATTGTTTCTTTCAGATGAACACGACCCCCCCCCCAAAAAAAACAAATGACACCAATCTGGCATACTACTTTTTACTTGGGACCTGCAAATTTGCTCATCATCTTTGCAATTACAGGAGCCACCTTGGGATTTGCTTGATGCTTTGCAAGATTAGCAGGATTCTTCATTACATCTTGAAGAGCAGCCATGACTTCTGGATCACTAAATGCTGCCATCAATTCGGGATCACTCAATATCTTGCTAAAATCAACATTTCCAGGCATGCCACCCGGCATGCCACCAGGCATAC…
CCRI157	(TATT)3	ATTTCGCCTAACAAAAGGGT	AACTCTACGGCTTGCTGCTG	57.748	60.73	285	aymhcr.CleanEST.seq.Contig3956	CAGAGAACAACTTTTATTTCGCCTAACAAAAGGGTATTTATTTATTTTATTTTAAAATCTACAAAACTCAACTAACCCATAAATAAAGCCGAAAAAACATGCAATCGGAAGAACTAAAGTAAAAAAAAACCCTTCAAACATGAAAAAAATAATAAAAGAAAAATGGAAATACTAGTAACTTAAAAATGCCAACTGAAAACATTTTAGAACCATGGGTAGAGCTTCTAAAGAAGCTTAGATTGGAGAAAAGGAAACAATGGATCACTAACTTCAGCAGCAGCAGCAGCAAGCCGTAGAGTTATTTTCCAACTATAATCATCTCGGATGAAATCTTCTTGTTGTCGACAACCTTGTAAGTATCGTCGAAATCATCCTCATCTTCTGGCACATCAGCACATG…
CCRI158	(TCA)5	AAAAGGGGCCATCTTTAGACA	CAGCAGTGTGAAAAAGGCAA	59.952	60.027	165	aymhcr.CleanEST.seq.Contig396	TTTTTTCTTTTTTGCTAAAAATATGATCTATAAATTTATTTCATGAAATGATAGCTTATTGTAGTACATAAAAGGGGCCATCTTTAGACACTAACTTCACTGAAATATCTTCATCATCATCATCAAACTTAAGTGTAAACAAACTAACACAGCCTTGGATTAAAGCCCAAAGCTTATTATATCCTAAAACACACTTAAATTTATCCCAAATAGTTTGCCTTTTTCACACTGCTGTTCCACCATATTTTCTTGCAGCTTCCCTGCTATCAATGGTTCTGCCATAACTTCCGATTGGCGACGTTCCGACAGCCAAGCCGCCATATTTTCTTTCAGCTTCCCTGCTGTCAATGGTGTTAGGATATCCATTAAACCTGGAAGCAGGTGGTTTAACAGCTTCCT…
CCRI159	(GTTG)3	TTGCCTTTTTCACACTGCTG	GTCCAAAGGACACGAGGCTA	60.027	60.255	253	aymhcr.CleanEST.seq.Contig396	TTTTTTCTTTTTTGCTAAAAATATGATCTATAAATTTATTTCATGAAATGATAGCTTATTGTAGTACATAAAAGGGGCCATCTTTAGACACTAACTTCACTGAAATATCTTCATCATCATCATCAAACTTAAGTGTAAACAAACTAACACAGCCTTGGATTAAAGCCCAAAGCTTATTATATCCTAAAACACACTTAAATTTATCCCAAATAGTTTGCCTTTTTCACACTGCTGTTCCACCATATTTTCTTGCAGCTTCCCTGCTATCAATGGTTCTGCCATAACTTCCGATTGGCGACGTTCCGACAGCCAAGCCGCCATATTTTCTTTCAGCTTCCCTGCTGTCAATGGTGTTAGGATATCCATTAAACCTGGAAGCAGGTGGTTTAACAGCTTCCT…
CCRI160	(GTCTTC)3	CCTTGTTGGAGTTGCCATTT	TGAAGCGGTAGTTGATGCTG	59.971	60.011	155	aymhcr.CleanEST.seq.Contig4083	AAAATTAATTGCCATAATGCGATTTCATTTTTTCTAATAAAGTAACACAAAATTATAAAGGTTCAAAGTTCTCTGTAAAGAGCATTTATGAACTAAATTAGAAGCCATTAACTCTCGTGACTTGTCCCACATGTTATAAGTTTAGGTAAAAACTGTGGTCAGTTCTTAATTCTTAGGAAACTTAGGCTTGAATTATTGAAGTTGAACACCGAAAAAAAGTCTTAGAATCTGTAAATGATTACTTCTTCCCCTTCTTTGGTGGCCGAATCGATTCTTCTTCATCTTCGTCTTCGTCTTCATTTTCAGGCTCTTCATCTTCTACAGTTTCTTTTTCTTCCTCATCATCATTGCCTTCATTGTCGTCACCGTCACCGTCCTCCTCATCCTCGTCTTCTGGCT…
CCRI161	(CATA)3	ATTCACTTGGTGGATCCGAG	GAAGCAGTGAAAGGCAGTCC	59.927	59.997	225	aymhcr.CleanEST.seq.Contig4089	AGATATCAAAGGTGGAAGAGTTATCTGATATGTTGCCATTCACTTGGTGGATCCGAGACAAGCAAAAGACAACAAGAAGATTTCCCCCATTTTTTTTTTAACATGAAAATTGGTTCCTTCAAGTGAAGGAGACAATCAGACAAGAGTACACAATAGCAACACTTGTTTGTACCTACAGAGCAGTTATTGAGCATGATTCCCATCATACATACATACTGCATGCTTAATAGCAAAACTGTCTTGGACTGCCTTTCACTGCTTCTATAAGAGATACTGAGAAGTGCTTCAGGAACCCTATCATTGACCAACAAAGATTTGTGTTACACGTAGCTGAATGGTGGAGCCTCCAAGTTCACATTTTTACATGGACTTTGGGCAGCCTCAGAAAGATTGGGTACA…
CCRI162	(TTA)4	CTATGCTGAGGTGAGGGGAG	AGATGAAGGTGGAGCAATGG	59.82	60.073	261	aymhcr.CleanEST.seq.Contig4095	CTCTGATATCAAAATCTTACTTGTAATTATATATATGAATAAATAAATCTTTAAAAGGCTTCGAAAATTTAGAATACAAAAGTTGCAGACAGCTTCTCCACAAGGGTTCATCCACCATGTTCCACAAAAATCCTTAAAATGGAGCTTCTATTCTCTTCCCTAACCTTTCCTGGAAAGGAAGGCAGGCAGGCTATGCTGAGGTGAGGGGAGTATGCCCATAAATAACTAAAGAATCGATCTATCAAACCAAATATACAGACGGCAAATGCATCTCCAACGATTTACCTTATTTCTTCTTATTATTAACTGTTATTATTATTATGATTACTGATGTCTTGATGGATATGCTTGAAGAAATCAACAACAGTTTCAAGCAATATTGATCGTGAAGGAGACATA…
CCRI163	(CAT)4	ATTTGATTGGGAAGTCACCG	TGAAGGGAATGGAATGGAAG	59.79	59.864	238	aymhcr.CleanEST.seq.Contig4161	GTCTGTAGATTTAACTTCTGGCTGAGATGTATTTGATTGGGAAGTCACCGGTTTCTTGGCCTCAACCATTGGCTTGGCAACTGCAGGAGGGGCTGCATTCCGTGAAGCCAGTGGAGCGCTCTTTATATCTTTCTGCACTGCAGGCTTGGGCACAGAATCAGCTTCTTCATCATCAAAGGCACCCTTGATATTAAGATTAACATCATCCCAACTCTTTTCATCCCATTCACCATCATCATCATCTTCTTCTTCCATTCCATTCCCTTCAGCAGCATCCGCAACTACAGATTTATCTTCTGTGTTATTTGATTCTACTTCATCAACCTTCTCATCATCCACTGACTCCAACTCAACCTTGGTTTCCGACTCTTCTTGCTCTTTTGCCTTTGATTGAGTATT…
CCRI164	(AT)6	GCAGCGATGCAAGACTAATG	CAAGTTTAAGCCACCGGAAA	59.596	60.103	300	aymhcr.CleanEST.seq.Contig418	CTTTATCAAACAGCTGCAGCGATGCAAGACTAATGTAGTAAGAATGATATCATATTCCAGTATAAATATTGTAGCTATTCAATATATATATATAGTAATACAGGAGCTGCAAAAGAAATAAAATTTGAACATTACAACAGATTGATACCAAAATTTTCCTATGAAGTACTGCTTAGACTAGAAGATTCAGGTGGAAGTTCAGATTGAACCTGAATGTCTGAAACTTCGGGAGCCGAGCTTTCTGTTAACTCTGAGGAGGGCGTTTCAGTCACACTCGGTGCCACAGCCTGGATAATTTCCGGTGGCTTAAACTTGTTTATGTAGTAACTAAGTGTTGGTCCAGTATATTCGGCCGTCTTTACCGGAGGTGAGTTCCTGCCAACCTGAAGGACTATAGAT…
CCRI165	(ACAAA)3	CAAAGATTGTAAGCAGGCCA	CGCAAGAGAAAGAGGGTGAC	58.917	59.989	247	aymhcr.CleanEST.seq.Contig42	ATTTGATGTCTATAAAAAACCTACAAAGATTGTAAGCAGGCCAATTTGCCCGGCCCATTGCAAACACAAAACAAAACAAAATGAACAAAATAAACAAAAAAAAAAGCAATAAGTATAAAACCCAAATAAAAATTTAGTGTCCTGTTACAGTCGAAATCGTTACAATATTCCGTAGCCCAAATACAAGGGCCCAATAACTGGAACAGGCCCAAACGGCTCAAAAATTGAGCCAAGTTTCGGCAAACCCAAAGTCACCCTCTTTCTCTTGCGCCGCAACAGCAACCGGACAGTAGCTCTATGCCTCCGTACGCCCCAACGTTTCAGCAGCCACGCCACGCCCCCGTACACACACCAACGCACACCCGTACCTGATTACATCATCGGTTCCGTCATCGGGGT…
CCRI166	(ATC)4	GCTTTAGCGACCACATCCTC	CCTGGCGGATAGGTTTTACA	59.843	59.953	269	aymhcr.CleanEST.seq.Contig4204	GCCTTTCAAAGCTTTAGCGACCACATCCTCATCATTCTCCTCATTCACTTCCATCCGATCATCATCATCAGCAAGAGCATCAAAAGCCGACCCTCCAGCCATTCTAACACACCTCCTATGATTTCACTTTTCTGATCAGTGCCTAAAACCAAAAGCATAAACTACCTAAAAGCACTAATTCGATCCCGTTTTTCGTTCAAGCAGATCAGATATATAAAAAAAAAACTGTGGTAACCTCAAGAAAAATAAGATTAAAAAATGTAAAACCTATCCGCCAGGAATGACGTCAGTGGTGGCGGATCTCGACGGTGGAGAGAGAATTCTCCGATTCTCAAGCGAACGAACGAAAACGAAGAAGATAAAGAGGAATAATGAATCAGATGAATAAGAGAGGTTTAC…
CCRI167	(CGAA)3	TGTAAAACCTATCCGCCAGG	ATATTTTGAGTTGGCAGCCG	59.953	60.096	175	aymhcr.CleanEST.seq.Contig4204	GCCTTTCAAAGCTTTAGCGACCACATCCTCATCATTCTCCTCATTCACTTCCATCCGATCATCATCATCAGCAAGAGCATCAAAAGCCGACCCTCCAGCCATTCTAACACACCTCCTATGATTTCACTTTTCTGATCAGTGCCTAAAACCAAAAGCATAAACTACCTAAAAGCACTAATTCGATCCCGTTTTTCGTTCAAGCAGATCAGATATATAAAAAAAAAACTGTGGTAACCTCAAGAAAAATAAGATTAAAAAATGTAAAACCTATCCGCCAGGAATGACGTCAGTGGTGGCGGATCTCGACGGTGGAGAGAGAATTCTCCGATTCTCAAGCGAACGAACGAAAACGAAGAAGATAAAGAGGAATAATGAATCAGATGAATAAGAGAGGTTTAC…
CCRI168	(TCA)4	AACGATGCCGAGTTTAATGG	TGAGTCGAGTGGCAAAGATG	59.96	59.984	118	aymhcr.CleanEST.seq.Contig4230	CCCGATTTTCAGGCCCTCCTTGGATACATTTTGGAACTGCTTTCCCTCATAATCCATAAGGTATTGCATCAGGTACTCATCAACAGGATCAGTGAAGAAAATAACCTCGTAATTTTTCTTCTTAAGCCTCTCCAAGAATGGAGATTTTTCTAATTGTTCCTTGCTGGTTCCTGTAATGTAGAATATATCTTTCTGTCTGGATTTCATCCTTGAGATGTACTGATCAAGTGATGTCAATTTACCATCCGACTTGGTGCTCTCAAATCGAAGGAGTTTTGCCAAGCGATTTCTATTGGTTGCATCCTCAACGATGCCGAGTTTAATGGATTTTCCAAATTCATTCCAGAACTTGGTGTATTGTCCCTTTTTCTCATCATCATCACCAGATGTTTCCACTTC…
CCRI169	(GTG)4	CGTAGCAAGGAAATTCCCAA	AAGGCTAGGCTTCTACCATCG	60.067	59.885	216	aymhcr.CleanEST.seq.Contig4239	GGGAAATCAAATTTTAAAAACCCATAAAATTTAAACAGCTACAAGCCCTTCAACTGTTAAAAAAAAAAAAGAAGAAGAAAAGGAATCCATCTTTTTATTCGAACTACACATTTTATCAACAGAAAATCAAAAGCGTTCACAAAGATCCGTACCCCCTATAGATCCAGATTGAAGTTTGTTTCACAACATCTCAGTCAGAAGAAGATGACGACGACTCGGCGGCGAGTTTTTCAAGGGCTTTTTGATGTGCCCAAGTCTCGATAGTGAGATCGGGCTTGGCGTTGAGACCGACACCGAGGATAGCGATGGTGAGGAAGCTCGTGACGTAGCAAGGAAATTCCCAATCTTCCCATTTACGGGATTGACCAGGTGGTGGTGGTGTCCTATTGAAGAGGTAAC…
CCRI170	(ATAAA)3	GCCCCTCATCTCATCAGCTA	TGGCACTGTGAACATTGGTT	60.326	60.008	234	aymhcr.CleanEST.seq.Contig4255	ATTTGAGAAGCTAATATATAAAATATATATTATTGTACTGAGAATAATAAGCCCGACGAGAGCAGCTCGGTATCATACAATGCCATATTCTTAGCCCCTCATCTCATCAGCTAACAACAATAATACAATTACATAAAATAAAATAAAAATTAACCCTGGTCCCAGATAAACATTTTAAAATAAACAGGAATGATGAACCATTTGTTAAGGTGAATCTATTAATGCTTTGAAAGAGTCCTTACAATATGGCCAAGCACCAGGTGCTTATCCTCGAGTTAGATTCAAAGATGATGTTCATATTTGATAAAACCAATGTTCACAGTGCCAGCAGTGATTGGTAAATTTCCTCCACGCTCCTTTTTCTACAGACATTTCTGCTCAAAGACAATTCAAACCAAC…
CCRI171	(GCA)4	GCCACTCCTGGATAACCAAA	GCAACCTAGCTTCATGCCTC	59.933	59.985	114	aymhcr.CleanEST.seq.Contig4271	ATTAGAAATTTGCATGTGATTACCAGTATCAAATTGTAAGAGTACAATGATAGTCACCCAAGAAATCCCAGTTAGAGAACTTCAGTAAATACTGGAACATCCCAGAACAACGACAAAACCAATACCCTTGTTTGCATCAAAATGCAAATCCCAATTCATTATCGGTTGCCACCTTATGCAACCGGAGGGCGGAGTACATGATCCTGTGAGGTATCCACTGCTGCAGGTGGCATGAATTGCCACATTGCCACTCCTGGATAACCAAAGAAAGGAACCAACTTGTTCCCAGGAGCTTGACCTTGGGCAGCAGCAGCAAATGCAGCAGGGATTGCTGGCGCAGGAGGCATGAAGCTAGGTTGCGCATTCATGGTTTTGAGTTGCTGCTCCAGCTTTTCCTTC…
CCRI172	(AAAC)3	TGCTTGAATGGCAAGATGTG	CGACTATGGTATCTACCGCCA	60.812	59.989	164	aymhcr.CleanEST.seq.Contig4305	CTTTTATAGTAACAATCATATCACTACTTTATTATAACTATTACACTTAAAACTTATTAAACAATCACATCTAGTATTCCAATCAAAACATGTTGTATTGAAGTCAAATCTGCAAAACATTAATTCTCATTCTAGAGAAGTGCTTGAATGGCAAGATGTGCATGCTGCATGTGTATCGTTTCATTGTTCACCAAAAAACACAGCTTTGAAAAGAAAACAAACAAACAAAAAAGAAAATTCAAGAAAAAGCCACCATATAATATCCTCGATGAAAGCAAATATTTGGCGGTAGATACCATAGTCGAGTCTAGAAAGAAACAAAACCACTAATTCAAATAGCCAAAAGATGCAAAAGATAACTAGAGAAACACATATCATCTCCAGAGCATGAAATTACCT…
CCRI173	(AAACA)3	TCCATGGGAAATTGAACACA	GCCTTCCCCCAACTATCTTC	59.75	59.903	161	aymhcr.CleanEST.seq.Contig4310	GCACTGCAGAGTAGCACCATCGCAGTAACTAGGCCAGGTTATAAATAAAAAGTGTTTTTTACCAATAACAAAACAATGGTCCAAAACCAAAACAATAACCCAATTACTCATTAGGCAAAGAAACATGCGACAGGCATTGCTTTACTAGACGAGTTCCAAGGTAACTGCAAAAAAGCCAGTTCCATTTAAAAAAAGTATATAAAATCTATCTGCCCCGTCCATGGGAAATTGAACACAGCGAAACAAAACAAAACAAAGAAAAATATAATAGACTAGACCACACACCATTTAATTTCTCACAATTAAAATCCCACAAATTGCTACACAATACATTTAACTAATATAGACACTTTCTCGGGAAGATAGTTGGGGGAAGGCGGTTCAAAAGGTATCCTCAGG…
CCRI174	(CCA)4	TATTCCTGGTTATCTCGCCG	ACACGATGCATCATCTTCCA	60.096	59.978	170	aymhcr.CleanEST.seq.Contig4348	CTTGAGTCCAACAGCTATTGCATAAATGGCAAAACACAAAATCCAATAATCAAGTTCAACCCCTAGTAAATAACTTTGACAAAATTAGGTTAAGATTACCGCTAAGAAATACAACTAACCGCGAACACCCCGATTGAGACTAACCATGCGAGCTGAAGCATCCATCTGGGAACCTCTCATTCCTGAACCGGCTCTCCCAGAGTAACCGCCTGTTCCTCGTGATTGACCTGACCGATCCCTTGAAGCCTGTCCTAATGCCAATGGTCTGCCACCGCCAGTATACGCGGCACGTCCAGAACTACCTTGCCTACCCTGATTGTAGGACAAGTCTGGCCACCTACCGCCGCCGCCGCCAGCTGTCCCAGGAGCATATTCCTGGTTATCTCGCCGCCTTAGTGG…
CCRI175	(CCG)4	AGCCTGTCCTAATGCCAATG	GCAGTCGAGGCTAGATTTGG	60.053	60.08	195	aymhcr.CleanEST.seq.Contig4348	CTTGAGTCCAACAGCTATTGCATAAATGGCAAAACACAAAATCCAATAATCAAGTTCAACCCCTAGTAAATAACTTTGACAAAATTAGGTTAAGATTACCGCTAAGAAATACAACTAACCGCGAACACCCCGATTGAGACTAACCATGCGAGCTGAAGCATCCATCTGGGAACCTCTCATTCCTGAACCGGCTCTCCCAGAGTAACCGCCTGTTCCTCGTGATTGACCTGACCGATCCCTTGAAGCCTGTCCTAATGCCAATGGTCTGCCACCGCCAGTATACGCGGCACGTCCAGAACTACCTTGCCTACCCTGATTGTAGGACAAGTCTGGCCACCTACCGCCGCCGCCGCCAGCTGTCCCAGGAGCATATTCCTGGTTATCTCGCCGCCTTAGTGG…
CCRI176	(AAC)4	TTCTGACAGCAATCACCAGC	CCACTCTTACCACCAAACCC	59.992	59.304	172	aymhcr.CleanEST.seq.Contig4358	CTTTTTCCTTTGTGAAAATCCTGCTTTTATTATGAGAATCAAGGATCAACAACTTTTATTGGTAAAATGACGTGAGAAGTGAATTAACATTCCAACATGTAACTCAGCTAAGCTATATATAGTAAAAGGATAGGTGGGGAGGAAATACAAAGACCCGAAAGAGGGAAAAACATTGACATTAAACATGGAATAAAGCTAATAACAGAGTTCCTTGTGGATCTCATTTAAGGATAATGAAGTAAACAGCTTGGCTAAACACAGAAGACAAAACCCAGAACTTTTTTTGTAATAAAAGAACACCAATGAAAAGGAAATGGATATATATAGTTACCAGATCAACAGTCTCGTTCTTGATCTCTTCAAGACTGATAGCACCCATGTTTTGTTTCTGACAGCAAT…
CCRI177	(AACTA)3	TTGTTAGAAGCCGAGGTTCAG	TGTCCGGTTGGGCTAGTAAG	59.503	60.125	122	aymhcr.CleanEST.seq.Contig4360	GGAGCATAAAATTAGTAAAGATCTGCATTTACCAATATTTACCTTTACTTGTTTTACTCTCAGTTGATTCTTTTTTACTGAAAATACAGAAACTCGAACTCTAGACTTGTTAGAAGCCGAGGTTCAGTACATGAACTAACTAAACTAAACTAAACCTCGAGTTCCAACCATACATAGGCCATAGAATTTGTAGGTAGAAACATTCTAACTTACTAGCCCAACCGGACAAACCAGAGGTTAATGGCTACCTACAGAGCATGTGCCTGTGCATGTTCAGGTTTGTGACTGAATTCATAATCCAAATGAACAAACGCTCGCTCAATGTCGGGCAGTAACTCCAGTTTCTCTTGCAAGGATTCTCCAATGTCATGAGCTTCTTGTAATGCCATGTTTGCCGGA…
CCRI178	(AAT)4	CAACATGTTTTCACTCCAACA	AAAAGAGCAGACTGGAAGCG	57.073	59.757	171	aymhcr.CleanEST.seq.Contig439	GCCTCTCAATATTCAACATGTTTTCACTCCAACAAAAATAATAATAATTGTAAACAAAATGGGAATGGTGAAGTGAGGAATGCAAAGTTTTTGTTGGCATCAACTATGGTTTAGAATGGTTCATATTTCATACAACACTGCCAAAGCAGCCCAAAGCACCCATGCGCTTCCAGTCTGCTCTTTTCGTAATCATCGTCGTAGAATCTTTTGATAAACTACCTATCAACTGGTTCTGATAAAGCAAAGGTATGCTTACTTCTTGTGAAAAGGGAAGACCATCCAACTTCCTACTCACACTTGATAGAACGGTAAATGTGTCGAACAAAGAGCAGAGATGCACGGAAGCCAATAGCCCCAAGCATGAGGAAAAAGCCATAGCAAATGCAGGCCATGTACCCA…
CCRI179	(CTTC)3	AGATGACATGCATATGCCCA	TCGGAGTCTGAGAAGTCGGT	59.914	59.986	215	aymhcr.CleanEST.seq.Contig4407	CTTTGTCTAAAAAGGATATTTTTACAAGCCATTCTTCAACGTTAAAATCAAGAGTACAATATAATATAGCACCAAATCTCCCACCATCTACAGCTATTAATTTCTTAAAGGTCGAAAGAAACTAAGAGGATTAAGAGGTACATTTTTTTTCCCTTTAGATGACATGCATATGCCCATCTAGAGAGAATAACATGGGAACATCAAAAGCATTAACATATAAGCAATTAAGCACCAGCCTACTTCGTTATGCTATCTCTCCTCCCACAAGTCTTCCTTCCTTCTTAGTCATCATCTTCTTCCTCTCCGCTGCCTTCTTCATCGTCCTCATCCTCCTCATCATTCACCTCAGACACCGACTTCTCAGACTCCGACTCTTCTTCTTTGGGAGCCTCAGCCTGT…
CCRI180	(ACAT)6	TCAGACAGGACCTCATCAGC	TCATCGTCCTCAGAATCTTCG	58.915	60.346	261	aymhcr.CleanEST.seq.Contig4410	CTTTTCTAAATACAATTACCCTTTTATTAATAACAAAGGGATAATATCCAATCCCATACTTCTCAATATTTAATCATTTAACGACAAACGTCAACCATAAGACAATATAAACTCGGACTTACGAACACTCAATACACATACACACATACATGCATACCATTAAGTCTTCAGACAGGACCTCATCAGCTTGTTGAGCTCTTCTTTTTCTTATCATAAGACAATATAAACTCAGACTTACGAACACTCAATACACATACATACATACATACATACATACCATTAAGTCTTCAGACAAGACCTCATCAGCTTGTTGAGCTCTTATTTTTTGTTGATTTGCTCTTCTTTTTCTTCTTTCTTCTAGATTTTGACTTCAATATTCTTGATCCTTTCTCTTCATCA…
CCRI181	(TCC)4	CAGTTCCTTCGGTGGACATT	GCCATCATCACTCAAGCTCA	59.966	59.95	209	aymhcr.CleanEST.seq.Contig445	ATTAGATTTTACTTGGATTAATAGTTAAAATTCTTATGGAACACTGATTGGTTGAAATCCTATTATCCCTTCCCATCCCAAATGAAGAAACAATTAGATACGTACATCAATAACCAATTATACACACATTGGACATGCAGTAGTTTTTATTACAATGAAAAAACACCAAAAAAAAAAAAATTTGAAGTTACACTTTTATGGGTTTAGAGGGACAATCCAGACTCCTCATCTTCTTCGAGGGATGAAGTGTAAACAAAGTAAAGAGCCCATATCACGCCGAATAAACCAAACAAGATCCACCCAAGAAGGTTGTTGCTCAACCCAAAGGGAAGTCCAGTTCCTTCGGTGGACATTCTCTCATCCACCAGAGCCACAGCCGGTGAGCTTGACATGACTGCT…
CCRI182	(TCT)4	AATCACGTTTGGCTAATGGC	CGTACGGTGAAGGAAGTGGT	59.967	60.028	300	aymhcr.CleanEST.seq.Contig4454	CAAGAATAAGTTGCCGGTAGGGCATTGGATACCTGACAAAAAGGTTTTTATTTCCCACTACATAGAAGCCGATGCTTATGGCCTTCACCAGCAAAAACAACAACAACTATTACAATCTCCCTTCAACTCCAAAGAGCACCACCATTTAAAACAAAATCACGTTTGGCTAATGGCAATTGTCTTGTTGAATTGACTGACTTAGTAATATAGGATTATTCATCTTGTCTCGAGAATTAGAAATCATCGCCGCCATCATCATATCCAAGATCATCTTCAACCTTCTCCGCCACTTCATCTTCGAAATGATCCTCCAGCGCATCCACGCCCTCCGCTAATGCCAGTCCACCCAAAGCCCCTGCAACCGCACCCACAGCCAATCCTGTCCCCATCCCTCCGAAC…
CCRI183	(AAC)4	AGGGCATTGGATACCTGACA	GCCATTAGCCAAACGTGATT	60.34	59.967	156	aymhcr.CleanEST.seq.Contig4454	CAAGAATAAGTTGCCGGTAGGGCATTGGATACCTGACAAAAAGGTTTTTATTTCCCACTACATAGAAGCCGATGCTTATGGCCTTCACCAGCAAAAACAACAACAACTATTACAATCTCCCTTCAACTCCAAAGAGCACCACCATTTAAAACAAAATCACGTTTGGCTAATGGCAATTGTCTTGTTGAATTGACTGACTTAGTAATATAGGATTATTCATCTTGTCTCGAGAATTAGAAATCATCGCCGCCATCATCATATCCAAGATCATCTTCAACCTTCTCCGCCACTTCATCTTCGAAATGATCCTCCAGCGCATCCACGCCCTCCGCTAATGCCAGTCCACCCAAAGCCCCTGCAACCGCACCCACAGCCAATCCTGTCCCCATCCCTCCGAAC…
CCRI184	(CACC)3	ACCAGACACAGCAAAAGCCT	ATCCAAGATGGTGGGAATGA	59.914	60.135	253	aymhcr.CleanEST.seq.Contig4472	TCCACAACCACAAGGAATATTTTTCCTATGTAAATATAGAAATACAAATCAAAGTTTAAACCCTTTCAACACATTCCAAAATAAACCAAAACCAGACACAGCAAAAGCCTATGCGCCAGAACAAAAACCCTGACCCCTTGGCACCCACCCACCAAATTGCAAAAACATAAAAACAGTCTTTTAAAAATTTCATTGCGACCAATGTAGTAGACCTACAAAACCATGGCCCCAATCCCAAACTAAAAACACTTCAACCAAATTTGAAGCCACCAGGTGGAACACTTGGCTGCTGGTTCACTCCAAAATTAAAGCCTTGCTGATTTTCATTCCCACCATCTTGGATATTCTGTTCATCTTCCTCCTCTTCAGCCCGGTATCTCTCCAAGATCTTCACAGCCT…
CCRI185	(TGT)4	TTCAGCTAGTGCATGTTCCG	ACTCCAGCATGCCCAATAAC	60.011	59.962	262	aymhcr.CleanEST.seq.Contig4493	TTGCCTACCAAACATCATCATGGTAGTAAACTGATAAAAAAGTTTTAAGACAGAAGGTAATAAAGAAAACAAAAACCCCATACAGACAACACATCTAACTTATTTATGAGACAGTAATATCCTATGTAAATCAGTAGCAAGATCCTATGCGGCTTTCCGTGTTTTTTTTTTTTTGTTTTTATTGAAGCCCCATATGAAGAGCTGCTAAGCTTGCTTAAACTTCCTACAGCTACACACAAGGAGGAAAATTACAATAACCAAGTGAAAAAAAAAAAAAGGGTTTCAGCTAGTGCATGTTCCGACAGGCGTTACAGTCTTACTGGAACCAGATTGAAACATCCTGCCTTGGGATGGTGTCCATCCCAACTGTTTGAAGATCTTCCTTGTAATCGAAAGTAG…
CCRI186	(TTTG)3	AAAGTAACATCAAACCGCCG	GGCAGAGAGAAACCAACAGC	59.996	59.997	262	aymhcr.CleanEST.seq.Contig4506	GCACATTTGCAATCAGAATTATGTGTTAAATTAACCAGCAATTGAGTTAACAATCATGTTTAGTAGAATATATTGCCAATTACAACAGAAGTTCATTCCCCTCACCCTCAACCTAGTAAGTTTGTTCCAATTCTTGTAGCCTATTTTTTGGTAACTTATTATTGAGGCAAACAACTTCGAGCTTGCAATAGTAATAATAACAATAATAAAAGTAACATCAAACCGCCGTTTTCCTTTTACAGGCAGTATGTTTTTGGCTGCTAATTGGCATTGAAATACCAATATGTTCACATAAAATCCTCTTCAAGTTCCTGCAAAGATTTGCTTGTTGTAGCAATTTGTTTGTTTGAGGTCATCTTTTCAGAGACCATGAGACCCTTGTAGCTTCTTATCTCTGCT…
CCRI187	(CATCAC)3	CATGCCTCATTGGAACACAT	ATTTACAAAGGCTGCCATGC	59.374	60.103	220	aymhcr.CleanEST.seq.Contig4508	GTGAATGATATTCTCTATAATTACAGCTCTCATATCTATATTATATCAATTATACATTTGGTTACGCTATCAAACTCATACAAGCTATAAATCATGCCTCATTGGAACACATCTCAACATCACCATCACCATCACATATCTCTTTACTTGAGGAATCCTCATTTCGATTACAGATGTAATAATACTGAGAAGATGAGATACATTTTCAGGTTCGACAAGTAGAAAAAAAGATCCATATCGTTACTCATACAGTGGCCCTGTCACTCCCAGGGCCAGAGTCGCTCAGAAATAAGCATGGCAGCCTTTGTAAATTGTAAACAAGAGCTAACCTTCTTCAGCAAATTCATTTCTGTCTGTTAGTTGTTCTGTCCATGTTGATGTATGACTAATACCAAGCCC…
CCRI188	(GAG)4	GGACAGCCTTGCATCTCTTC	ACCATCGGCGAGAGGTC	59.957	59.719	256	aymhcr.CleanEST.seq.Contig4509	CTGTACTGAAGTTTCCATACGGTTAAAAATGCTACCCAAAAATCTCAAGCTACATTACTAGATCCACCTTACAAAGGATTAACAAGTCAAGGACCATTGAAGGTTCCCTACAAGGATCACTACCTTCCAAACATTCTACAAAGTTCAATCACACAATACTTGCATCTTCTTGATGATTTCCTTACATAGTAGGATAAACTCATGGGAAATGCATTGCAGCACCTCCCGATCCAAGTCACTTATCGGACAGAAGAAAGCTCCGATGACATAATAGCCACATCCAAGTAATCTCCAATCTCAAAGCTAAGTTCACCCAAGGTTTTGCTGTCATCTAATCGCCTCACATTACTGTAAGAAAAGGTCTTTCCCACCTCTCTCACCACAAAACGTCCATTCTTG…
CCRI189	(ACC)4	AACATCAATGGAGCATGCAA	GATGAGAAAGAGGTCTGCCG	60.08	59.95	271	aymhcr.CleanEST.seq.Contig4535	ATTTTTTTTGTTAAAAAAAAAAATCATTACGAACCTCTACCATGAACTGTAAAACATAGTGAAAAGCTGACATAACAAAAAAAATGGAAGAGGAAGAGCCCAAAAAAAACAGAAAAAAACAAAAGGAAAACTGAAAAAGCTAAAGCTAACATCAATGGAGCATGCAATTGCAAGCTGAAAAATAAAAAGCTAAATATACAGACCGACAACACAACCACCACCACCCATCCTTCAAAAGAACCCCCACCTTGAAATACTCAATATCTGACCTTATATCATCCTAAATTTTCTTTTCTTTTTTTCTTCAATTTTTTCTTTTACAAAATCAATGATCATCACTTGAAGATTGTTGGGTCACCGTAGTTTCAGCTCCACCGTCACCACCACCATCACCACCAC…
CCRI190	(CTA)4	TGCAAACGACTGCTAAGGCT	CTCAGGATTCAAGCATGGGT	61.099	60.073	279	aymhcr.CleanEST.seq.Contig4541	ACAATAGGCTAAGCCTTTATGTAATACTTCTGCCTTAAAGCGTAATCCACATGATGAAAGGAGATATATATATCAAATCTAGGGGTTCTATTCTATGTATAATAGCTACAATGACAAGGTCTGATAAGTTGCAAACGACTGCTAAGGCTTGAATATACACCACACACTGATTATACGATCAAGCATATGTATGTACCTACTACTACTATATGGAGTGACCAAATATACGGATTCTTTTCAGCACATGAACCCTATCCCTTGAACTAATTACAAGTCAACCGATTGCCCAAAATCCCGTTGAGCTTGCTGGCTTCACCTGATCCACCTTCTCGCCAACAGAATTGTGGCTGCCGTCATGGCCTTTCAGACACAAACCTAAGTCCAAATTACCCATGCTTG…
CCRI191	(TCACCT)3	AACTTCCTCCATCTTGCTGC	AGACAATGGAGATCAACCCG	59.434	59.927	287	aymhcr.CleanEST.seq.Contig4552	AACCCAGAAAAAAACAGCACTTATCATTTAAGAGTACTCGACAATAACTAACAACAACATAACAAAAGCAAAAGCACCAAACAAAATGTAAAACAAGCTAACAGATGCTTCAAAAGTAAGATAAATCTACTGATCTTATAAAAACATGTTAGGCTTAATCAACTTCCTCCATCTTGCTGCCTTCGGCATCAGCATCCTCCAATGGGGGCATATCAGCATCACCTTCACCTTCACCTGCATCCTCATCAATGCTCAAGCCGAGTTTCAGCATCCTGTGGATTCTGTTGCCAAAGGTGTTAGGCTCATCAAGGCTGAAGCCAGAGGTGAGGAGAGCAGTCTCGAAGAGAAGGAGAACAAGGTCCTTCACAGATTTATCATTCTTCTCTGCATCGACTCTCT…
CCRI192	(TGAGG)5	TCACATGATGTTGACGGCTT	CTGGAGTGTGGGTACGAGGT	60.12	60.026	252	aymhcr.CleanEST.seq.Contig4555	CTTCTAAAAAGGTTGGAACACACATTTTATTTGTTACACTCACATGATGTTGACGGCTTTAGCTACAATAACATAGTATTCTCAGTAGAAAACCCACATATCAAGTGATATAGAGATAGAATTATAGATAGTAAGAGCTGATGGCATGATGGATTGATCAGAATTCAATTAGCATAAAGGCCAGTTGAGGTGAGGTGAGGTGAGGTGAGGTGACAGTCACCTGTCTTCAATTGAGCTTTGAGGGGTGACAGCTCTGATGCACCTTGGGTGCACCTCGTACCCACACTCCAGACATTGGTAAGCCCAACCAGATCCCTGCTCATCACAATCGCAGCATATAAAGGGGCCCCCTCCACTGCCTTCTGATACCAACGTTAGCAGATGCCGATGTCCTGCATG…
CCRI193	(GAA)5	CAGAGAAAGCAATCAAGCCA	ATGACAACCATGACAGCCAA	59.148	59.967	213	aymhcr.CleanEST.seq.Contig4577	GCGAAGAGAACTCACTCACTTCTAATTTATGTTCTCATCAAAATTTACATTTTCCGACTATCAAAATCGAACAACTTCTCAGGACAGAGAAAGCAATCAAGCCAAAGAGATAAAGAAAAAATGAAGAAGAAGAAGAAAAAAAAGTGAAATTTCTCTCACCCTCTCTGCCAAGAGGGACCAAATTGAAAAAAAAAAAGAAAAAAAGAAAAAAAGAAAAAGGAAAGCAAGTAAGCAACTAAGAGCTAAGCTCACTGGTTTGATTTTGGTCTGGGGTTGGTTGGCTGTCATGGTTGTCATGGTTTTCAGAGTTGTCTGTTACTGTTGGAAATTGTTGATCATCATCGTCGTCGTCATCGTCATCACCACTCATCTCTCCTTTAACTTTCTCGCCACTTTCAT…
CCRI194	(AAAAG)4	TGATTGAAACATGGAGGGAA	GCCTGCACCAAGATTTTGTC	58.897	60.646	113	aymhcr.CleanEST.seq.Contig4592	TTAAGAGTAACAATTTAAGTATCTCATCTTCACTTCTGCTACATGATTGAAACATGGAGGGAATTTAACTCTCACATAATCACCAGTTGGGAAAAAAGAAAAGAAAAGAAAAGATGCGGTCATGCCTCTAAGATACGACAAAATCTTGGTGCAGGCGACCCGCATCTGAGTTCACCCGTGTAGAACAAAATACTTGAAGAACACGTTTTATAGGGAAACTTGGTATTGATACAGCTGCATATAGGTACAAATGTGTAATCAGTTACAGGCTATGGCTACTTTTACTTTTAGGTGAAGGATTTAACTGCAGATGAGGTAGTGACTAAACTTGAGAGAAGGCCAACAATGAGGGCACTGTTATATGTGGTCGGCTCGGCTTGCATTGAGTTGTTCCGGGAA…
CCRI195	(TATT)3	GGATTCCTTTCAATCGGACA	GTTTCAGGAGATTCGCCAAA	59.871	60.192	259	aymhcr.CleanEST.seq.Contig4598	GTGTAGGCGACGCTTCTTGGATGTGATCCTTTGCATATTGTAGACAGAAGGCATAGTTTGTGATAGTACCTTCGTATACTTGGAAGAGCATCTGGGAAGCACGAGGGCTCATTCAGAATGGGCTGTGTTGGAAAGTTGGACGAGGGACTGAGATTGATGTCTAGACTGATTGTTGGATTCCTTTCAATCGGACATAGCGCAAAAATTTTTGAAGATTCCTTTAGCAGAGATAGAACATATAGACTTTCAGGTGTGGATGGAGGAACCTTCAGGGGAGTTCTCAGTAAGAAGCGCCTATAAACTATTACATTATTCTAGCTTGAATCCTAATATTTATTTATTACAGCCCGAAACAAAAAACTTCTATAGAAAACTATGGGATTTACAACTACCAAGTAA…
CCRI196	(CGA)4	AAGTCCAAAGGGGGAGTGAT	GTCCCCACAAACCCCGT	59.795	61.648	196	aymhcr.CleanEST.seq.Contig4613	GGCATTAAAAGCTTTTTTTTTCTTACAACATTCAACTGTAACTCAACTTGGTTTTTGATTTTCTTCTGCATTTCTGCAGATAAAAACTAAGCAATAAAAAGAAACAGTGAAGTACCAAAGCTATAGCTACATTAAAATCCATGGCAGTGGAGTTTTCATATATCGACTTTACATGGCGGAGCTCCAAGCAAAGGGACGGGTCCAACACCACCCTTTTTCAACCCGACCCAAACATCACATCGTACGTAAAACCCATACTTGACTGTCTTGATAGCACCAGCTTTCCATCTCAGTTTCCCCAACAACACTACCCTCAACGCCACCACTCCGTAAGTCTCGTCTATCATCAGTCCATCCACCACCTCCGCCGACGCCGGCACCATCCCGCTACCGAGTACG…
CCRI197	(ATC)4	CAGGCAGAGGTTTCCACATT	GATGAACGGAGGCAAATGAT	60.111	59.9	293	aymhcr.CleanEST.seq.Contig4615	AAAGAGGAGAAAGAAGAAGAAAACAAGTTTTCATATGAAGCATCACTTAGCAAACCTCTACAATATTTTAACTTACAGAGCATTTCCACACTACTCTTTAAAACTCTAAGCCAGCATCCGCCAGCTTTATTGCTCAATATACCATAACAGCATTGCAGAGGAAACACAAGTCTTAAAATATATCAAGAATCCACTAAAAGCTGGTCCATTAATTGCATGGATATGTAAATATACCCCACAAATCAGGCAGAGGTTTCCACATTTTCGAGTTTGATCTAATCATCATCATCAAGAACACTCCGACGCCTCTGGATGGTGACTTTGGTCTGTTTAGTTGTTTGGGTGTTTATCTGTTCCAACAGCGATATAAGCCTCTCCTCTGAAACCTTCTCAGCTATC…
CCRI198	(AGCATT)6	CCAAACTGTCCCGTCTTGTT	TCCAAAATTGAGGAAGGCAC	60.005	60.051	262	aymhcr.CleanEST.seq.Contig4643	CAGAAACAAAAGCCTGAATTTATAAGAATTTTGAATAATTTGAACATCTCACCATAGCAGGGTGGTTTACAAACCAAAAATTCAAATATTGAAAGAATCCAAACTGTCCCGTCTTGTTGTACTCAAACCATTGGAAGCAGTAACCAAGCCCAACTGAAAATCATAAGGATGCTGGAAGCCAGATAATCCCTAGAAGGAAGGGATACAACAGAACTTGTACTGGCAGGAGCAGGAGCATTAGCATTAGCATTAGCATTAGCATTAGCATTAGAAGATGGTGGCTTGGTAGGGCTAATCTGTGATACAGCTGGAGCCTCAGCACGACTAGGAGCTGGTGCCAGTGCCTTCCTCAATTTTGGAGCGGAAGCATCAGGGAGGTAAGATGCAGAATTTGAAATT…
CCRI199	(TAA)4	AAAGAGAGCAGGCATCGAGA	GCAACCAGGCTTCAATTGTT	60.24	60.118	161	aymhcr.CleanEST.seq.Contig4673	ACAAGACTAATAATGACTTAAATAAAATAAAGCAGGCACACCTCAACACTGAATATATCGTTCATACATGTTCACATTCAGCCTGCTTAGGTTTAGCATATATTGTTATGTATTAGTTCCACACTATAATCAATCGTTCTACTTTGCCCTTTCCCTCTATTTGATCTTAGAAATCAGGCACGGGTACCGAAAGAAGTGCCTTGGAAACTTCACTCCATCAAAACTTCAGCATTAACACAAATGATAAATCTTTTAACACCTTTTTTTTCCATTAAACTGCACAATCCGATAACCCATCTCCTTTATAAACATCCAGGCCTCAACCATCAACCCCAGAAAAAGAAAAAGTAAAACTGAAAATACAAAACTCCGTCGAAGTTTTCTTCTTCTTTTTGTCTA…
CCRI200	(TTG)4(CTG)4	CGGTGTCGAAGGACTAAAGC	TTGCAAGATTGTTGGCACAT	59.875	60.119	154	aymhcr.CleanEST.seq.Contig4730	CCACATCTTAGCTTTTGCTGCTTCTATAATCTATATACACAACAGTAGAGAGGCAGGGGGAGTGTGATAAATGCCGGCACTTTTCGCGGAAAAGAGGTTGCACATTCTCACACGTTTCCTTTTGTATCTGTGGGGTAACATAGTAGGGTAAATATATATCTTTTGTATATGGGCTATGGTTAATATTCTATGATTAGACCTCCCATTGGGGATCGATGGGGAATCCCTTTTCTTCGTTTCGCAGTTCGGGAATTCACTGAAGTTGGAGGCGGTGTCGAAGGACTAAAGCTTCGCATTTTGTTGTTGTTGTTCATAAGCTTTCCATGGCTACTGCTGCTGCTGTATGAATCCTCAGAATCTGAGGCCATGGCTAAGTGTCTCTTCTTCTTCTGGAAATTC…
CCRI201	(TATC)3	ACCACCATAGGAGGAAGGCT	AGCCATCACAACAACATCCA	59.957	59.967	168	aymhcr.CleanEST.seq.Contig4744	GGATTAAAAATATTAATCGATTAAGTCTTTTTAATAACCTATAACAATGCATATTAATATCATAATTCTTGCTCAACCACCATAGGAGGAAGGCTTACAACATAATTGCAATGCTGTATTATTGATTGTTCGAAGTTCGAACTAGCATATATCTATCTATCTAGTGCATGTTTTTTTTTATACCATGCATGGTCCTATTTCCAAACTCTAAGCTAGCTTTCATTGGATGTTGTTGTGATGGCTAGTGCTCCAAAGCTCTTAGCTTTGTCTTAAGGCAACAAGTTGTCGAAAAAGTGCCCCATTGAAACTTAGGAAAATTCCACCGGGCCTGGTGGCGTTGCGAGTTCCAAATACAATCCTCAACACCTCCCTCTCAGTACGTCGGGGTGATAGGGAATT…
CCRI202	(CATCTT)3	GCGGACAAGTCGCTTTCTAC	TTCTGCAAGTACTGATGGCG	60.022	60.011	166	aymhcr.CleanEST.seq.Contig4762	CCGCATAAGAGATGCCAAAAACAGGCAAGCACATTAGGCATTAATCTTTCAGTTTTCATAATGAAATTGGATAACAGCAGATTCAGTTCTTTAAGGTCATCACTGCATAACAGTATATAAGATCTACAAAGTAGGAATAAGAAAGTTGAAACGACTAAGCAAAAGGTCATACATTCTTCAATTTTTTCATCTTAGAAGGCGGCCATCGTCCCTTCTTCCTCAACTTTCTCTTGCGGACAAGTCGCTTTCTACGAAGCCTTATCTTCTTCGCCATCTTCATCTTCATCTTCTGCTCCGCCATCTGCTGCATCTTTGATTCTAAAGGAAGCTGTCCTACTGGTAAATCTTCCTTCTTGCTTTCCGCCGGAACCTGTTCCTCGCCATCAGTACTTGCAGAAG…
CCRI203	(AG)6	CCCCAAGAGGCATTTGAGTA	GAATGCTTCACGGGAGTTGT	60.066	60.119	190	aymhcr.CleanEST.seq.Contig480	CTTTCATAGGCTAAAACTTTCTCACCTATTAATCATGTTTTAACCATAGGCACACACAACATGAAGGGGTAGTTTGGGTTTTTAACAAACTCCAACCCAAAAAAGAAACGATAATGCCAGAAACACCAAAAATCACGCACTAAGTAAGACTGGGCACAAAAACTGACCAATATTTGCAGGAATGATTATCACAGCAGACTTAGAAGGATTGGTGAATATGCTGCATGGAGGTGTCATCCGCATTAGATGGCTCATGCTCCATGTATTGCCCCCTGCTTTGGTGAGACAACTGAAGTCCCCCGGTCAATTGACTGTTAATAGGCTCTGGGATTTGAGGCAGCATCTCCTGGGAGCGACTACAGGAGTGGTTGCCCTTGAAACCCCAAGAGGCATTTGAGT…
CCRI204	(CCA)4	GACGTTGGGCAGCTTCTTAG	GCCACACTGTTGATTCATGG	60.015	59.967	149	aymhcr.CleanEST.seq.Contig4804	AAGCATTCGCTAATTTAAATATAAGATAATATCTGAAATAGAAACAAGGGCAAAAGGCAGAGAGAGTAGCCAAATATAAATACAACCACACATTATTTAGGGTCTGTCTGTCAGACATTCATAAGATCCTAGTTTCATAAACAACTCCAGACATCAAGTACATTTAAATGTTGATTCATGCTGTCTGCACCGGGTTAGATGAATGAAAGGCAATTTTCTGCTGCAATTCTTCTTTCCTTGCACCCACAACCTTGTCAATTATGGTGCCTTCTTTCAGAAACACAAAAGTTGGCATCGCCTCAATAGCCCACTCCTGAGCCACAGTATTCAGTTCATCCACGTCCACCTTCAAGAATATGACGTTGGGCAGCTTCTTAGCAAGATCCACCAGGATTGGTG…
CCRI205	(AGAA)3	ATAACAGACTTGCCCAACCG	TGCTCCTATTACCAAACGCC	59.993	60.096	166	aymhcr.CleanEST.seq.Contig4851	ATAGAGAAAGGGAAACTCTTGTATTAGTAAAATTCATCGTTTCCCAGGAAAAGCTTGGGGGTAAATAGGTATTGAATTGATTTTCACAATCAAACAAGACATATTACAATGTTAATACTCATAACAGACAAAAATACATAATTATGTCTTGTTTGCAATTAAAAATGTATTAGGGTATCTTATGAGACAACAACTATACAAAGGTTTGTTACATATATGGCATAACAAAGAGGACAAGATGTTCTCTAACTTGTTTCAAGTGATAGCATAAGTTCTTCTAAGGAAAATCCAACCTTAGAATAACAGACTTGCCCAACCGGCAACAAAAGCAAGGCCACCAAATGGAGCAAGGGCCGAATATTTTCTGTCCTCCAGATATGCTGCCGTGTAACACGACCC…
CCRI206	(CTT)4	GCTCTGGTCTTCTTTGGACG	CTGAGCTCGCTCTTCTTCGT	59.989	60.035	193	aymhcr.CleanEST.seq.Contig4852	CAAAACAAAGATAAATGGATTTCATTTCTAACCTCCATCTAAATTTCATTCTTAAGCAGAATGTCCCTCATTTAATTACCACTTCCATCAAAAAGATTAAAATCTAAATTTGACATATGGGAAAATGTTCAAAAACATAAAAACCAAACAAAATCATAGCTCGGGTTTTCACAAATAAGTAAACACAAACGGATTTGAAAATAAAATCTCAAATATCTTATCCTACACCTTAATGGCATACTTCCTCATGGGGAAGTACATTTCCTTCTTCTTTTCACGTTCTGTCTTCAGCGATGCCTGATGCTTGGTAAGCCTTCTCCTGATGGCTCTGGTCTTCTTTGGACGGAGATCAAGGGGCAAGAACTTCTTCTTCTTATATGCCTCCCTCAGTGCAGCCTT…
CCRI207	(GTG)4	ACCCAAACGAAAACATCCAA	TATCACCCACCGGCTAACTC	60.206	59.955	185	aymhcr.CleanEST.seq.Contig4900	GTAGTAAAATAAAATCATTTTCATTGATTGAGTTTAATTTCATCGTTTATTTTATTGTAAAAGGGAATTTGTTAAAAACATAAAAATAAATACCCAAACGAAAACATCCAAGTAATTATCTCTTCGTCAAAGGGAAAAAATAATAAGCTCCTTCACGTCAGCACCAGCAGCACTTGCCTTGGGACCGTAAAACCCCATACGCGTCGAGACTTCTCTCGTGACGGTGTCAACGCCGTAGTGGTGGTGGTGTTCGTCGGAGTTAGCCGGTGGGTGATAATACAGGCGAGCAGTCTGGGGGCAGTGAGAATGAAATCTTGCGACTATTCTCACCCCTGCATCCAACATCTCTGTGTACTTCCCCATTACTTGTATCTCTATATCCTATAAATTTCTTCACAA…
CCRI208	(TTC)4	ACAGCAGCTAACGCAGAACA	GATGAAAAGCTAAGCACGCC	59.812	59.988	231	aymhcr.CleanEST.seq.Contig4929	TTTTCTTCTTTTTTAAGTTTCTCGAATATGCTAATATAAAGTCTTCAAGTTCCAAAAGCTTATTAAGTTTCACAGAATGGAACAAGTTTACCACAGCAGCTAACGCAGAACATATGACATTCAGAATGAACGAATGCCTAAAAGGAAATCTCCGGTTACCAGACTTAGCTAACACTCACCATGATTCAACCACTGAAGATGTTCTTCTTCTTCAAGCTTTCAACCGTATCCTTTAGACTCACCTCCAGAAGGGTAAAGTTAACACCTAAACTTTTCGCTCTCTCTTTGGACACTTGAAAGATTGGCGTGCTTAGCTTTTCATCGGCACATTTTTCAGGGAGGCTAAGGGCAGGGTAAAGCTTGCGTAAGGCCAGTACAACTTCTGAACAGTGCACAGCT…
CCRI209	(GAA)4	AAATCCAATTTTCTTGGGGG	CGTAAGCCCAAGCTAATTTCC	59.992	60.102	201	aymhcr.CleanEST.seq.Contig4937	GTTAAAGCAATGACAAAAGTCAAGTGTACTATCAAAGAAAGAGGTTGACAGTCCATTTATAATTTTCCCACTTGGGGCAACATACGAAAGAACTAACACATAATACATTAGCATCTCTGCTCACATCTTTGCAGGCTTTGGGAAAATGTCAGGAGTGAATTTCTGAGCTGCGCTCAAGCTCCCCTTAATCTTCATCGCACCCCTCATAAAAGCAATCTGTGGATTCATCTTTCCAGTGGCAACCTTCATAAAATCATCGTCCTTGAACGAAAATATAGCATCAGGCTTTCCCCCTTCATATTTACCTTTGGTAACCTCTCCTTTCTTGAGGTTAACAAAGTAAGAAACCTCATCAAATCCAATTTTCTTGGGGGCAATATTGATTTGGTAAACGAGGCC…
CCRI210	(TA)7	CCCGTACTCCTCACCTCCTA	CGGGTAATTATATCGGCGAA	59.158	59.783	300	aymhcr.CleanEST.seq.Contig4965	CTTACAAAATTTAGCCCGTACTCCTCACCTCCTATATGATATTGCTATGTCCATCGACACTCAAATGGCATACATATTTACTATAATATTCACATCAAACTCGTATATATATATATATGTATATTTCTATTGAGTACCTTAATATACTTGTTCACTAGTTTTCGGAAAACTTATTAGCTTTAATGAAATAGTGTGATAGCATCGAGAGAACAAATTTTCGAAAATATTGGAAGTTGAACAAGTATAGTTAGGTACCCCTTGGAATTGGAATATTGAACCATATCAATATGGCCTTTCGCCGATATAATTACCCGGCGGATCATAATTGCAAGTCATGAACACATCTCCAGTGTCGCAAACCACTCGAGCGCAGCCAATTCTTCGGGTATTCTTCCAAAC…
CCRI211	(TTG)4(CCT)4	CCACAACACCTCTCCTCCAT	CGGGAGTGGAGGAAAGTACA	59.962	60.103	250	aymhcr.CleanEST.seq.Contig4967	CAAAGCAAATACCCTTTTTCTGTTATTGAGTAAAAAGCAAAGCGTTAGACAATTTTTTAAGCTTAGCTTATGCTTAAGCATGTATACAAGTTTATCAAGTTAAGCTTGAATCGTTTACTGCTTAAATCAACTCTATTACTTTGAATCCGAAAATAAAAGGGGAGAGAAGTAAATCAAGTCATGACCTTGAGTTCGGTGCCAACATTGAATTTTGAGCCCCATAATATGCTTTAGACGACTTCAACGCATCGAGACGAGCCACAAGCCGAACATCCTCTGTTCCGGTCTCTGCCTTGGAATATGATGGGAACCAGAAATTTGAAATGCTAAATTACATTCACCGTAAAGGAACATACGAACTATTATACAACAGTCAAGCACATCTTTAACCATCGGGAG…
CCRI212	(AAAAC)3	TCTCAAGCATTCTTTCTCCCA	ATGATGATAAGGCGACCTGG	59.94	59.917	254	aymhcr.CleanEST.seq.Contig4970	TTTTTTCTTTATTTAAGTAAGAGATTCTCTAGGTAGTACCAGGCATAGCATTACTTTTTAAGCATAATCTCAAGCATTCTTTCTCCCAAGTGGTTTAAGAAGTACAGGGAAAAACAAAACAAAACTTACAAAGGAACGGTTACATTCTTTTGCTTTGCAGTATGAGCTATGAAAGCTGTCTGAAAAAAGAAAACTATTCTATAGAAGCTACACCAGGAGATGATAAATCGAGCAGCTACGGAGCTGTAACATAAGCATGAAACGAGGCCTTCCAGGCTTCCAAATAAAATTTAACCGAGAACCAGGTCGCCTTATCATCATATCACAGCTGCCGACAACAGTGAATTATTGTTCCTGATTGTTTGAGGCTTGCCCATGTATTCGGTGCGGCTTCATGTT…
CCRI213	(AT)6	TGTTCTGCCTTGGCTAGCTT	GATTGCAGGCGATATTCCAT	60.154	59.891	279	aymhcr.CleanEST.seq.Contig4973	TATTTTTTTACATCAAGTAAAAGCAAGCTAATTGGAATTAATTATTATGCTTCAATCATATCTTTGTTCTGCCTTGGCTAGCTTAGACTATTACAGTGATATATATATATGCTTTCACACTTCACTCATTTTACATGTTTTTTTCTTTTTTTTTACAAACTACGTACTTATTAGAAAGAACAATTGATATTCAAAGTACTAAAGTTGGTATAAACTAGTAAATTTTGCTTATAAAAGTAGACTGCAAATCCCATCAAACTCCAATGTTCAACCCCAGTTTTTCACTATCTCCATTCGCTACACACTCCTAACAAAATTTTGCCATGGAATATCGCCTGCAATCAGCCAATCTCCTTCTTTGTCCTGGTAGGTGAGAATATAATCATCTTCATTACATTT…
CCRI214	(AT)6	TGAAGCATTAACCATTCCACT	ATTGTAAACGCATGTGGCAA	57.23	59.999	248	aymhcr.CleanEST.seq.Contig5007	ATGAAAAATAAAAGGACTGTTCTTGCAATTAGTTAAATAAGGAACATTTAAAGAAAATGGAAGAACAACAAAATAAGAGTATTTATTTTGTAATTAACTCATATTAACATTTCTCTTATTATTTTCCCATTTTCAAACTTCTGTAATTCATATGAAGCATTAACCATTCCACTAAAAATACATGGTAATGCCATATATATATATCACCTAGAGGAGAACAAATAGCTTCCATTTTTTGCTGCAATAACTTTGTTAACCAATAGCTTCCATTTAGTCTCATCTTTCTTGCATTGCTGCTGTATTTTCTCCTTAAAATGCCTGCAAAGAGGAACCTTACAAGAATCGGGTTCATTGCACATACGGGAATGAAGTTCAAGAAGTTGCCACATGCGTTTACAA…
CCRI215	(AAT)4	CGACGAATTGATGCAAAATG	GCTGCTTTGGCAGTGTTGTA	60.073	60.058	246	aymhcr.CleanEST.seq.Contig5017	ACAAAAGTTGAAACTGAAATTTTAGAACACTACCAAATCGGGACCCAACACAAAATGCGACGAATTGATGCAAAATGTAGACATATGTTATTGTTTTTAGAGCTAACAACATGAAAATGACTGCGTAATAACAAAAGTTCGTCCTAGAAGTATGCATCTCAATATTCAACATGTTTTCACTCCAACAAAAATAATAATAATTGTAAACAAAATGGGAATGGTGAAGTGAGGAATGCAAAGTTTTTGCTGGCATCAACTAAGGTTTAGAATGGTTCATATTTCATACAACACTGCCAAAGCAGCCCAAAGCACCCACGCGCTTCCGGTCTGCTCTTTTCGTAATCATCATCGTAGAATCTTTTGATAAACTACCTATCAACTGGTTCTGATAAAGCAAAA…
CCRI216	(TTG)4	ATGACCTTTTGGGACATCCA	TGGCTATCGACAAGAAACCA	60.173	59.272	149	aymhcr.CleanEST.seq.Contig5038	GTTTTTAAAAAAGAGACAAATCGTTGATATTAGGTTCTCTCAAAGGGTACATTAGTGGTTGATGTTACAACCCACACCTCAATGAGGAAAATTTTCAATCTTTCTCAAGATTTACAAAATCTAAAAAATAAAAACAAAAACCCAGATACATTAAATAACATTCATGGGTTTTCGGGTCAGAGTTACATAAAAGAACTCAACCAAAAAAAAAAAAGGTAACCAGAGAAGCAAATGGAGCAGCTTCATCTTCATTTTCATTAAAAACCCTAACCATTTAAAAATCATCTAAGCATGGATGTTAGGGACTGGAACACAACTTCTTCACAAGGAATAGTGAGACCCATATCATGATCAAACCCGAATTCTTCTTCAGCTTGATGGAGCAACTTCTGGAATTCG…
CCRI217	(CA)9	TACGGCATCACCACAAAGAA	AGTTAACAATGGCGGGACTG	60.111	59.993	250	aymhcr.CleanEST.seq.Contig5053	CTGTCAATTGTTTTAATTTCTCCTTAAGGAAGAAAGGTTTACGCGAAGTACGGCATCACCACAAAGAAAAGATAAAATTTATCTGATCCACGACCACACACACACACACACAATGGAATCGTCATCAATCATCAAAGGGTAGAGGAGTGACAAGAGACTTGACGGAAGGAGAATTATGTTCCTCCCACATTTCGCTGTTTGGAGTTGACAATTTCACGTGCCCACTTATCAACTTGTCCCCCCTACTTCGGTACAAGGACATAACACCACCCCCACTTCAGTCCCGCCATTGTTAACTCGGGTTCTGGTGTCATCCCTCTTTGTGCCTTGCATCGCGTTTCACCACTTAATTACCATGTTTTTAACTAATCATTACTACCTAGTGCATTCTAACACAAG…
CCRI218	(TTTC)3	TTACCAAATCCAACCCATCC	AAAGCAACCATTCGATGGAG	59.481	60.074	299	aymhcr.CleanEST.seq.Contig5080	GTTTGGGTAACAAAAGCATAGGATTGTGGTGGTTGTAAATAACAAGTGTTTGTTTAAGATTGTACCTTTTTCAAACATGCTAATCTTGATAACTTGTGAAGAGATTTATACAAAGTAAATATGTAGCTTACCTTACCAAATCCAACCCATCCATTAATATTGGGCAGCAGGGCTTGGTAGCCGTTTCTTTCTTTCACCAAAGCTCATGTTCCGCACCAAACTTGGAAGGCAGCACTGCGCAGACTCCGCTGCTTTCACGTCTTTCCTTGGGAGGTGTCTCCTGTATGGTGTCGCTTTACTACTTCCAGCAGCTGAGTTTCCATCATCATCACTATCCAAGCTCTCACGAAATAACTCGATTAGTTGCTTCTTTGTATCAGTTGGAGACTCCCCATGTGC…
CCRI219	(TGCT)3	AGGTTTGGAACCCTACTCCC	ACGCTCAGGAAAGGAGCATA	59.299	59.978	125	aymhcr.CleanEST.seq.Contig5092	CAACGACACCACAAAAAAAGTAAACTGGGGAGCTTATTATTATTATTTTATAAAAAAACTAAAAAACAAGGTTTGGAACCCTACTCCCCAACAACTACAAGGATGCTTGCTTGCTGGCATCAAAGCCCTTCATTATTATTAGTAAGATGGGGCGGAGGGCGCACAACCCATTCTATGCTCCTTTCCTGAGCGTTTCACACTAAGCTCTTCGATCCTGCCTTTCGCCTCTCTAGGCTTCGCTATCGCTCATGACTGGTATATGGATCTCTTTATGTAGTGGTCGGCCTTCTAGAAGCTTCGCCAGAAGCGACTAGTCGCTTCCCGAATTCCTCTTTTCTTTAGTATGGTCTAGTCTTTCCAATGCCTCCTTCCTTGCCGCCAACGTACGCTACTAGAAGA…
CCRI220	(ATC)5	AAAAATCAAAGCCAAGCTTCA	GTTGATGATGGGGTTATCGC	59	60.163	252	aymhcr.CleanEST.seq.Contig5101	TATTCTAACAACAAAGTTCATCATTATGTGATAAAAATCAAAGCCAAGCTTCATACAAATACGAATTAGGACCAGTTTCATCAATCATGTCTTGTGTTCTTTCTTTTTCTTTTTCCTTTTTTAAGAAAAAAAAAGGGAAAATTAATAATTTATCATCATCATCATCGTGATCAAAGACATAAAGCAGTACACTGGAGATCATCAGCGTCATCCAACGGTGGAAAATTGAGATCAAAAGGCAACATTCTCCGACGTGAAGATGATGCGATAACCCCATCATCAACGACCGACGACGACGAATCGCAGTCGCTGTGACAATCCTCCGGCGCCAAAGGCGGCGTCCTCGGACGATACTTCCTGGTCGAAACCGCCGCGAAATCCGTCGACTTCTGTGGCGGT…
CCRI221	(AGC)4(GCG)4	GCCACTGTTTCATTCGATCA	TGGGAAAGCTTCCTCTGCTA	59.654	60.088	297	aymhcr.CleanEST.seq.Contig5130	AAAGCAAAAGAAAATGCCACTGTTTCATTCGATCATTGCATATATCATTTAAAAGATAGCTGCAGAAAAATAAAATCCCTAAACGGAGAATTCAGTTCACCTGAGAATTGCAGTAAACAAAATAGAAACGAAACAGATATTACTACTGGAAACGAAAACCAGCTAGCAATGGCCATCAAACTCCATAACCAATATCTAATCTATTTCTTACCTTTTTTGTTCTTCTTGCCTTTCTTCATCTTCTTGTTTTTCCTGGACTTAGCAGCAGCAGCAACAGCGGCGGCGGCGGCAATAGCAGAGGAAGCTTTCCCATGGATCATATCAAAGAGCTGAGATCCAATACGGTAACAAAGATAAGCATCAGCAGTGGTAAACATGACCTTCTCATCATTCAACTCA…
CCRI222	(GGT)4	AACTTGCAGAAGGTGATGGG	AATTCCACCTCCAGTCATGC	60.111	59.934	221	aymhcr.CleanEST.seq.Contig515	AGTCAAGGAAGAGGATATCCCACTGGAAGTCTAATTTTCGGATATTAATACATCAATAGAGTACGATCCACATTTATCACTTCTATTACCGCTAGAAACAAAAATGCACTACATTTGGTGAACTAAGAAAAACAGTAGTTGGGATAATTCAACTTGCAGAAGGTGATGGGGGAGGGGGTGGCATTGACATTTGGGGCATAGGAGGCCTTCCACCCATTTGCTGTTGCGGCCAACCATGTGGTGCTCCCATTCCCATTGGTGGCGGAGGCCTTGAAAGACCAGATACTGATTGTGGGGGTGGTGGTGGTGGCATGTTTGGCATAGGTGGTCTGTACTGCATTGGAGGAGGAGGCATGACTGGAGGTGGAATTTGTTGTCCAAGATGCTGTGGCTGACCCT…
CCRI223	(CATAT)3	TGACCATCATACGCCATCAT	CTTGCGTATGCTGTTGCTGT	59.763	60.081	279	aymhcr.CleanEST.seq.Contig5214	ACTTTCTCAATTAAAAGATTAATATGGGAGCATTACATTAATATGGATCCTTTTTGGAAGTATACAACCATCATCCTGACCATCATACGCCATCATAATATGGTGGTAAGTACCAGCACGCATATCATATCATATCATTTCCTAACCAACATGCTACACTGTTTAGAATACGAACCTAAAGCTATTTCGATATAGCAGACGGAAAGAACCAACTTTATACAATGGCTAGCCGGGATGTGTGAATCTCCCATCGGATGACCACTGAAAAAGGAATTAAAAGAAAAAACATGAGGAAATCGAACTTGAAGATGGCTATGAGCATGGAGAGTACCAGAACAGCAACAGCATACGCAAGAAATTGTATAGACAGAAGCACATCAATATCTCAGGGTGCTGTGG…
CCRI224	(TCATGT)4(ATC)10	GCGTTTGTTATGGAGGGAGA	TTTACAATCTCAGGGGCAGG	60.074	60.066	259	aymhcr.CleanEST.seq.Contig5216	TTTTTTTAACATACCAAACTCAATATAACGCAAGAAATAGTAGTATACATGATACAAGTTCCACATTATACTATTTTATAAGATGCCATATTGAAAATTTTCTTAAAATACCTAAAGGTCAAATACGATATTAAACCTACTACAAAATGTGAGCGTTTGTTATGGAGGGAGAAAAACAAAAACAATGTCATGTTCATGTTCATGTTCATGTAGATTATAAGTCAAATGCATGTATATATCAGTCAATCATCATCATCATCATCATCATCATCATCAGAACTTGCATAGGCTAAGCCTAATAAGGATTTGGTAGACTTTTCCACCTTATTCTGCTTTTCTGCTGTATTTGATTCCGAAACACAATGCCCAACCTTCTTCTCATGGTTGGACTCCTGCCCC…
CCRI225	(ATAC)3	CAGAACTTCGCAAACAGATG	TGTCACTGTTCCCAAACTGG	57.055	59.565	286	aymhcr.CleanEST.seq.Contig5228	TGTGAAAAAACAGAACTTCGCAAACAGATGTATAAAATTGAGATATTTATTTTGATTACAGATACATAAAAGACCAAACTACAAAACGAAGACCATTACAAATCACAACGTTATTTAAAACTTTTATACATACATACGTAAACACACATATAGTATAGATCGCGCATAGTGGGAACTGAACTCTGATCTGGCAGTGTTAAAAGACACGGTTTAGAAACCAAAGTTCAATCGTTTAGCCAGAAATGTCAATAGCCTTGACATCGGGCTTTTTCACTTCCAGTTTGGGAACAGTGACAGTAAGCACACCATTTTCCATGGAAGCCTTGGTCTGATCCATCTTAGCATTCTCAGGCAACCTGAACCTCCTCATAAACTTCCCACTGCTACGTTCCACGCGAT…
CCRI226	(ATGC)3	ACCGAAACAAAACTGATGCC	TGGGAATGCGTTGTGATCTA	59.978	60.073	213	aymhcr.CleanEST.seq.Contig5256	CTCAATTTAAGCTTCCCTTATATTTGCAGAACATAAAACAATCCTACCTTGAAGCCAGGAGAAAACTCGAAATCGTCAGTAAATAGAGGTTTAAAAAGATAACATGAATGCCATGTCTCAAACTCCGACACGACCCTCTAAACCATCTTAACCTAAACCGAAACAAAACTGATGCCGCTACTTTTTGGTTGTAATAATGAAACTTGTGTTCTAATTTTAACCAAAAACAGTAAAACAAAAGAAATTAATAAGAAAGACAAAGTATGCATGCATGCATGTCAGGAAATGGGCAAAGTATCTAAAATTTACACTCAAAAACAGAAAAGCTTGTAGACTCCTGACTATTGAATAGATCACAACGCATTCCCATGAAAATGAAAACCATTGTGCAGATTGCAG…
CCRI227	(ATTT)3	AATCAATATTTGTGTGGCTGC	GGGTGACCTTAGATTGGTGC	57.645	59.41	216	aymhcr.CleanEST.seq.Contig5273	ACCCTAATCAATATTTGTGTGGCTGCATTTATTTATTTATTAGGCGTAAAATGCCAACATACAGGGAGGAGTGGTCTCATTCAACTTTATTTGTTTAGCAGTATCCATCAATTGGTCAAATATTATCCTAAAAATGTAAACATTTGTGTGTGTAAAAGCTCCACACAGATATTATCCATGGTTGACCTTGCAATCATTACAGCACCAATCTAAGGTCACCCACCAAACACTAATCAAGCCTTAGATCTAAGGCCACACCAATATATGCTACTACTGCTGCAACATCAAGAAGATCCTAGTAGGTTCTGTATGTCCTTCTCAATTTTGAGGGGAGATGTAGTTGGAGCATATCTCTCCACAACTTTGCCTTCTTTGTTCACCAAAAACTTTGTGAAGTTC…
CCRI228	(AGC)4	GGGATTAAACACCCCGGATA	CCCATCCTCCTATAATCCCG	60.744	60.482	154	aymhcr.CleanEST.seq.Contig5275	CTTGATTCAAACAAAAAGGATCATGGGGATTAAACACCCCGGATATTATATTTATTTGGTACTGTATCAGATGAAAAGTGTGAAATACAAATAGAGATACTTGGCACTATTCCTTTTTAGCGTCAGGCCCAGGGTCTGTATTAGCAGCAGCAGCGTTGGCGGGATTATAGGAGGATGGGGTTGTAGAAACTCCGTTATTGGCAGTTGAGGGCGAAGCTTTAGCTGCAGCCCCATTGTTTGCAGTGGCACCACTGCCCATAGATGTACTTAGGGAAGTAGACTTTGGAATCAGCCTTTGTGCCTCCAATGCCTCGCGTGCCGCTTGCTCTTTGGCTCTTTTTGCTCTTTCCAATACCTCTTCCTGGAAATCCTGCACTTGCTTTTGTTGCTCAGCCTGCA…
CCRI229	(AAAT)3	ACGGTTTGCCGACAATGTAT	AAAAGATGACACCCCAGCAG	60.257	60.111	254	aymhcr.CleanEST.seq.Contig5282	CACTACAAAACCTGTAGTAAACTATTATTTTGTGGGGGGAAAACCCTCTTGAAGGCTCCCAAAACCAGTAAATACTCATTTTTGAAATGTAAACAACGGTTTGCCGACAATGTATCGGTTTAATTCAAAATGATTAACAAAAATTTGAGAAAAATAAATAAATGAACGAGGTAGGATCAAGTCCTATGAAGAAAGAACCTTCTGAACCTCAGAAGTGACCTCTTTTGGAGGTTTCTCCGCAGGAAGATTGGCAAGAATACCTTTGCTACCATAATAATCGATTACCGGCTCAGTCTGTCGATGAAAAGCCTCTAGCCTTGACTTGAGAACTGCTGGGGTGTCATCTTTTCTTTGAATCAATGGCTCCCCAGTGACATCATCAAGACCAGGAACTTTGGG…
CCRI230	(CAC)4	AACCTTTTCTCCACGACCCT	AGATCGAAGGGAACAGCAGA	59.972	59.95	284	aymhcr.CleanEST.seq.Contig5286	ATGACGAAAAAAACTTCCTGCTTTCATTCCCAGCTTGTGGCATGAGTCGGTAGCAATGGAACCAAAATCATAAACCAAGGTTACAGTAAAAGGCCAAACTCTATAAATCAAGATACTAATAGTTCTCTCCATGACTAGTTCTGGTAAAGAGTATGATTTTGGTAGAGATACACAACTTAGTCGGGATGAAGCACGTAATGTCCACAGTAGAAAGATATAAAACCAGCCAATAGAACATTTGAAATGCTTCAATTTGTCTGCATAGATTCGGAATGATACTTCTCTAGATCGGCGTCAAGATCTTCTGCAGAAACCTTTTCTCCACGACCCTTCCCTCGTCCACGGCCTCTTCCAGTAGCACCACCACCACGTTGCCTACCAAATCCCCCACCCTTGCCT…
CCRI231	(CATC)3	TTTGAACCCAAACACAACAGA	ATTTCCTTTGCGTGAACTGG	59.058	60.11	201	aymhcr.CleanEST.seq.Contig532	AAGAACGGAAACCAGTTTTTTGAACCCAAACACAACAGATTTACTAATAAGAAATAATCATCCATCCATCATATGAGTGTTGATACCTTCAATTCATAGCATATTACAGTGAACTCATATTTGTACAAGCAAAATATGCTAGTCTACCACCATCACCACTTAAAACCATCCATAACCTTGCATCTCACTCCAGTCCAATCCAGTTCACGCAAAGGAAATATTGCTCCAATCAAACTCACAATTCATATATATCCATCTCTACTTAATTTATATAATAATAAAGGTTCCAACTTTCTTGCTTTCTTCTATCACTGTTTCCGCGGTCACCACACTGCCATGGTTGTCTAGGTCCTAAGGTTTTCTGGATTACAAGGCACAAAACTGGGCTGGGGATGAGAC…
CCRI232	(AGGC)3	TTCTCCACAAGGGTTCATCC	TATGGGCATACTCCCCTCAC	59.903	59.773	127	aymhcr.CleanEST.seq.Contig5336	ATATGAATAAATAAATTTTTAAAAGGCTTCGAAAATTTAGAATACAAAAGTTGCAGACAGCTTCTCCACAAGGGTTCATCCACCATATTCCACAAAAATCCTTAAAATGGAGCTTCTCTTCTCTTCCCTAACCTTTCCTGGAAAGGAAGGCAGGCAGGCTATGCTGAGGTGAGGGGAGTATGCCCATAAATAACTAAAGAATCGATCTATCAAACCAAATATACAGACAGCAAATGCATCTCCAACGCTTTACCTTATTTCTTATTATTATTAACTGTTATTATTATTATGATTACTGATGTCTTGATGAATATGCTTGAAGAAATCAACAACAGTTTCAAGCAATGTCGATCGTGAAGGAGACATAGGGATGGGCGTCAGTGTCACCTCCTAAACCAG…
CCRI233	(TTA)4(TTA)4	GACAGCAAATGCATCTCCAA	GGTGAGAAGAAAGTGCGGAG	59.805	59.989	265	aymhcr.CleanEST.seq.Contig5336	ATATGAATAAATAAATTTTTAAAAGGCTTCGAAAATTTAGAATACAAAAGTTGCAGACAGCTTCTCCACAAGGGTTCATCCACCATATTCCACAAAAATCCTTAAAATGGAGCTTCTCTTCTCTTCCCTAACCTTTCCTGGAAAGGAAGGCAGGCAGGCTATGCTGAGGTGAGGGGAGTATGCCCATAAATAACTAAAGAATCGATCTATCAAACCAAATATACAGACAGCAAATGCATCTCCAACGCTTTACCTTATTTCTTATTATTATTAACTGTTATTATTATTATGATTACTGATGTCTTGATGAATATGCTTGAAGAAATCAACAACAGTTTCAAGCAATGTCGATCGTGAAGGAGACATAGGGATGGGCGTCAGTGTCACCTCCTAAACCAG…
CCRI234	(TGT)5	ACGCGATCCATGACCTAAAC	TAACCTTTCCACCTCCGATG	59.962	59.926	171	aymhcr.CleanEST.seq.Contig5353	TTTTTAGCGAACAACATACCGGAGATTCACATTCCTCCGATAAAATTATTTAGCGGTGAGAATTTCATAGACATCCAAACTAAGAAAAAAAAGAGTCAAACAACCAGAAAAAAGCTTACATCAAAATTCAAAGTACTAAAAAGAACTAAAGACAAAAAATTCGAAACCCTAGAAACAATACGCGATCCATGACCTAAACAGGGAGATTAACGACGTCGTTTGAAGGAGTGTTGTTGTTGTTGTTAGGGATAGAGGTGACTGATGATGAAGAGATGGAGGAACAATTAGTGAACATGAGAGGGAGATCATGAGCCTCGGAATCATCGGCATCATCGGAGGTGGAAAGGTTAATGCAAGAGCAACGCTCGAGAGACGCGAAGAAAGCTTGGGCCACGCTGC…
CCRI235	(TCAGA)3	CAGCATTGTTACCTACTTGCC	CAAGCTACATGCAGGGATCA	57.467	59.823	206	aymhcr.CleanEST.seq.Contig5361	CTTTCGGAACTGGTTTTTATTTAGATCCAAAGTTATGGATATAAGATGATACAGCATTGTTACCTACTTGCCTACATAATCAAGAAATTTCCCAGAATAACTCTCAGATCAGATCAGATCCTGCAACAAGCTATACATACATACACACATATATATATATAGCTGGTTTTGTTCTGGTATGGTTTCTCACCTATATAATTACCAGGAGGAATATAAAAACAAATAGTTAAAGTAACTTGATCCCTGCATGTAGCTTGTGAGCAACCCAAATCCGAAGAATTCTTCCAAACAACTTGAGTATAAACACCACATTTATGATTCGGTGCACAAGTATTAGTCCCATAATCATAATAATCTTTCTCTTTTACCCAAGTTTCCACCGCCATGAGCGGCGTCACG…
CCRI236	(ATAC)3(AT)6	AGATCAGATCCTGCAACAAGC	CGGTGGAAACTTGGGTAAAA	59.449	59.833	272	aymhcr.CleanEST.seq.Contig5361	CTTTCGGAACTGGTTTTTATTTAGATCCAAAGTTATGGATATAAGATGATACAGCATTGTTACCTACTTGCCTACATAATCAAGAAATTTCCCAGAATAACTCTCAGATCAGATCAGATCCTGCAACAAGCTATACATACATACACACATATATATATATAGCTGGTTTTGTTCTGGTATGGTTTCTCACCTATATAATTACCAGGAGGAATATAAAAACAAATAGTTAAAGTAACTTGATCCCTGCATGTAGCTTGTGAGCAACCCAAATCCGAAGAATTCTTCCAAACAACTTGAGTATAAACACCACATTTATGATTCGGTGCACAAGTATTAGTCCCATAATCATAATAATCTTTCTCTTTTACCCAAGTTTCCACCGCCATGAGCGGCGTCACG…
CCRI237	(AAT)4	AAATCCTGCTTGAGCTCCCT	TCGGATTAAGAAATCTGGCG	60.349	60.167	259	aymhcr.CleanEST.seq.Contig5366	GTCCAATTATGTTTTCCTCATCAATTTAAGAGAAAATGGTAATACACATTTAACTTCCAAATTCCAATCCAATAACAGAAAATCTTTTTTAAGATACCTCAATACAAAATCCTGCTTGAGCTCCCTCGCAACTAAGTTGACTCACCTGTGTCGACTCAGCCGAATCATTGCCCAATTAAAAATAATAATAATGATGTAGTTGCCTTTTAATCAATCGTATTCAAGCTGCTTTTGTCTAACAAATTGGTTAACCATCGAACCCGGTCCGGCTCCATACTGCATCCCTGACCCGCCTCATGTCTCGGCCCTTGAGGGTCCGACCCACGCCTTCGAAAACCGAAGCTCCGCCAGATTTCTTAATCCGAGCGTACTCACGCGCCAAGTATTCGTGTGGTGGCA…
CCRI238	(AG)6	TTGGCATCACCTAGAAACCA	CATGGGGTGTAGGCAAAGTT	59.123	59.853	254	aymhcr.CleanEST.seq.Contig5371	TGGATTGGCATCACCTAGAAACCATGAGTGAACTAACGTGAAGAGAGAGAGAGGAGAGGTTACCAAATGATATGAAAGAGAAAACCACTAGAATCCAAGAGAAAGTACAAGGAGGAGGTGAAGAATACTAATACTAAGAATGCATATTAAGGCCTTTTCATTTGAAGCAAAACGCTCCCTGCAATTTTGGTGGAAATGGATGGAAAACGCCCCCAAGGATCCCAATATCAATATTATGAACTTTGCCTACACCCCATGCACCTCCACAGCACCAAAACACAAATGAATCTAAAAGCCTAAACGCTATGTTTTTATAAATCCAAAAACCACCATAAGAGAAAGAGAAGAAAAAGGTTACCAGATGATATGATTCCAAAGAATCCCAGGGAAAATATACAA…
CCRI239	(GTGGTT)3	CCCCATTGCAGAAAATCAAC	CGAGACCGAACGAGAGAAAC	60.309	59.989	195	aymhcr.CleanEST.seq.Contig5394	GTTGAAAGAATCTTTATTTTTCAAAAGCTGAATCCACTTGGAACATATCACCTCAATCCCATCTTTGAAAGTGGGAAATTTATGTAACATATTATGAACCAAGAATAATATCTGGATCAAAGAAAAAAAATAAAAAGAACCCCATTGCAGAAAATCAACACAGCAATGACATTGGATCGTTTTACAAAGTTTTTTTCATTGAAGCAGCAGTGATGCACACTGAGATCATTACGACTCAGCTGCAATCTCCGTGGTTGTGGTTGTGGTTGATGTTGCAGCAGGGGCAGGAACCTTATTGGCGGCGGTGGCGGCTTGTTTCTCTCGTTCGGTCTCGAGTTGGCTGTAGTTTCCTTTCTCCTTGAAGAGTTGGATATGGTGATGTTTGCAGTAGAGTTTACC…
CCRI240	(AAAC)3(TATG)3	TCGAGGAAGGTTCATCTTTTC	GTGATGCGGGAGTTTTGATT	58.372	59.939	210	aymhcr.CleanEST.seq.Contig5434	TCGAGGAAGGTTCATCTTTTCTTGAAACAAACAAACATGGATACAAAAGCATGGAGGGTGGATCATCATCCTCTAAGTCACAGTTTCAAATTGTCGGATATATGTATGTATGCCTCAAAATATAGTAATGTTGCTCCTCATACCTACAAACCAATCCATTATATGCCCCACTATTTACAAAATACCCTCAAATCAAAACTCCCGCATCACACACTATTCGACCGACACGAAATCACACTTTACAGTATCCCATCAACTCTTTTTAATCAATCGACAAAAGGACTCACACCAGTAAATGACATAAAAAGAAAAGCTAAAGCAGTATCAGCAAAAACCCAATAGGATCCATTCATGATGATATATGCATGGAAAACTAACCAAGTGTTTATGGGTATATTA…
CCRI241	(ATT)4	GCAAGAAGAAACGCCATCAT	CCGGTTCGTCCTTAACACCT	60.221	61.282	209	aymhcr.CleanEST.seq.Contig5467	TTTAGAACCAAGAAACAAATAAAGTGCACTGTATTCATTTCTGCAAATTAGTGGTATAAACAATATTAAAAATATTTAAACAAAAAAACCCAAAGAAAAGAGAAGAAAATCTAACTTAAGCAAGAAGAAACGCCATCATCATCTACAATGATCTTCTCTGTTAAACAATGGTTACTATTATTATCATTATTATTATTTCCATTACCTTTTAATGAAGACTCACATGGAGTTACCATTAAAGTATCTTCATAACAAGAAGAAGACGATAAAGAAGACGATGAAGAATTACAAAACGACAATGGTGAACTAGGTGTTAAGGACGAACCGGCATCAACAAGCTTCATCTTCTTCTTCAAAAGCAAATCAATGAAAGCACCAAGTATATATCCATGGCTACTT…
CCRI242	(CAT)4	GCGAAAGCCTTAGCAATCAA	GGGAAAGCTATTGGAGGGTC	60.476	59.903	152	aymhcr.CleanEST.seq.Contig5468	CGCGAAAGCCTTAGCAATCAAATCATCACCATCATCATCATCAACCTCAACCTTGCTCTCTTCCTTTGAAACATCACCACCATCATCAACAACCTCCCCATCATCATCTTCAGCAGCAATTGCATCAAAAGCTGACCCTCCAATAGCTTTCCCACTCTTCTTTGTCGATTTGGATTTCTTTTTCTTATCCGAGAAAGAAATTGATGGAACATCTTCTTCCTTGGCTTTCATCTCATCGACTTTCTCACTGAAATCCTCATCAAATTCATCAAGTGCAGCCGCTGCAAACCTATTTCCACCCTTCTTTCCCCCTTTAGACTCCTTCTTTTTGCCTTTCAAAGCTTTAGCGACCACATCCTCATCATTCACTTCCATCCGATCATCATCATCAGCAAGAGC…
CCRI243	(TTTGG)3	TGAAATGGTTGTGGTGTTGC	AGCAAGCTTACCTCCGATCA	60.413	59.978	207	aymhcr.CleanEST.seq.Contig5495	CGGAATCACTGGAATGGAAGATCCCAGTGAAGGTAATTTCATTGAACTTACCACATGTATGCAACAAACAGGCAATTAATGAGAAACAGTCAGTTAAACAATGTTTTCCCTCCACTGCAGGTCAGAGGGTTCGAAACCCAAATGGAGAAATGGATGGGAGCTTGTGACTGCATAATTACAAAGGTAAGAACCTATATTTGCACATATTCTTGCTTAATATACATAGATTAATCTGTCTAAATGAAATTACAGGCAGGTCCTGGTACCATTGCAGAGGCCTTGATTAGGGGACTTCCAATTGTTCTCAATGACTACATTCCAGGACAGGTTTAGTTACGATTACTTAGAAGATGTGCTTCAATGGCTTCAACTTTTGCCGTCCTTAACCATTACCCTTCA…
CCRI244	(AT)6	CACAATTTCCCAAGATTGCAC	GCTATTGCCATTCCCAAAAA	60.359	59.907	263	aymhcr.CleanEST.seq.Contig5543	TTTTTAGAACACTGATTACTATAATATAAAGGTGAACACATATAAAAGAAATAACAACATGGTGAAGTAACCTCGAGATCTAACACAATTTCCCAAGATTGCACTAAAATTGATACATATATATATATGTATGAACTGCCTTAATTAAGGGGTGAATCATCCAGTAACCGTGCAGTAATGCAGCATCAATACTTTATTTATTAGCTCTCTCTCCTACTAGTAAATAACTGAGATTACTCATAATTTTTCTCCTTCATGGTTTCTTTCTTATGGGACGGTGTACCTTCCACATTTTTTTGCCAGCTTGCCTGTTCCTAATATTGCATTTTTTGGGAATGGCAATAGCAATCCCAGGCATGATCCCGGCCTGCTTTGCCAATGGTGATAACAAAATAGCAC…
CCRI245	(TATATG)3	TTTGAACTGCCCTCTTTTCC	GGGATGTTGTTGAATGGGTC	59.288	60.034	121	aymhcr.CleanEST.seq.Contig5547	TTTCTTTTTTCTTTGGTACCAAAAAATGCTTTTATTATTAGCACAAAGACTACATTAAGTTCAACTCTGTCACAATAAGGAAAAACAAAAAAAGAAAAGTAACAAGGGAAAACAAGTACACAAATGAAACAATTGAACGAAAGAATAGCAAACACTGAAAAATTTTCTCAGAAGGTAAACACATGTATGACAATTCTTCTAAGTTCCTAATTTGAACTGCCCTCTTTTCCTATATGTATATGTATATGCTACTTACCTTAATGCAACCTAACTAAAACTACAGGGCAATGATAGTAGAACGAGACAATGGGGACCCATTCAACAACATCCCAAATAGTCCTCCCTTTATTTTGTTAAATTCAAAGGGACTCCATTTACTGGGGGATGGTCTTTTAACCA…
CCRI246	(TGGA)3	TCTCGAGAAATGGCCCATAC	TGGACTTGCCCAATCTAACC	60.036	59.933	172	aymhcr.CleanEST.seq.Contig5556	TTAAATAAGATTGATTTAATCGGTTAATTCAGTTTTGAAGTTTGAACACCCTTAAGTCCCCTCACCATGAAATGACAACGTTTTTCAATAAGCATGCTTTGATAACCTTGGCCTTGGATGCACCATCAATGGTGCCGCACGTTGTAAAGTCAACCCATAAGCTTCTTCCATGTCCAGCTTCTCAGGCATTAATCCATCAACCAATTCCCAATCGAAAGCATGCGCTAACGTCGCCGTCAACAGTTGAACCATGTGCAATCCCAAGCTCATTCCTACACAGATTCTACGCCCGGCGCCGAACGGTATGACCTCAAAATCATTGCCCCTAACATCAGCGTTTGGCCTTTCGCCGCCGGGCAAGAACCTCTCGGGCCGAAACTCAAGCGGGTTGTTCCACTC…
CCRI247	(TGC)5	GCTTGTTGTTCTCCTCCTGC	GGGGGAACGGAACTTTAGTC	59.997	59.805	172	aymhcr.CleanEST.seq.Contig5566	GCTTGGAAGGCTTCTCCTATTATGCATTATTAAGGAAAGTCTGGGTTAATCAAATGAAATCAAATCCAGGAATAAGGAAAACTGAAAAATTATAACAATGGGAAGTGTTTGCTCCTGTTAAGACCAAAAAAAAAGAAAAAGTGTTTGCTACACGCTTGGAATACTTCCTAGTCCCTACGAACAAACTTGCCCATGATATGGAGAACTGCAACAAAAGCAATGAAACCAATGCTCATTACAAGCACCACATTTGGAGAGATCTTGAGTCCTGGAGCATCATCGGTGTAGAACTGAAGCATAGTACCAGCAGCCCCTCCCGAGGCACCCCCACCGCTTGTTGTTCTCCTCCTGCGCAGGCTTGCTGCTGCTGCTGCACCTCCTCTTGGTGGAGCTGTTCCC…
CCRI248	(TTCCT)3(TTC)5	CAACAACTCCACCGTTCCTT	GGAAACAGCTTCCAAAACCA	60.005	60.088	272	aymhcr.CleanEST.seq.Contig5574	AAAGTTCCATAAGCTACTTTATATGCTTTTCAAGTTGCTACGAGTTAAATACATTGAACAGAAGGGGAAAAGCCATTTGGGGTGACATTATTTTCACTTTGTAGATTAGAATCACTACAATTACATTAAAAAAGAAAAAGGGAATCAAGAGTTTTGAGAGTGAGTAGGTTGGGTGCGTGCTTTGAGAGCCCGGAAAACCTTGGAACTCTTATCAAAGATCTGGGCCCTTCTATTGTAATCACTAGCTTCTCTTCCATGGTCTTCCCCTTGTATTGCTTCCCTTTCCAAACACTCCAACAACTCCACCGTTCCTTTCCTTTCCTTGCATTTCTCTCTCAGCCTTCCCACTTTCACCCATTCTTCTTCTTCTTCAGCCTCCAGTTCTCTTTCTAACTCAGC…
CCRI249	(TTC)4	TGAAGACTCTTGGGCGAGTT	GCCAACGGAGGAGAAAAAGT	59.989	60.61	265	aymhcr.CleanEST.seq.Contig5583	ACGCAAACATGAGCAATTTTATATATCCAAGAAGAAAAAGGGTCTTCCTTTTCAAATCCATAAGTGACACAAGTACTTACAGTCATCAAAACTACACTGACAAAATGGAGGGGAAAACACTAACCCTAAATTCCCAAATTCCATCAAATTCAAGAACTAGTAAATTTGGTCACGGCTTTGGTGCCTTCGGAAACGGCGTGTTTCGCAAGTTCTCCAGGAAGAACAAGTCTAACAGCGGTCTGGATTTCCCTGGAAGTGATGGTGGGCTTCTTGTTGTACCTTGCCAGTCTTGAAGACTCTTGGGCGAGTTTCTCGAAGATGTCATTGATGAAACTGTTCATGATTCCCATAGCTTTGCTTGAGATACCGATATCTGGATGGACTTGCTTCAGGACCTTG…
CCRI250	(AGC)4	GAGCAGCAAAAGTAGATGGTG	AGTGGAATGACCTTGGCAAC	57.648	59.973	239	aymhcr.CleanEST.seq.Contig5624	TATATAAAATTTGATTCATTCATATTTATATAAAAATGAGCAGCAAAAGTAGATGGTGTTTAAAAATACAATAGCAGCAGCAGCGAAAGCCTTCAATTGGAAAACATGCACAATTTGGCTGGCAAAAGAAGAGCTAAGGAATTAAATAACGAAATTATAGAAGGCCTAAGATGAAGTGGGTTCAAGCGTTGCTTGTTCATGCCAAGTGCCGTTCAAGTTAGATTGCCACAGCCTTACACGCCCATCACCCCCGGTGGTTGCCAAGGTCATTCCACTCATATCCCATTCCATCTGCCACACCTCACTGTTATGTCCAGAAAGCAATGCAACCTTCTCCATGGAGAGCCTTCCATCCATGTCAGTGGTTGATCCAACACGCCATACAGAAATTCCTTTTTG…
CCRI251	(AAAAAG)3	CAACCCAAAACCAACCTTTG	GTTTTGGTGGCACTGTGATG	60.233	60.008	270	aymhcr.CleanEST.seq.Contig5638	GTGCATGTTCAACCCAAAACCAACCTTTGACAAACCCTGAAATAAGAGAACAATTCTGTGACCCCAAAAAGAAAAAGAAAAAGAAAGGGGGGTCAAAAGCAACTAAACATGATAAAACTATAAAGGCAGAGAAGTCTCCAGACCTTCTCCATCTACATGAAGCATGAAATTTCCCACAAAAGGAAGGCAGAGATTACCCAGAAGACATTCTCCTTGAAGGACAGAGCTGTAAGTTCCAGTAGAAAAAGGACTTGTACAGCATCACAGTGCCACCAAAACTGGATGCACATTTCAGCATCCCATCACAGCACAGTTATAAACAAAACTGCCAGAGGGCTTTCTTGCAAGCAAGTTCCATTGTGGTGGGCCATCATTTGGAACCCAAGAGTTTAGCTCGAT…
CCRI252	(ACCA)3	TCTATCCATCCCCTGCAAAC	CCAAGAAAAGGCCGAAGAAT	59.894	60.553	258	aymhcr.CleanEST.seq.Contig5663	GTAAGAAACTCTCTCTATTTCATCCATATTGCTGTTCATATTTGGTGTCTTAAACTAAAACTCTAACCCTACTCTTCCCTTTGCACAACACATATAAGAAATTAAATATATTCTCATACTTTTCCTTTACAAACGTCATATTTTCATTATACCTCAAAAAAATTGAGGTCTCAAATGTGCCAAACCCCTACAAAGCTCCCAGATTTGCAAGTTCTATCCATCCCCTGCAAACACCATCACCAAACTATTTCAGCTGCAGACTTTGAAATTTAACTAAAAAAATCCCACAAAGTTAAAAGAAATTTAGAGACAACCTTTCATATTTTGTAATCTGTTTTGCATCTAACAATAGATCTATTTCTTAACAGGAGCATCAGCAATACGGTAAGCATCAGCCGT…
CCRI253	(TTA)4	TTTGTTCTCCAGAAGCCTCAA	TTCGGGATTGTTACCTTTGC	59.978	59.938	281	aymhcr.CleanEST.seq.Contig5686	AGAGAAATTTGTTCTCCAGAAGCCTCAATCTATTCCCTTCTTTTAATTCATAAACATCTGCACTTAAGTTGATTTCTTTCAGGTTGAGTTTCTTTTAGGATTCTGGATCTCCCTGAATTAATACATCTAAATCACAAACACCAAATATATGGTTTTTATTATTATTATGGATTTCTTAAATTTTTTGGTGTTTTATGTTGGGGATTTCTTCAAAGCTTTCCCCAAGTCATGGTCCTCAATCGTTTCACGGAAAATTTTCATCATTCCAGCAAAGGTAACAATCCCGAATAAAGTTTGATCTTCTTCGACAACCCACACATAATTCATGCGGTGTGCGAGTGCTTGAATCATCACTGCCACCAACGAGCTCCATGGAAGACATACAATGGCCTCTGATCT…
CCRI254	(CCTT)3	CCCTTATAGAGGTCGCCACA	ACCAACGGACTGCTTCATGT	60.088	60.577	155	aymhcr.CleanEST.seq.Contig5705	GTGAAAAAAAGTATTCATTCTTGAACATCCAATCCGATGTGAATAATTAAATTGACTTTAAGAACACTTGAAGTAATCCTAGTGTATCTTAAAGAATTGAGTTATACATCTATGGTTGGGCTTAAGACCACATTTTCCGTACATGCTAGGCTTTTCATCTGCCTGACAATCCTAAAGAATCCCAAATTTTAAGTTCTAAGTTCAAAACTAACGTATGTAAACATCTGAACTTACAACACACCTCATGGGATGAGACAATTTTTTTTGGGTTGAAATCAGTATAGCCAACATCAACAAGACATAGCCCATCAGGGGGGGCGGGGGGTGCCGTGGCACGTCTACAGGTAGCCTCCATCAGTTTTAGCAATGCATCTTCTTCTGCTCCTGCAGCTGCTTCCC…
CCRI255	(AAAG)3	CCCACATAGCATGAATGCAG	GAGAAGCACCATTTGCCAGT	60.096	60.263	231	aymhcr.CleanEST.seq.Contig5712	TTAGGAACTTCAATAAATCAAATTACATTAAAAAAAAAAAGAACCCTACAATACAAAGTGTACCTCATTTGAAGTACTCACACACCTTAACCACACTTCTCGTCTGCACAACCCACATAGCATGAATGCAGCTCTAAAGGATTCAAAGAACAAAAACCTAAACTCAAATCATTCCTTGAAAATTAAATAACTAAATTACTGCACAAAATAGCTTCGAGTATGCTTTGATTTTTTTTTTCATTCTAAAGCTTGAATAATTTAAAAGAAAAATAAAAGAAAGAAAGAAATCCTAAAACAAAAATTACCAATGCTTTGATCTGGCACTGGCAAATGGTGCTTCTCGATCTTGATGCTCTATCTACGAAAGAGACAAAATCCAAAAGTGGGTGTCCCGTTATA…
CCRI256	(ATC)4	CCACTATTTGGGACAGGTGG	TAATTGGCCCTCAAAGCATC	60.224	60.038	223	aymhcr.CleanEST.seq.Contig5737	CTTTAGTTAAATTTTCTCTCAGTTCCTCGGTTTCTGGTTGAGGCTGCTCAATAGCATCTTTGCTTTTTTGTGAAGCAGAAACTGGAAAGCCATCTTCATCTTCAGTTTCCAAATCTGTCACACCAGCACCTCTCTTGACAATAAGTTGACCCTGTGAGTTCTTTCGTTCCTCAGTGCCAGTCAATTTATTCTTTCTCTTGGATCGTTTAGATTCCTCATTTCCTTTTGTAGGTTTTTCATCATCCATGATCTCCTCGATTACAACTCCACTATTTGGGACAGGTGGATGGAAGAACTCAAGATCATCATCATCTATGAAATCATCTCCATACTCCTCATCAGAATCATAATCAGAGGACTCATCTTCGGACTCAGTCTCAGTCTCAGCAATATCCTCCC…
CCRI257	(GA)10	TCATCTCCAGCATCACAAGC	GGGGATTCCAATTCCCTACA	59.95	60.881	280	aymhcr.CleanEST.seq.Contig5739	GTTCAAAAGGAGTTATTTAAGATAAGTTGTAGAATCGGCAGCTTCAGCCTAGTAGGCCATAGGATTGGGAACTTTGAACAGCCGAAAGTGAATTAATGCAGTAGAAATCTGTGACTAAATTTGCAAGAGCATAAACTCCCCAACTGTCTACTTAATTGCTTTGAATCCCATAGTCACCAAACTAGCTTAGATTTGAAACTGTCTTTCCATAAAACTTTGGAACTACTTTGGGTGGTGGGGAACTACTTTTGGCTTTGCTTTTTCAACATCTTACCTTGGTTTTATCTGGTCAAAATAATATAACACCCCAAAGGCAAATCTCACAGATTATAAAACTATTTAGCTACAAAATTAGGTTTAACACTTACATTAATAATCATGATTAAGTTTATACTAACA…
CCRI258	(GCTA)3	CTACGACTAGCAGCGCCTTT	CTCCTGGCTTCGTCGTTTAG	59.813	60.008	297	aymhcr.CleanEST.seq.Contig5746	CTATGGCGGGAGGTTTATTTCGTATCAAGAGTGTGTTGGGGAGGCCAGGGAAGACGGATTGGATCGAGAGGCGATGCCTATGCCTCTTCTTTATCGATAGGATTCCTATCATTTTGAGTCTCCGGCGAAGGAGACAAGGGCGAGGCACCGAACATGCTCTATCCTCAACCTCCATCTGTCATTAGTAATATCAATCCGCTTTTCCTATTCACTAGTACACTGCGCGCTACGACTAGCAGCGCCTTTACTAGTAAGGGAAAACGCTAGCGCGCTAGCTAGCTACTTTTAGTTATAACCCCTACTTTTTTGGGATATTTGAAGAAGCCTGCTGAAAAACAGAAGCGCGCTAGCGCGCAACGGCTGAAAAGCCAGCAACTTGTTAGGAGTAGGTTTTGGCTT…
CCRI259	(GAA)4	TTGCCGTGACTCAGAAGATG	TACCCATTCGTCAAACCTCC	59.984	59.79	224	aymhcr.CleanEST.seq.Contig5767	GCAGCAATTGCATATTGCAACCATTAGAGGGGTTATGCAAAAGATCCAAATCCGCATCAGGAATCCACCAGCTGTCTTCGAGTAAGAAGACATCCTAATTTTACAACTTTTGAAACTAGGGAAAGGGAAAGGGGCAGGGCAACGTCAATTATGTACAAGTGGCATCACTGACGAAGCATTAGTTTTTCCAAGCTTAGACTTGGGTCTCCTTGAAGCTCTTAGCCAACCAGATTGCAGTTTCCCTGGGAGACACTTTCTCTGGTCCAAATGGCTTCAACAAAACCCCAAGTTCGTCATACCTTTGTTGTTTTAAGAGCCTTGCACTGAATTCAAGCAGCCCTTCCAATGCCTCTGCACGCTGCTGGTACGACGAAGTGTCGAACCGCCGTTGCCGTGACT…
CCRI260	(TCT)4	CTGCAGCATACTGCCCTACA	AGGAGAGCCTCTGACCATGA	60.035	59.945	279	aymhcr.CleanEST.seq.Contig5771	CTACGATATAACAACAGATATCAGATTAGTTGTCAAAAAAAAATAAATAAAAAAGAAATACAATGCTTGACCTTTAAACATGCAACAAATGCCCAAAACCAACATCTAATCTAAAAGACAGCTGCAGCATACTGCCCTACATAACAACTGAAGCGCTAAAGCAGCATTTGGTGTCCTACCAATTGTACCAAGAAAACTCCTCATTGTTCTGTGTCTGGAGCACCTCTTAACAAATGCATAAAAACACCAAAAACTTACTTCACATATTACACTTAATTAAAACATAATGTATCTATTAAGATCGCCGTTTACGATCATCTTCTTCTTCTTCATCAGAATCACCGCTCTCTCGGAAACGTGGATTCTTCTCCGGTCTAGCGTCATGGTCAGAGGCTCTCC…
CCRI261	(TGC)4	TGATGTTATTTGCACCCGAA	AGAGGATTTCCCAATGTCCC	59.93	60.133	242	aymhcr.CleanEST.seq.Contig5786	GTATGACAATAGTACATTAACATTGAACTTGCAATACATTTCAAGATACTTTTCAGATTCCTAGCCTTTCAAGATATTTTACAAGAAAAAAAGAAGAAAGCAGCAAATGAATGACCATAGAAATTTCAGAAAGGAAAATCTTGGTGTGGACTATCATCAGCATGCATATCCATGCAATCGTTAGTGCTTGGGGAATCAGTTTCTCTGTTTTGTAGGTTAATGTGGTAGGTTTCATTATTTCGAGGTTCATTGGTAGAGGAGCTGATGTTATTTGCACCCGAAACTGAGTGGTAGTGCTGAAGGCTCTGACGAACAGGGCTGGAGAGTGCATTTGAAAATACGGAGTTCTTTGCTTGGTAATCCGCAGAACGAACTCCTCGCGCAATTGTGCCTGCTGAA…
CCRI262	(AAAAAC)3	GGTTTCAAAGGCACCAAGAA	GTGGGTCGTTCGTTTATCGT	60.088	59.859	152	aymhcr.CleanEST.seq.Contig5792	GCAAAAAAAAACATTGGAATCTAGCAAATTGTTCTAAAGGTTTCAAAGGCACCAAGAATAGAAAGCAAAAAAAACAAAAACAAAAACCAAAACCAAATATAAGAAAAATAAAAACCCAGACTACTAAAAGAAAAAGCAGAGCAAACAAGCCGGTCGACGAATTAATGCAAACGATAAACGAACGACCCACGAACCAATTACGAGATTGAAATCTCTGCAAACTTATCTACTCTGTTTTTTAATTTATGGTTGGAGAGATCCTTACTTGGCCATCATGACTTTGACGAATTCATCGTAGTTGATCTGGCCGTCACCATCAACATCGGCTTCACGGATCATCTCATCGACTTCCTCGTCGGTAAGCTTCTCGCCAAGATTTGTCATAACGTGACGAAGCTC…
CCRI263	(TTC)4	AGAGGCTAAAGGCCTCCTTG	TCATTTTTCTCCGCGATCTT	59.976	59.784	163	aymhcr.CleanEST.seq.Contig5792	GCAAAAAAAAACATTGGAATCTAGCAAATTGTTCTAAAGGTTTCAAAGGCACCAAGAATAGAAAGCAAAAAAAACAAAAACAAAAACCAAAACCAAATATAAGAAAAATAAAAACCCAGACTACTAAAAGAAAAAGCAGAGCAAACAAGCCGGTCGACGAATTAATGCAAACGATAAACGAACGACCCACGAACCAATTACGAGATTGAAATCTCTGCAAACTTATCTACTCTGTTTTTTAATTTATGGTTGGAGAGATCCTTACTTGGCCATCATGACTTTGACGAATTCATCGTAGTTGATCTGGCCGTCACCATCAACATCGGCTTCACGGATCATCTCATCGACTTCCTCGTCGGTAAGCTTCTCGCCAAGATTTGTCATAACGTGACGAAGCTC…
CCRI264	(AAAT)3(TTA)5	CCTATGCGGTAAAGGCAAAC	CAGCTTCGTTGGTGCTGTTA	59.609	60.05	271	aymhcr.CleanEST.seq.Contig5810	CTAGAAAAAACTTTATTATATCCTCTGAAATATCCTATGCGGTAAAGGCAAACAAAATGGAAAAAAATGAAAATAAAAATAAATAAATAAACACTCGCCAAAGTCTTGTTATTATTATTATTATTCAAGACTGTTCACACATTCTATGCCGCGGCTATTCGCAAGCAAATTACATTTTAATCATATATATGTATAAATAAATAAATAAAAAGCGTTGATCCACGGGCCATGCATGTGGCGTGTTAAACCTTAGAAGTAAAAGAGTCCCAGTCCGGCAACAGCGGTAACAGCACCAACGAAGCTGGAGGCTTTGAGAGAAACGGCACTAGATGGTGATGGAGCGAGAGCACCGCCGTCTGGTGTAGGAGGGGAACTGCTAGTGCTAATGGAGGAGGAGGG…
CCRI265	(ATATG)3(TTGC)3	TCCGCTCGAAATTACCATCT	CCTCACATTCACTTTGGGCT	59.668	60.111	295	aymhcr.CleanEST.seq.Contig5821	GGGATAAGAGGTTAAGACCTCACCATTATTGTTAATAAAAAGAAATTACACATTTAATATAATTCCGCTCGAAATTACCATCTGGATTAAACATATATAAATGCAATCACTACAGCAGAAAGGAATTACATCTAAGGGATAAAATGTGAAAACCAACACACATTTAGTGTTTAAACATATGATATATTTATTATATATATGATATGATATGATGATAATGGGAACTGTCTTCTACTCACAAGGATGCCATTGTGTTTCAGCAGTACCCATTAGACTTTTGAGAACCCTGATCTGCATATCCCTGGTCAAGTTTTGCTTGCTTGCTTCCCTCCAGCTTTAGCCCAAAGTGAATGTGAGGAAAATGTGCCCAATTTTTTGCTGCTGTGCTGAAAGCTTCCC…
CCRI266	(TCA)4	AGGCATAATGTTCCCCCATT	TGGTATCGAGTACGTATGGCA	60.399	59.076	165	aymhcr.CleanEST.seq.Contig585	TCCAAACATATAGAAAAACTCTCAGTAGTCACGGCCTCATTTTGATGTTTTTTGAGGCCAAAACATATTTTAAAAAAGAACTACAAAATGGGAAAAACAATAAGCTCAAGCATACAAGTAGAAAGAAAACAGATGAATGTTCCCTTTGAATGTAGAGAGAAATAACTTAACTGGTTAAGCTTGTTTACTACTATGCTTGAGGCATAATGTTCCCCCATTCTAGATGAACTGCCAAAGGGTCTTTAGTTGCCCAAGTGATTAAACACCTGCTACAAGTTTAACCATCATGGTTCATTTGCATGTTCATCACCATCCTCATCATCATCACCGTTGTCGTTGCAGCTGCCATACGTACTCGATACCATCATGTGATCCCC
CCRI267	(TTTA)3	TCCGCACGGGATAATTTGTA	TGGGGGTACTGTAAACTCGAA	61.207	59.48	299	aymhcr.CleanEST.seq.Contig5854	TTTTTTTTTTTTCCGCACGGGATAATTTGTACATGTCCATATTTTATTTATTTAAATCATGTCTCCAATGTACCTCTTACATAATGAAAAATGCATACATTAATAAATTAACATGAATTAATATAAAATATACTTGAAAATCATGTAATTAAGCATAATTTTACATACTTTTTAAATTCATGTCTAAAATTACTAATTAAGTAAAATTCACTTATTTCAATAATAATCACTCAAGATAAACACATTTATTAAGTAAAAAGTGGTAAAGTATAGAAAAACCCTATATAATTTCGAGTTTACAGTACCCCCAATCAGTTGCATAATATAGGCTCGAGTAGCGCACATCACCTCATGCTCAGTGGTGGTGCTCGATAACTCCTTGAAATTTGCTCTCAACCA…
CCRI268	(GTGG)3	ACACGTAACACGCCAAAACA	ATGGCATGCAATCTACCCTC	60.073	59.923	199	aymhcr.CleanEST.seq.Contig5935	GGCAGTGTACAAATCCAAACAGATAAACAATTTATTTAGTATAATTTGGCATACACGTAACACGCCAAAACAAACTTAAATCATATCTACCTAAGTAGCCGACTATTTTACAGCTTTGACATTTTCTTTTTCATACATAATACAATACATTGCAATAATATTCATCATGTCTTCTGCAACAAACGAGACGCGACTAACTGTGGGTGGGTGGGTGCAAATTTAAATCGTGGGGAGGGTAGATTGCATGCCATATATATCCTGCATGCTCTTCTTTACTAATTTTCCAACAACTAACTCTACAAAGAAAAGAACAATTAAATGAAAAAGTTTTCAAGGTTCATGATCATCTGGACCTTCCTCACCTTCCTGCAACATATTCATCAGCATGGATACCTGTTC…
CCRI269	(TAGA)3	AAAGGGAGCAAAGAAAAGGG	TGGATCAATGGATGGGTTTT	59.698	59.991	233	aymhcr.CleanEST.seq.Contig5964	GACAACAAATTATTCACAACAGTTTTGATTAAAGAATGGTGTGCTTGGAAAATCTTTCAAGTTGACTAATTTATGCCCTATCGGGAAAACTACATAAGGCTCTAGAAAAAGGGAGCAAAGAAAAGGGGGAGTTTAAACTATAAAGCACCGGCCTTTAGATAGATAGATGGAGGTTACAGCTGAGAAGTTGACCAAACCAAATAATTTCAGGTCTGCTTCGACTGCATCCACTCTACGAAATTATCCAGGATCAATGGCCAAGCAAGGTCCGGATTATAATTACTGAAGTCCGGGAAACTTATCTCATTGCAGAACCGAAAAAAACCCATCCATTGATCCATGTTTATGACCTTATAATCACTCTGAATCTTCAAATACTCAATAAAATAGTCAACTTGC…
CCRI270	(CCCA)3	CCTCACTTCCCTAACCCACA	CCCAAATGCATGTTCTGTCA	59.959	60.517	246	aymhcr.CleanEST.seq.Contig5968	GCATAAAATTCATAACATTAAATTACAGGCAGTAATAAGAACGAGAAAATAAAGTAAGGCTGCAAATACAATGGCTGTACCTCACTTCCCTAACCCACATTGACAAATTGTTATCATCATCACCCCACCCACCCAAAACTGCTCCTTACAAGACTACAAACAAACCAGGACCATTTTGAAAATTAAAAAGAAAAAGATGAACTCCCTTTGATTAGTAATAACTCAACAATCTTGTCATAATATCTACCAGGAAATCTAACAGAGAAAACCAAAAAGAAATAGTAATATGAAATTGCAGCTTCACATGACAGAACATGCATTTGGGTTTTCATCACTGAACATGGTGATGTAAGGATCTTCATATCTAGTGACGGTAGTAGTGCTGCTTACATTGTTGTC…
CCRI271	(GAA)7	CATTCTGGCGATTTCTTGGT	CTTTTGCATGTCACCCCTTT	60.074	59.971	283	aymhcr.CleanEST.seq.Contig5981	CAAATAACTAATACAAGTTGATTCAAGAAAAATAGAATAAAACCTCCATTTTCTTACACTTCCCTTCCTTAAAATCCTTCTCTCCGAACACCCACAATTAACAATAAAGTTAGCACTAAAAAGAAAACTACAAATTAACCAAAGATTACATTTCAAAATGGTTAGATACCCATTAAAGATCCTATTATTTCTGTTCTAAATATATATTTTTAAATTAAAAAAAAAAGGAAAACGCTAAGCATAAACAGAGCCATAAGAAAGAGCCATTAAAAGAACAGCGGCTTGTTCTTCTTCTCCTAACTTGCTTCTTTGCTTTTCAACCTTCGATCTTTGCATCAAAACTTCTTTTCCTAAAGATAATAATCTTTGCTTCAAATTATCCCCTAAATTTTTGGTGTT…
CCRI272	(GGA)4	TTCTGTCTCTTGATGCGACG	CCAATTGCAAAACTTCCGTT	60.136	59.975	174	aymhcr.CleanEST.seq.Contig607	GGCAAACGAAAACAGGGGGAAAGGATCACACTTATTAAAAGAATTAAATAAAGTGAAGTCTGCTAAAATAGCACGCCTCTATCTGCGCTCCTTGCAATTCTTTAGGGTTTCTTTTGTTTTTGTTTATTTTAGGTTTTATTTTATCTTGATTTGTTGCTTTCTGTCTCTTGATGCGACGGTAAATATCAGATCTCTTTAGTACAGCAATTTCAAGGAACGAGTTAGTATGGAGACGGAATTTGCGGGACTATCTTTGGAGGAGGAGGAAGATGAAATTTTACAAGTACAAATTGAAACTGATACAGACAGAGAAACGGAAGTTTTGCAATTGGTGGGATGCTTTTTAACTGCAAGTATTGTTCATTTTCCAGCAATGAGGAGTACAATGGCGAATTTGTG…
CCRI273	(AATG)3	AGATCTGACGGAAATGGTGG	TTTTCCGTTTTCTCTCCAGC	59.927	59.429	131	aymhcr.CleanEST.seq.Contig6101	TTCTAACTTCATCTTTTCTTTAATTCTCAATCTTTGAATTGTGAAAAAAATGGTGGGGTGCATGAATTATTTCCCTCCTGTTCATAATGTATATTCACTACAATCTCTTTCATGCAAATCGATATCAATGTGTAATATTTAAACAACATTTCCTTATATTTTAAAGAAAAAAACATAATTCCTTGCCATAAACTCTATATTTCTACATATATTTAAATCTATAACATCTACCATCAACCAAATATAACAGCTCATCACTGCCATTTCCCAACAAATTACAGAAAAAATGTAAATCAATAATAAACCATACCCAAACACATCCAACAACCATTTAATTCACTTGAACCGAATTATAAGGCTTATCATAAATCAAGCACACCACAAACCTCTTATGAAAAT…
CCRI274	(AT)7	TTTCGACTTTTAATTCAGGGG	TAGCCGAGCCTAGCAGAAAG	58.237	59.883	282	aymhcr.CleanEST.seq.Contig6149	CTTGTGTAAAATGGATTTCGACTTTTAATTCAGGGGTCTATTTTTGTGTAAAATAGATGCTAAATTATTGAATAAAGTTCAATATATGATGAGTACGAGTACATATATATATATATAAGTTAAAATCATATCGAGATTATGCTATGCTCGCATGATTAAGATTCGATATGATCTTGGGATTTAAAAATCCTTATTCGGTAAGAGGGAAGCCCATTTCTTTAAGAACTTGAGCACATCCAGGGACAGCTACCTTCTTCTTGAAGCCAAGATTGTTAGCCTTTCTGCTAGGCTCGGCTAAGCCATCATCGCTAGTTAATTCCACTTGTGCCTTTTCAAATGCTTCCATCTTCTCGTTACAATCCGCCCTTGGACTGCTCACCGTGCTCACCTCGCAAATCT…
CCRI275	(CATG)3	CCCGGTAAAGACATGAATCC	ACAGCAGTTTGGCAGGGATA	59.244	60.657	159	aymhcr.CleanEST.seq.Contig6152	GATACAATCAAAGCATCCTTTTCTTACTGATAAAACTATATAAGGGGAGAAATTACACCCGGTAAAGACATGAATCCAACTCTAATTAAGCCACAAGCTTTTACTTACCATGCATGCATGCATTGCCATCCATCATTTTATTCTCAAAATGTATCTATCATCTTTAAATGGTAAAGTCGCATGTACAAAATCATATTATCCCTGCCAAACTGCTGTTTCGACCTGTAATGACCTAATTTTCAGAGCTATCTCTTACATTGATGTTTTGGTCCATGTTCAAATCACTCTGTACAGTATGCAATGTTCTGAGGATGCGTACACAGACAGCATTCGAGTAGGACCTCCTAGTAATTTAATCACCAAGAGCCAGACTGGTGGACACGAGATGAACAACAGAAG…
CCRI276	(TATG)3	CCACACTGGTACTACAATGCC	ACAATGATTACTCCGACCCG	58.022	59.813	241	aymhcr.CleanEST.seq.Contig6172	GAATTACACCACACTGGTACTACAATGCCAATCATTGGTTTTTTTTTATTACTTAATTCATAATTATTAGTACAAAGTTACAAAGTGAGTGAAACAAGAAGTAATAATATACAAACAACATCATAATTTATTTATGTATGTATGTAACATATAGATGTGTAACTTAATAAGCCGAAGACCAGAAAGCATGATCTTCAACATGAAATCCATAACTACAAGAACTTGCAGGCGGGTCGGAGTAATCATTGTCTTCCAATTTTGGGAAGATGTAAGAAGATGGTTGAAACAAAGCCTTACTCAAGTTATCTTCCTCATCTTGTGATGTATCAGACTGATCTGGTTCGAATGGATAAGATGAATGAGGGCTGTCTGAATCAACAGGCTTTTGTGGTGGTTCTT…
CCRI277	(TTC)4	CCCTCTTTCGCTTCTTACCC	GCCCGGTGTAGATGATGAAC	60.2	60.348	155	aymhcr.CleanEST.seq.Contig620	ATTCGTCCCCAAGTTTAACACGACTAAAAGTAAGTTCCTTTGCTGCCTCTTCAACATCCTTCTCTACATTATCCTTGTCATTAGCCGTTGTATCAACTTTCTTTTCTTCAGCTCCGTTATCCCTCTTTCGCTTCTTACCCTTCTTATCATTCCTCTCATTCTTCTTCTTCTCCGAACCCGAACTATTTCTACCACCCCGAAGCTCTTCGATTTTCCTACGAAGCCTTTCCCTAAGTTCTTCATAAGTCACCGACCGTTCATCATCTACACCGGGCATTATAGGTCTAACCTCGACTTCTTCCTCTTCAGCATCACTATCCTTACCCGATTTCTCCTTCTCTATATTCTCTTTCAACAAATCGAGAGTCGTTTTTGATGATTTCTCAGGATCTAACCTAT…
CCRI278	(GCACCA)3	ACAAGGCTAAGAGAACGGCA	AGAGCTGGACTGCCGACTAA	60.015	60.156	135	aymhcr.CleanEST.seq.Contig6221	ATTCCAAGCAAGCAACCATTCATATTGTTTGAAAATCTTACAAATTCTATTACAAAGAAATGCTCCTCCAATTTTGGACTGTAAGAGCAGTACTTGTTTTTTGCCTACGACATTAGTACTTGAAAAAAAGATATTCATATACAGATGACACTGACACACAATACAGAATAAAAAGACGAGGAAAGAATAGTATTCAACATCAAGAAACAAGTAAAAAAACCAGAGCTGTTTAAGAGGCAGAAAATCAAACCCCATTCAAAGAAATCATCAACGAAACTAAAGCAGACTATATTACTTAATTCCCAGAACACAAGGCTAAGAGAACGGCATTTCGACTTCACCAACACCCGCACCAGCACCAGCACCATCGTCAGCATGTCATTTTTCATAGAATGACGC…
CCRI279	(AAAAC)3	TCAAGCCTACCAAATCCCAC	TGAGGCTGGACAAGGATAGG	59.933	60.21	255	aymhcr.CleanEST.seq.Contig6228	AAAAATAAAACTCAATCTAGCATGAGCTCACTTCTTACAGTAACAAATACAGAATGAAAGTCAAAACCAACATATAGCATTATCAAGCCTACCAAATCCCACATTCCTCATTGTATTACTCATTCATAACATAAAAACAAAACAAAACTAAAACTCCATAAAACTAAAACTTCAACAGTTGCAAAACACATGATTGAGAAGGGAAAAAAAAGACAACCTTAATCGACGCTCTGCATTATATCCTCAGCTGAAAACTTAGTCCCCTTATCTTTATCAGCAGCGGCGCGTCCCTTAGCCTTACGATCCAGCAAAGACTTCCTATCCTTGTCCAGCCTCAGCTTGGTGATGACAACCTTGGATGGGTTGATCCCAACGTTGACGGTGGAACCGTTCACTTTC…
CCRI280	(ATCCCA)3	TCCGTTTGAAATGCACAAAG	CTGACATAGGCATGGTGGTG	59.706	59.984	279	aymhcr.CleanEST.seq.Contig6237	GGCCTAAGCACTAAAAATAAGAATTGCAGTAACCATTCTCTACATTCAGTTAAATCCGTTTGAAATGCACAAAGGGCAATCCATCGGGTAAAGTTGAGAAACGAAAAGCAGATTCCATGGAGACCCATCTAACTTCCGACAAATTCTCAATTACATAAAATATCCCAATCCCAATCCCAAACTAGCAGGGATGCCATTGAAACAACAAAGCGAAGAGATACATCAAAGTGATAAATCAATAGAAAAACCAGAATCACTGCATTCTGCCAACAGGTTCAAGGGCTTCAACAGTAACAACGCTATTTCCTCTGATCACCACCATGCCTATGTCAGTTTTCTCATTGCCATTCACCTCTACTGTGTTGTCAACCACTAGATTCATAAACTGATCAAACCCAC…
CCRI281	(ATCT)3	CCTCTTTCCGGACAACACAT	CGGATCGACTTCCAGATCAT	59.966	60.034	178	aymhcr.CleanEST.seq.Contig6239	GGGGGCCGCTTTGTGATAATGGAACCAACCGGCAAAAAGCATTAAGGCCGCAAAGACCAATGCACCGATTGCGGTACAATAGAGTTGTAATTCACTAGTTATTCCAGATGCTCGCCAAATCTGAAAAAAACCAGAGGTTATTTGTATTCCTCGGAAACCCCCACCCACATCGCCATTCAAGATTTCTTGGCCCACTATTGGCCAAACCACCTGGGCGCTAGGTCCAATGTGAGTAGGATCGCTGAGCCATGCTTCATAATTGGAAAAACGAGCACCGTGGAAATACATGCCGCTCAGCCAAAGAAAGATGATGGAGAGTTGGCCGAAATGGGCACTAAATATTTTGCGAGAGATCTCCTCCAAATCACTGGTATGGCTATCGAAATCGTGAGCATCGGC…
CCRI282	(GTC)4	CCCGACGGAGTTATCAGTGT	CCGCTCTAACCATTACCTCG	59.989	59.724	163	aymhcr.CleanEST.seq.Contig6259	CTAAAAGCTATAACTTATTAATAGTATTAATAGTATTAGCAAGCAAACTTGAATTTTGAAATCTGAAACATAGAGGGATTAAATTTTAATTTTTTTGAATAATACAAATCCTTAATGACACATTTTAAGACATTAGGTCGTCCTCTTTGTGTGTCTCAATGATAACATCACTCTTAGGGTAGGCAACACAAGTTAGGACGAAGCCTGCATCAATCATTTCATCATCAAGGTAGCTATTGTCCGATTGGTCGACGGTGCCTTCTTTGATCAGTCCGGCACACGAAGAGCAAGCCCCAGCCCTGCACGAGTACGGGAGATCCATTCCTAGTTCCTCGGCACGGTCCAGGATATATTCGCCGTCCGAGCAGTCGAATTTCTTGGTTCCCGACGGAGTTATCA…
CCRI283	(AAACC)3	TTTGTAATAGCCATTCCGCC	AATTTGGGCTAGGATTTGGG	59.928	60.143	171	aymhcr.CleanEST.seq.Contig6277	CTCAGAGATATAGATGTATTTGTAATAGCCATTCCGCCCGAGCCCGTTAGAATAAAAAAAAATTAAAAGCCAAAAAAAATAAAATAAAAAACCTCAAAAAAAGAAATAAAAGGTCCAATGTCCATTTACAAATTTTTGGGCCTAAACCAAACCAAACCCAATCATTAAACCCAAATCCTAGCCCAAATTATTACCCAAGCTAAACCTAATAAATTCAGACCCAATGGCCCCAATAGCCCACTTCTAAAATGGACCAATGGCCCAATGGCCCAAACAACCCAGATTTTTGTTCCAGAAACTGGAACCCTAGCCATCGCGCCGCAGCAACGGCCTTCACCCCCAGCAGTTCAAATCACAGGGCCCGAGCAAGGTTCTGGAAACTCTTGCGGTTTCTCCACA…
CCRI284	(ATC)4	GGACCGCAGTCATTTTGATT	TTCGTGAGTTATGTGTGGGG	59.939	59.415	271	aymhcr.CleanEST.seq.Contig6283	AAGATTCGAATAATGAATAGGGCGTTTATTGTCATAGATAGGTTGATAAACATCATTGTTTACAATAAGGGCTATTACCGTTACAATTAGAATTATGTCCATTTGGCTTGGGTTTTGAGATACAATTCCCATAACTAGGACCGCAGTCATTTTGATTTACTGCTGGCTTACCCTTTATAAACGTGTTGATAGATATGTGACCGCTACCTTGCTTGAGGATTCTGATAACGGTAGAATCTATCATCAACAAATCCAGCTCCGACTCCAATTCTTCCCGGATAACGCAGCCGCCGAGAAGGCCATTGCACTGGTAAGCGGCGTTGCTCCTAAGTACTAGGACGGCATCTCTGCCGCTAATTGGTTTCAGGAGAATCATCATCATCATTAACCCCACACATA…
CCRI285	(TAT)4	TTGTTGCCAGAAAAGACTGAA	CACCACAAGCTTGGCATCTA	58.54	59.864	190	aymhcr.CleanEST.seq.Contig6327	AATTCAAAGACCATGATATTTTAAGACTAATATAAGAGACAATTGTTGCCAGAAAAGACTGAACATCATATTATTATTATTACTTCCTAGGACTACAAGATAATTCACATAAACCAAGAAATAAAATTTGGATGGAATCCTTAACATAGATGAATAAACAAACATATGGAACTGAGTTCTTAATCATATTGCAGAAGGAAACTACTTAGCTCTAGATGCCAAGCTTGTGGTGCTTGTTTCAGGTCATGGATGATCTTGTGCAGTTTCAAAGAACCAATTCGTAGATACCATAAGGACAGAAGCCTTATTACAACATAAAAATGCTAGGTTGTACCAAACAGACAGATCAATTTTCTTGGGGTGCCTCGAATCTTGTTGGAGTATCAATGCCCATCATGC…
CCRI286	(TCA)5	AATTGGCAAGCCGTACAATC	ATATCTGCTGCGAGCCTTGT	59.967	60.007	229	aymhcr.CleanEST.seq.Contig6351	CTTTCTAAGTATTTCACCTAAATACCAAACATGCGCACACAATATTACAAGTTATTTTCGATTCTCATTCTTATTCATGAAGATCTAACATGAATAGTAACACTTTTTATTAATTTATTTGGCAATCACAAACATACATAACTTGAAATTCAATTGGCAAGCCGTACAATCAACCAATAAGTGTTACATGTAAAGATGATATTAATGCAGTGGTCTCATCATCATCATCATCTATTTGCTCATGCCTTTTTCTACCGCTGGAGCCATTGCCAGCCCTGGGTTCTTCTCCACATTTGCATGCCAACCGATACACATGTCGAATCCACGGTTCTGGAGCTCACGATACTCTTGTGTCAAAGCACAAGGCTCGCAGCAGATATGACGCATGCAATCGCCACA…
CCRI287	(AATC)3	GGAACATTCATCAATCCATGC	CGGAAACCCCTTTTACCTCT	60.156	59.455	270	aymhcr.CleanEST.seq.Contig6361	GAAGAATATAAGCTTCAAGTTTTATTCATAATATTTAGTTCAATACCAGATTTGCCTTTATTGCCAGTGAAGCAGAGAAATATATAGAATACATATAGATATTATATATAAAAACTAATGGAACATTCATCAATATCCATGCTCACTAGTCATCATAATTGACTTAGTTTCACACCAGATTTGCCTTTACTCCTAGTGAAGCATAGTAGTACACATAATACATACACATTAGATACATATATAAAACCTAATGGAACATTCATCAATCCATGCTCACTAGTTATCATAATTGGCTGATTAATCAAGTAATTAATCAATCAATCCTTCTTGTGTTCTTGATCAGCACGTCGTACTTCAAGGCCGCCATCAGGTCTCTTCTCAAGTGAATAAGGCATATAG…
CCRI288	(ACAA)3	AAATCAATCCTAAGGCGGGT	AGGTCGGGTTCTCTCCTCAT	59.799	60.073	273	aymhcr.CleanEST.seq.Contig6370	CTTAATTACAACATCCAACTTGACTCTTTTCATTGCCCTTCAAATTTCAACAAATTTACTACATAATGACACTGAACTTACCTCACAGTACAAGTAAATCAATCCTAAGGCGGGTTAAATTCATTAACCGCCCACGTCCACACTGCTTCTCCATTCTTTGGAATTTATTTCCCCAATGTAAAAAAGTACGACTAAATGGTAAAAATTCAACCTAAATATAAAATTACCATACATATTACAAACAAACAAACTTCGGTATATTCTTCACCTTCTTTTACCAGAGAAGAAATGGATAGGTAAATTAGTAAATTATCACCAATAAGCTATTTATTTACTGTCTTAACATTTATGAGGAGAGAACCCGACCTTATTATTAGCCAAATCGAAGCTCACACGTGT…
CCRI289	(CAG)4	AGTTCTCGTCGTTTCTGCGT	TCGTCGATAAGCCTGCAGTA	60.058	59.59	135	aymhcr.CleanEST.seq.Contig6405	AAAATATGAGCTGATGAAATGAAAAACCAACTGCAATACCCAAATCAATGCAAAATACTAAATGCTACCCATATTACATATGACAAAGAAGAATACACACAAGCCAGATACTATTTAAGAGTCAACTAAATAGAAGACAAAATCTCATCAGCCATGGATATATATACACATACATATATAAGCATTTAAAAGGTGGCCTAACCTTTTATTTAAGTAATAAACCCTAAACTAAAACACACAATCTAGTTTGTTCTTGGTGTAGCCCATTCAACTCTCAGGATGAGATTATCATAACCATAGCCATTGAGTTTGTTTATAGCTCTCTGCGCATCATCCTTGTTCACAAAGTTAACGAAACCAAAACCCCGACTCATGCCAGTCTTCTGGTCAATGGCAACA…
CCRI290	(GCT)4	CTGGAGCGTCGGATAGAGAG	GGCTCCAGCAAAAACAACAG	60.111	60.807	289	aymhcr.CleanEST.seq.Contig6443	TGCTATGTTAAAAAAAGATGGAAAATAAGCAAATGACATTAAAATAAACAAAAGAAAATAAAAACACCATTTATAAAACTAATAACAAGAGCTTTATTTTCCGCCTGATCTAAGAACAGTGAACGAATGAAAACAGATTTGCATGCAGTACATTACATGCATGCAAAACCATTAAAACCCTCCATGAAAGGGCATATCATTTGTGGAAGCTTAAAAGAGGAAGCATCCGGCGACAGCGGCTACACCACCAACGACGGCTGAGGCCTTGACAATAGCGGCACCGGAAGTACCTGGTTCTGGTGCGATATCGCTGGCTGGAGCGTCGGATAGAGAGCTATCTTTATTAGGGACCTCAGCTTCTGGTATAGGAGGGGATTTGGAGGCATTGGGGGATTCAGA…
CCRI291	(AAC)4	AGCTTCCATATACTTTGGGGA	TTATCCGCAACAAATTGCAC	57.708	59.567	286	aymhcr.CleanEST.seq.Contig6449	GTGATCAAAAACCTAGCTTCCATATACTTTGGGGAAACTAGATTCCATATTATTCAAAGCTATAAATAGCAACCAAATTTAAAAAAAAACAACAACAACAAAAAATAAAAAAACGATTAGCAATACACACTTTTTTGTTCAAGCATTAACAATAAACACAAACAAAACAAAACTAGTTATTCGCATGGAAAATTTCTGAGAAACCCAAAAAGTTAAGAAGCAAGATGATCAACAATGCCTAATATCACATCACAAATATGCTTCAAACCATCTTCTCTACGTGCAATTTGTTGCGGATAAACCAATCTCGGGTACCTTCTAAACGCGTTATGGCAAGCATTTGGATAGTCCGCAGCTGCCATTATATGCATGTAGACATAATCATATAACTCCGAGTCG…
CCRI292	(AAGAA)3	CCATGTGATGGGATAATCCAG	GAAGACAATCCGTCCATGCT	60.021	60.081	254	aymhcr.CleanEST.seq.Contig6458	CCAATCTTGTATGTGTAATAATACCAGTACCACATCAAGAATTTCTTTAATTTCCATCATTAGAATGATAACAGTATAAGTAAAAGCCATGTGATGGGATAATCCAGATATAAGCCTACACAATTTTCTTAGCAATGAAGAGCAGCAAGTCTGAAAAGGATCTTAGCAGCAGAGAAAGGAACAAGAAAAGAAAAGAAAAAAAGAGTTAAATGAGAATCTTGTAAGAAAAGGCTAAGACATCATGGCCTGATTGCATGACTCTAGGGCTTGGGTGGCGAAAAACCTCACATCCACATCAGGATCCTCACTCAATTCAACTAAGCATGGACGGATTGTCTTCTCCACCACAGATTGATCAACAATAGGAATAAGTGACTGCAGCACCTTGGCCACATTAAA…
CCRI293	(AATC)3	CATTCATCAATCCGTGCTCA	TTAGTGGATGATCATTGCGG	60.631	59.499	298	aymhcr.CleanEST.seq.Contig6462	GAAGAATATAAGCTTCTAGTTTTATTCATAATATTTTGTTCAATACCAGATTTGCCTTTATTCCCAGTGAAGCAGAGAAATATATAGAATACATATAGATATTATATATAAAAACTAATGGAACATTCATCAATATCCATGCTCACTAGTCATCATAATTGACTTAGTTTCACACCAGATTTGCCTTTACTCCTAGTGAAGCATAGTAGTACACATAATACATACACATTAGATACATATATAAAACCTAATGGAACATTCATCAATCCGTGCTCACTAGTTATCATAATTGACTGATTAATTAAGTAATTAATCAATCAATCCTTCTTGTGCTCTTGATCAGCACGTCGTACTTCAAGGCCGCCATCAGGTCTCTTCTCAAGTGAATAAGGCATATAG…
CCRI294	(TTC)4	CTGGAACGGTGATAAAGCGT	TGTTAGTGGCCGTCAGACAA	60.132	60.301	102	aymhcr.CleanEST.seq.Contig6507	TTTTTTCTTTTTTGGAGAGCAAATCCACAAATTTATTAACCAAAAAGAAGATAATGTTCCAATTTCATTATCCCATATCCATAACTAAACACACCAACTCAAAACTTAGTCCAAGTCCCAACCAAAATGCATGAAAGTATAGTAGCACCAAAATGGGGGCTTCCCAATAGTTTCAATACCTATGTTCCAGCTTCTCCTTTTCTTTGAAATTTTGGACATACGTGTAGGTGCCGACGAGAGGGGTGAGAAGAAGAGTAGCGCTGATCCAATTCTCAGAGACCTTGTGGGTAATCTTGGCAGGCAGATCCTTCCATAGCCCACCCATTATCTTCTGCTGGAACGGTGATAAAGCGTACACCACTGCCCTCATCTTCACCGGCTGCTTCCCCATTTCTTCTT…
CCRI295	(GTA)4	CAGAACTATCATCACCGGCA	TCAAACCCTTTTGGGACAAG	59.673	59.942	181	aymhcr.CleanEST.seq.Contig6534	CTTTATCGAAAGTGATTAAACAAGATTGCTAACTAAACTTAGTTCATGTGATAACTCATCATAATCACATATAAAACAGCTATTAGAAGACAAAATAAAAAATAAAAATAGTAATTAAGAGAGCAACTATAAGCTATTAGTGGTAGCAGCAGCGGTGACAGTACCCACGTTAGCCGTAGTTCCACCAGAACTATCATCACCGGCAGCACCACCAGGTGGTTGAGTACCAGAAGCCGCCGACACAGCCGTAGTAGTAGTAGGCCTTTTTCGCTTCTTTTTCTCATAAGGAATCCCTCTAGCTTTAGCCTGCCCTCCTCTCACTTCCCTCAAATAAATCCTCACAGCCCTTGTCCCAAAAGGGTTTGATTCCCGACGTCCACCGTTTTCTTCATAAGCAGC…
CCRI296	(ATC)5	CTGCTTTGGTTTCAAGTCAGG	CCCCATGTAAAGAGCAGGAA	59.899	60.066	299	aymhcr.CleanEST.seq.Contig661	GGACATAAATCTGCTTTGGTTTCAAGTCAGGAATTAATAAGCAGCAGAGTTAAGGAGAGACAACTTTGTCTTTCTTCTTTCCCGAAACAAAAGAAGAAAAAAAAAAGAAAGAAAAAATCTAGCACATATCATCATCATCATCTACTTCAAAGCAGATCATAATGGGAACAGAGTTTTGGTTTTCTAACAGCTTTCTTTTTTTCTTCTTTTTGGTTTGGGTCTATTTGTTTTATTTTCAAACCCTTCATCTGCCTTCCGGGTGCAATGGGAATAGCTCCAGAGTTCTGTTTTCCTGCTCTTTACATGGGGATATGCTTTGTTCATCCAAGTACTCAAATGACCAGCTCTTGCACTTCCTCTTATATGGACTATCCTCATCTGATCTTTCCATTATTTCCA…
CCRI297	(ATGT)3	AATGCTACCAAAAAGGGGGT	GCAAATTCATCTCAGTCGCA	59.704	59.955	183	aymhcr.CleanEST.seq.Contig6686	CGGACAGGTTAGGACGAGCCTAACTACCATTGGTAAAATTTAAGAACCTTCTCTCTCAAGCAACTTTTATGCTTCAAAACATTCCATCAAATCCAAATATGCCCAATGCTACCAAAAAGGGGGTGGGAGAGAACAGATTTCTTTTTTTCCTTTTTACAGAAAACACTAAATGTTGAGAAAACCATACATACCTCGGATCAAATGATGTGTGTGAGTGAGTGTAATGTATGTATGTATCCTCAGCAGGCACATCCTCCGGCTTCTTGCTGCGACTGAGATGAATTTGCGTTTGTAGACTTAAGATTGACGTCGACCATGTCTTCTTGTTTTGTTGATGAAAGTGTTTCCATTCCAGGTAAAGCGGCTGCGATCTTCCGAAAAAGAGCCTTGATATTGAAG…
CCRI298	(TGCAA)3	ATCAGATGCTCCCTGATCGT	GTGGAAGATGGGCACAAAGT	59.642	59.973	274	aymhcr.CleanEST.seq.Contig6742	TTTGTGAAAGGAGAAGCTCTGATTATCAATAATCCAGATAACAAGCAGAGGTTTATGAATTGAGTCAAGCAGGCTTTAATTTTACAGAGTCAATGCATCAGATGCTCCCTGATCGTGCAATGCAATGCAATTAAATTAATCTTTTTAAGTAACGTGACAAAGGAGTGACTAGAATAGAATTTCCAGCCAATTACAGTTCTTCTTTCACATGCTCTTCGTTTTTCTTGGATTGGCGAAGTTTCTCAGCGACCACTTCTATCGGCGGATCTCCTGCTCTTCTATAAACTTTATCCCCAATCTTGATTTCGTAGGCCTCGTCCTGGCTCAGTATGAACTCCTTCAACTCTAATACTTTGTGCCCATCTTCCACGTTGAACATGATTGTGCCTAAATCAATGC…
CCRI299	(TGGAT)4	AATGACTGGCAGGAACCAAC	TCTGGAGTGGGAAATGGAAG	59.973	60.042	224	aymhcr.CleanEST.seq.Contig6749	GCAAAAAGAAAAAGCGGAATGGAGTTTGTAATATTTAATGAAAGTGTAACAAGAAAAACAAAAACCTAAATGACTGGCAGGAACCAACTATTGTCGTTATTATTACATTATTGAGTCCTTTCAATGTTAAACACAAACTAAAAGCAGCAGCTTATAATTATATATGTTTCTATAAAAACAGAATCAAATAAATGCCTGTCTGGATTGGATTGGATTGGATTCAGTTGTTAACCTAATTTCTTGACGATGGCTTCATGAACTTTCAAACCTCCCTTCCATTTCCCACTCCAGACTTCATACAAACCAAAATAAAGCCTTTTGTCGGGTATGTCTTGAATAGGTTCGATAGTGAAGGAATCATCGGTTGGAACCATAATGGGGTCCTTAGGCAAGTTGTCT…
CCRI300	(GCT)4	TGTTCCTTCCGTGGAAAGTC	TCCAAAGTTCTTGGATTGCC	60.088	60.051	198	aymhcr.CleanEST.seq.Contig6774	GGCCACGGATCATAGCTTTCATGGCAATTTTCAAGCCCAGATTTGTTACTTTCATAAAATTGAAAGGGTTAATTTAGTAAGAAATGGCGGAAAGTAAAAACCATGAGCCCAATATTCTTACATCATTCATCAAAGCGACAATCCAGACTCTTCATCCTCTTTAAGACTAGAAACATAGATAAAATACAATGCCCGAATCAAACCAAACACTCCAAAAAGGATCCATCCCAGAAGGTTGTTACTTAAGCCAAAAGGAAGTCCTGTTCCTTCCGTGGAAAGTCTCTCATCCACCAACGCCGTTGCCGGTGCAGCAGCCGTTGTCACCGCTGCTGCTGCTGCCGCCATCATTGATGCCACCATGCTGGGGTTCGAGCTCAGCCCGTTTGAAGAAGACTTCTG…
CCRI301	(CATC)3	ATGGACTGCTTGGCTTCACT	AGGTCCTGTGGCTACCATTG	59.874	59.989	200	aymhcr.CleanEST.seq.Contig68	AGATAGACATAAAATTAAAATTGCAATAAACCTTATTTCTTGAACACAAAGTTTGAAAATAAGGGTACAATGGTTTCTTAGTGGGAAGCATCTTCTTCCTCACAGAATTTGGTGTGTTCCTTTGGACCCATCAATGATTCTAACTCTGATGGACTGCTTGGCTTCACTTTGATCATCCATCCATCTGCATATGGGCTTGAGTTGATCAGGCCCGGAGTTTCGGACAGCTTGGAGTTAACCTCCACGACTTCGCCGGAGATTGGGGAATTGATATCACTTATTGCTTTAACACTTTCTCCAAGATGGTCCTGAGCATGGTCAGTGATGCCAATGGTAGCCACAGGACCTTCATGCTTCACCCATTCATGTGAATTAGCATACTTCAGCCCATCCAAAACA…
CCRI302	(TCT)5	GACAGGCTGGAAGACAGGAG	ACAAGCAAAGCTGAAGGGAA	59.986	59.993	163	aymhcr.CleanEST.seq.Contig6863	CGTAGAGCAAGCATGAAAAAGGTGACATTATTATAGGGGTAAAATTAAGATTGACAGAAGAGAGAGAGCATGCTTAATTAGTAAATTCCATATAGTTACATGATCATCTGGGAAAGTCCATTCCCATACATAGGATCATATTAAATTCAAGACTGAATTGACTCTTTTTTGCATATATATATATATCTTAGGCTTGCCTTCTTAGCTAGTTTTAAAAATTTGAGCCTTCTCCATGATATTCCGATGAACTTTTCCGACGGCGCTCGTTGTGTCCGGCCAAACGTCGTCGACAGCTCCTTTTTGTTTCATCAAACTCTGATAACTCATGGAACCTGCTACATTGTTGACAAAAGCGTTGATGGATCCCAGCAACTCGAACCACAGCAGCCTTGGCATGGA…
CCRI303	(ATC)4	CGAAAATCGCGTTTACAACA	TCGCCTAAGAAAGGAGGTCA	59.742	59.948	263	aymhcr.CleanEST.seq.Contig6894	ATAAACGAAAATCGCGTTTACAACAAATTTATTCATTTTCAGGGATAAAACTATAAATTTACACATCCGATCATCATCATCATAAAAAAAACTCAAAGGCAACGATGATCGTCGATGATGATCACCATCAAACGGTCACGATCTCATCGGCATCTTCAAAGTTAGGATCCTTAACATCAATAACCTCTTTCTCAAACCCGATCTCGGCCGGCGAAAGCCCATCTCCCGCCCAAGTGTATTTGCCACCGTGACCTCCTTTCTTAGGCGATCCACTCATTCCGGTACCGGATTTCCTGTCTTTCCTCGCATCCGCCGACGAGGACGACGATTTTCCGTTGCCTTTGCTACTCTTCCCAGTGTTCTTCATTTCTTCACAAAGTTATCATCCTATATCAATTC…
CCRI304	(TA)6	CTGAAACATCAGCCAAAGCA	ATTCACGCTACCGAGTTTGG	59.988	60.132	224	aymhcr.CleanEST.seq.Contig6933	GTTAACAAAGAAAAGCTTAATTTTGATCTTTAATAACTGTAAAAGTACAACGGTTTCTGAAACATCAGCCAAAGCACAACAAAGGTCGATAAAAAAGAGTACGTGGCACAATCAACGACTGTAATTTCTCCCGCTAAACTCGCCGGTCGTTTTTTTTTTTTTTGCCGTCGTTAGTAAATCAGCTTTATATATATATATGTACTTGACTGATTAACTGTACAGATTTATGGAAGTTTAAAAATCGTTGATGAGTTCAACTTCCAAACTCGGTAGCGTGAATGAGTCGACTCGGTTTACCAGCACTGATCGGTCTCCCAACTCCTCCCTCTATATCCTGAAACCCTAGAAACCGAAGTCAACGGCCGTTGGTTTCTCCATACAAGCTTACTATCGTATACG…
CCRI305	(TTCT)3	TGAATCCACAGATGATTTCCC	GCAAGGGTAGGCCCTTAATC	59.741	59.93	214	aymhcr.CleanEST.seq.Contig6953	ACACAAATCTGAATTACTCTTTAAACATATTCTATTACCTTATGAAACAACACAATTCGAATCTCAGTACAGACCAAAATATTTATAGACCATACACATTTCTACATTCTTTCTTTGAATCCACAGATGATTTCCCTAATCCAAGAGACAAAGTACTAGTATACGGATTCTTTTTGCTCTCACTAAATACTCTTCCTCTTGAAAAAAATATATTAAGGAAGAATATGGGATTCATATAGAGTAAATCAAAAACTCAGATATTCTTTCTTTCTAATTCCTGCCAAATCCAGCTTTAATCATTGATACAACGATTAAGGGCCTACCCTTGCAGCCCTTCCCAAAAACCCAGGGACCGGAACCGAACTAGGCGGCGGCGAATTGAATGACGAAGAACTGGCA…
CCRI306	(AAAAG)3	CTTTGGGCACTTGCTATTCC	TCACTCCATCATGCTTCTGC	59.708	59.95	230	aymhcr.CleanEST.seq.Contig6985	TTTTTTCTTTTTTAACTCAGCGAAATATATCCCTGTTTCATCAATATCCATTCATGTTAAAAGTTACATGCCATAAACTAAACTTGTATTCCCAAAGTAAAACATTCATAACCTTATCAAACAGAGAATCAATCCATTTTTTTATTGATTCTATTCTTTGGGCACTTGCTATTCCATGAGAGAATCAAAAAGACATAAGTGGGGAAAAAAAGAAAAGAAAAGTGGCGAGTATGAACAGTTGTAGGTTTTGGGGTTATGGTAAACTATTATATTGTTTTTTTCAATCTTCATCAGAACTGTCAGGGTACTTGTTCAAATCAGGTTTACGGAAAACCCGAGTAGGGTTCGATGATTCCGATGATGAAGCAGAAGCATGATGGAGTGAGGTCTGTAAAGCGT…
CCRI307	(TTCC)3	CGACACTGCCTTGACCACTA	TGGAACACTGATTGAGCAGC	59.897	59.992	133	aymhcr.CleanEST.seq.Contig6995	GTATTTTATTTTTTGACACAAATAGTTTTAGTGCCCATTCAAATGAAGCTGAATTCCCGTTCGTCTCCAAGCCACAACACAAACGGAAAATGAAATAGATAATATGTTTTTAACAACAACTAAACATAAAACTTCCAGCTTTAGAAAATAAACGCAGTAAGAACAAGCCCTTCAGCTGAATACAACCTAAAACCAGAAAGTCAGGTGACTCCCATTTGATTACTGAAAAGGCAGCTGACTCCCATTGATTAAATGTTCATCGGTTCAGGACTAGGAGCGTTCAGTATATCCAATAACGAATGCTGCGGCTCCAATTCGTCGTGCCACAATTGAAGTTTATCACCAGGGTAGAAGTTCCTTGTCACTCCGTCGGAGTTGATAACAACAGTGCGAACAACA…
CCRI308	(TTC)4	TAACCAGGCATGTGTCCAAA	GAGAAGGATGGCAACAAGGA	59.964	60.195	152	aymhcr.CleanEST.seq.Contig7032	TGGAATCCAACATATATAAGAAAAATTTATTCTCCAAGTAAACTTTCTTGTCTATTTCCTATTTACACTATTTTCTTTTCCATTTTCCTTGACCTAAACCTATACCGTAAACCCCATTCCTCCTTACATGATAGCACAAGCATTGGTGTTCTCATCGTTAAACATCTGGTGAGGTGGATTAACAGACACCGGGTAACCTGGCACATACCCAGGGTAACCATGCCCGTGTGGGTGCGGATACGGGTTTCCATACGCGTAAGCTGGGTGCCCGTATCCGGGATAACCCGGAATGTAACCAGGCATGTGTCCAAATTGGGGTGGAAGCATGAACTCCATTCGGTTCCCTTCCATCTTGCCACCATTAGCTTCGTTCCCACCATCTTCACCACCACCCTTGTT…
CCRI309	(AT)6	GGCAGATAAAAGGTGGCAGA	CAGGGACCTATGGGAAACAA	60.214	59.784	247	aymhcr.CleanEST.seq.Contig7064	TTAGATTAATGATTTTATTATTCCTATAATATGCCTTCCTTATGAGGTCGGAGAAGGCAGATAAAAGGTGGCAGAAGCCTAATAAGAAGTGATAGTGTAATGGCAAAAGAATTATAATAAGAAGAAGCCTAAGACGATGAAGAGTTGGAGGTTATATAGCTAAATCGTACATGCATAAATATATATATATGAAGGTTGAAAGATGAAGAAGGGTTTGAAGTTCAAGGGCACTTGGGCTGGTGTTTGGAGTTCTTCTTGTCTCGATAGCAAGGGCATTCTGACTTGTTTCCCATAGGTCCCTGAAGGAACACACTTACATTCTTGGCAGCATATCCCACAATACTTCAAGCACCGATCTTTCATTCCAGCCTTGGCACACCTCTCCCCGCACTTCCCATC…
CCRI310	(AACA)3	TGTTTCATGCGGACATAGGA	GCTGGTTTACTTCCTTCCCC	60.073	59.94	192	aymhcr.CleanEST.seq.Contig7073	AAACGCAGATAAGTTAAATCTGTTTCATGCGGACATAGGATTTAGACCCACGAAATCAAGAACTAGGAAGAACAAACAAACATTTTGTTTTTTTAGAAAAAACATTAACAAAACAAAACATAACTAAACAAAGAAGACGATTTCGGAGTAAACTATTTTTGGTAAAGCTCCCATGCATTAAGGATATTTCATGGGGAAGGAAGTAAACCAGCGCCACCGCCACCACCAGCTCCTGCTCCTGCTCCACCTCCAACTCCACCGCCAACAGCACCTCCTACTCCACCCCCTACACCACCACCAGCACCACCAAATCCACCGACTCCACCGGTTCCTCCAAGTCCATCGGCTCCACCGGTACCTCCAAATCCACCGACTCCACCGGGACCTCCAAGTCCACCG…
CCRI311	(AACCA)3	ACCGACATTTCAAAGGACCA	AGAACAGGGGAACGAGGATT	60.353	59.935	178	aymhcr.CleanEST.seq.Contig7085	CTCTTTGAAAAGTAAAAGAATCTCCATTCAAAATCACATACAAGACACACACATGACCTCATACACCGACATTTCAAAGGACCAAAAACAAACCAACCAAACCAAACCAAAACACAACATACCAACTTCTACCAGTTGGCATTTCCCCCTCCCCATCGGACTACAACGTTAGCATTACCTCCAAGCTTCAAAAAGCTCGGCTCTCGTATTTATCAGCCCCACAATCCTCGTTCCCCTGTTCTTCTGAACAGCTCCTGTTACATTACCAACTGCCTGTTCGTTTGCCTTCTTTGCTCCCTTCCTTAAACCTGAAGCACCTGATTGATCACTTCTGCTCTTTCCACATGTACTTCGCAGGCTGCCATTTGCTAAACAGTTCACTTGAGAAACTAAAGTGCA…
CCRI312	(GGT)4	TGGTAGATGGGCATTGCTTT	ATTGAGATTTGCATGCTCCC	60.469	60.043	218	aymhcr.CleanEST.seq.Contig713	TGATAATGGTAGATGGGCATTGCTTTGCTTTTATAAATACCAAATTAAATTTACACCATATTTGAAATTGTACAAAAAAAAATTTATGAAATTTTGAAGTACTTATAAGTTTGTCAATCTTGGGTGGTAGAAGCGGCTGTGGCGGCAACGGCGGTGGTGGTGGTTCATTTGACACGGCGGCAAAGGGTGATTCCATCACCAACAGGGAGCATGCAAATCTCAATCCTGGGGTCAACAGCAAGAGCCTTGTTGAGTTCCAAAACGAAGTCTCTGTAGTACCTAACGTACTTCCTAAGTGGAGCATCGGGCGGTGCCACCACCGACCCATACCACAGTGTGTTGTCGTATCCAATCAAACCACCAACCTTCACCAACTCTATCAGCCTCTTGTGGTAGTTG…
CCRI313	(CAT)4	AAGCAGCAAAGAAGCCACTC	GGAGCGGTGAAAGCAAATTA	59.763	60.209	294	aymhcr.CleanEST.seq.Contig7162	AGCTAAGAATTGCATCCCAATTTGTTGGAAACATGATAAAGATGTTATAACAAATACAATACCATTTGTTCCTGAAGCAGCAAAGAAGCCACTCTGTCAATGGTAATCATTCTTTTACCAAACAAAAGAAATAAAATGAACTGACCAAACATTCAATCACTTGAAGACCCATCATCATCATGATCTTCATGCTCCGTAACAACTTTCTCTATGAACCTCTTTCGAACTCCTTCGAGAACAGATGCATTGCTACCACTTTGACCATCATTCAGTACAGGATCCGATTGACAAAGAACTAAGGCCACACCTTCAGGCGTGCATCTGTGGCCAAAACTATGCAAGCCTACATAATTTGCTTTCACCGCTCCGTTGTTATACACCAAGAGTGTGGGAAGATTA…
CCRI314	(TACA)3	TCAAGTTCAGCCTTTGAGAAA	GTTCACTCTCGACACCAGCA	57.743	60.03	255	aymhcr.CleanEST.seq.Contig7181	GTCATCCTAAATAACATGATATTTATTTATTAATAGATGCAATTCAATGTTTTGATATACAGATGCATAATGTTTTATCAAGTTCAGCCTTTGAGAAACTTATGAAACTAATACATGTACATACATACATGAACGCATATATATAGAGGGGAACTTCATGTAACAAATAGCTCTAATGAGCAGCTAATGGCACCCCAACTTTCTCAGTCAAGCTTTTAATGTACTCTTTCCTTGCAGGGTGGTCCTCCTGGGGCCGATTATACGCTGTCCAAACCGGTTCTCCCAAAAACAACCTCATCAACTTGACATAGTTGCTGGTGTCGAGAGTGAACCGATGGTAGATTCCAGCAGGCAATATAATAAGATCTCCTCCTTTGATCCAAATCCGAATCCATCGGT…
CCRI315	(AAACC)3	CGGGCCCATAAAGTTATCAA	GTCTCAGGTTTGGGCTATCG	59.789	59.694	265	aymhcr.CleanEST.seq.Contig719	GTAGAAGGCCAATTTCACCCGGGCCCATAAAGTTATCAAAAAATCAATAACATAAATTCAAAACAAAACCAATAAATAAAACTCCATTTACATCTAATTTTATTAGCCCAAAACAAAACTAAAGCATTAGTCCAGATTACAAAATATGCCCAAATTGAAACCTAAAAAAAATAATAAAACCAAACCAAACCCAAACATCAAACATCAAAATTGATCCAATAAACCTAGACCTAGTCACAACGGCCCAAACCCTAAACTCGACTCCGATAGCCCAAACCTGAGACCCAACAGGACCCAAAGAAACTCAGCAGCCCGAGAACACCAGAAACTTCTGGAATACGCCAGAACAGCGCCAGAGGATCGAGCTCCCACGAGTGGTCTCTCACGAACGGCCTCCCC…
CCRI316	(TTC)4	ATGATTCTTTCACCCCCACA	TGATCTTACAGGCCAAAGGG	60.173	60.066	177	aymhcr.CleanEST.seq.Contig7227	TCTAACAAATTGCCAATTTCTCCGAAAAGTGGATGAGAATCAATGTCCAAATAGTTCTTGGCTAACACCTTGAATGCTTCGAACCTACAATATGACATTTCAATGTGTTTATCCATTCTTCCTCTCCTGATTAAAGCTGGATCAAGCTTCTCAACATGGTTGGTGGTGAAAACAATGATTCTTTCACCCCCACAAGCTGACCAAATTCCATCAATGAAGTTCAGCAGCCCTGATAGTGTTACCTCACTCTCTTTTCTCTCCTCATTTTTCGACATTGCACTAATTGGATCGCCCTCTTCATTTTTATCATCTTTCTTCTTCTTCTTTTCTTCCCTTTGGCCTGTAAGATCAAGAGAACAATCAATGTCCTCTATCACTATGATAGACTTGTTTGATGTC…
CCRI317	(CAT)4	TTTTTCTCCCAGGCCCC	TGAACGCGATGAAACAGAAG	60.936	59.988	247	aymhcr.CleanEST.seq.Contig7286	GCTTAATTTTTTCTCCCAGGCCCCATCAGCATCATCATCATCCATATCTTCCCCCTCATCATCCTCATCACTAGACTCAGCAGCAATCTGTGAGGGGTCCTCCAACTCAGAGCCAGAGCCAGATTCATCTTCATCCTCATCTTCGTCCTCATCTTCAAACTTCTCCTTTTCACTCTCAGGATTCTCCCTATACTTGTTAATCAATTCCTCATACTGCTTATTATTCTTCTTGAGCTTCTGTTTCATCGCGTTCAAAGCTTTGTGATTACTGCTATTCATTTTCTTTTTGGCTTCCTTATTAGCCAAAGCTTCAGCTAAGAAATCTTCCAACATAACAAGACACTTAATATAAAGATTCGGAACTCTGTCGGACTCGGTGACACGCATAACCTTCTCCAA…
CCRI318	(ACAATA)3	GCCCACGGGAATGTCTACTA	TAATCGAGGGCCAATGTTGT	59.955	60.331	230	aymhcr.CleanEST.seq.Contig7290	CAACTCTGTCGCCCACGGGAATGTCTACTAGGAACCAAATTTATTGACAATGAGTAAACGTTTCCACAATAACAATAACAATAACAAAAATGTTTACCAGTGCTCAGATTAGCCACGCAGCAGGCACCATCTCATGTCTAAGGTACAAGGATACCAATAGTTTATGAAACAATTAACTCGCTTTTCAACTCAAAACAGCTCCACATGATGCTATTGTTACACAACATTGGCCCTCGATTATTTCAATTTCGAGAATAGAGTCTGTGCAACACATTTATCAATGCAAGCCCAATAATCAAAATATTGACCAGTGCAATGCTTGTGGCCACTTTCGTCACCTTCAATTCTCTTAACACATGCCTCGTAAGCACGAAGTTGTTTCACACATTTAGGCTTGCA…
CCRI319	(GTCT)3	TAATTGTACACGCGCCCATA	ACGCTTCGACTTTGATCGTT	59.98	59.882	170	aymhcr.CleanEST.seq.Contig7296	CTTATTTGTCATTTTTATAAGATAAGTATTTCGCATTTATGATGAAATCGAATTTATGAAGATTAATTCGTTGTCTGTTTCTGTAAAAAAAAAAAAATCCTACCTAATTTACTAATTCGTGGGAAGATAGTGAACCCTTGTAGTTGAAAAATGTTTCAGGAGGAATCTCTGAAGTAGATGGTGGTTGATAGAGCAATCCTTGATTATAATTTCCAGTACGAGTACTGCGTACAAGACAAAACTTGTGATTGGTAGTAAAACACCGATCCCCCTGTTGAGATCTAATTCGATCTTCATAGATTTCGCGAGATATTTTCTTACGAAGTTTTGTTATAGCATCTATAACTGCCTCGGGTTTAGGGGGACAGCCCGGCAAATAGACATCCACGGGAATTAGCT…
CCRI320	(CAT)4	GAACTTCACAGCCAGAAGGTG	TCCCTCACATTCACAAGTCTC	59.899	57.693	298	aymhcr.CleanEST.seq.Contig7333	TTTTTTCTTTTCTTAGAACTTCACAGCCAGAAGGTGATAAAAATATCTAAGGAAAACCACAGTTAAAAAGTATCCAACAAAACATCATCATCATCCCTACCCTAAACAAAGATATAAGTTCAAAGGCAAGAACCTAGAGTGTTACTACAACTTATATACTGACCAGATGTTCTAGACAGATAAAACAAAGCCTACAAATAACACACTGACATAACAGATAAAAAGTACACAACAGTCAACATCTAGTTTAAAATCAGACATTACTACTACTCCTTGGTAGTTTTGTTGATTAGAGACTTGTGAATGTGAGGGATAACACCACCTCCAGCAATGGTACCCTTGATGAGGGTATCAAGCTCTTCATCCCCCCTAATAGCCAGCTGCAGATGCCTTGGGGTG…
CCRI321	(AGCA)3	ATTACACAAAGGACGGAGGA	GGCGGAGCTAAAGAGAAGGT	57.113	59.983	207	aymhcr.CleanEST.seq.Contig7352	AGAAAATGCAAGTAAAAACAAGCATTTGATTAAGATCAATTGAAACTCCTAGTACAAATTTCTTGATTCGCATATGAGAAATCAAGAATCAAGTATTACACAAAGGACGGAGGAGCAAGCAAGCAGGTTAGCTTTGTTGAGCTAAATATATGGAGACTAGTATTTTTTTTTTGTTTATTTACTACTTCTTCAAGAGGGTGGCTCTGAGCTCCGCCACGTCGATCTCGTTGGCACAGTTCTCGGGTCTGTAGCATCCGGTAACCGGGTCGGGAACCCATGAAACCTTCTCTTTAGCTCCGCCAGACATCTCTTCCCCTGTTTTCTTGACTACCGCAGCAGCGCTCCTTCCTGCTCCTCCTCTTATTCCACTCGACACAATTCCTTGTGACGCCGCCGCAT…
CCRI322	(CGA)4	TGAAATGAAGGGTTGGGAAG	ACTCACCGTCTGGCTCATCT	59.903	59.866	100	aymhcr.CleanEST.seq.Contig7398	ATCAAAAGAACCCCTTTTTTTTGGCATTAAAAGCTTTTTTTTTTCTGACAACATTCAACTGTAACTCAACTTGGTTTTTGATTTTCTTCTGCATTTCTGCAGATAAAAACTAAGCAATAAAAAGAAACAGTGAAGTACCAAAGCTATAGCTACATTAAAATCCATGGCAGTGGAGTTTTCATATATCGACTTTACATGGCGGAGCTCCAAGCAAAGGGACGGGTCCAACACCACCCTTTTTCAACCCGACCCAAACATCACATCGTACGTAAAACCCATACTTGACTGTCTTGATAGCACCAGCTTTCCATCTCAGTTTCCCCAACAACACTACCCTCAACGCCACCACTCCGTAAGTCTCGTCTATCATCAGTCCATTCACCACCTCCGCCGACGCCG…
CCRI323	(TACA)3	TTATTGTTGTCGTTGGGACG	TCATGGGCGTAGTGGATGTA	59.439	59.948	208	aymhcr.CleanEST.seq.Contig7424	ATTTATTGTTGTCGTTGGGACGGGGCCTTTTTCATTAAATTGATCCAAATACAATAATATTGCTCATAGTATTGCATCGTAATGGAGAAGGAAGGGATTATGCATGAATCATCATAACTTTTAAATCTTTGAAATTCATGCATCATACACAGTCAACACCATCCTTACATACATACATTACATCCATCCCTACATCCACTACGCCCATGACCAACATCAAGAGAAGGCAACCTGGCTTATGCTAAAAAAAAATGCAATGGGTCGATCGTATCAAACTAGTACCATTGCACCATTACTCACTGCACATTAACAAACTTGTCTCTTGGAAAAGAAACAAGTAAACAACCATTTTATTCGGCCACTCTCGGCTTTCTCTTTGGCGAGGCATTTTAGTGAAGC…
CCRI324	(GAA)4	TGCTTGAGACAGCAAGTTGG	GGAGATGCTGGGAGTGTGTT	60.175	60.12	220	aymhcr.CleanEST.seq.Contig7439	CCTTGTATAAATGTTTCAAGTAGTATATACCAACTCTTGCTTGCTTGAGACAGCAAGTTGGAACCAAGTGTTACAACAAATAGAGTCCATGACCATGTATTGCCCATATAAGTGTATAGTTCTTACATTCTGTCTTAATAAAAACCAAGACAACAGATAACTCTAATAAATAGCTGAGGAAGAAGAAGAACCGGAACCCAGAGTTTAGTTCAAGAGAGCGCTGCCCTCCTTGACGAGCACAAACACACTCCCAGCATCTCCCCTTGAAATCCGCAGTTCATCGTCAAGGTATGTTGTAAGCAACCATGATTCAGCATTGCTGTTTGATAATGGGATCTTCAATGGCGGTTGGCTGGAAATGGTCTTTGCAACAGATGAAGCTGTGTCTTGCACAGAGGT…
CCRI325	(TTTA)3	CGTGATGTATACGGAGCCAA	ATATTTCGGAGCTGACGTGG	59.566	60.096	107	aymhcr.CleanEST.seq.Contig7448	ATAAATAAATGTCGTATTATTACCATTAAGAACTGATATTTCAGGCTTAAAACTAAATCTAGACCACATGTATATTTGTGTAATTACCACCAAAAAAAAAACGAATATGTCCACGTGATGTATACGGAGCCAAAACGAACCGTTTCGGTTGTTTTTTATTTATTTAATTTTCACTACAAGGCGGAAAGTGATTCAGGCCGCCACGTCAGCTCCGAAATATCAGCCGCCGGTTCAAACAAACCTCCTAACGCCACGAAATCGCCGGTATTATTACTATGGAAACTGTTATTGGTATCTGAGTCAACGCCGATTCCGAATTCAAACGGTTCGTAGATCGGAATCGGGAACTCACTCCCCATCATTTCCCCAAATCCAACGCCACCTGACCCTCCACCTTCA…
CCRI326	(AAAT)3	TCCAAATGGCTTGCTCCTAC	TGCAGCACAAGGACTAGGTG	60.214	60.049	230	aymhcr.CleanEST.seq.Contig7450	TTTTTTGCAAACTTGAACTGGTTTTTCATAAATAGAGGACAAAACATCTGATAAAATTGTTGGATTTCCAAATGGCTTGCTCCTACTAAACACATAATTTAGTAAAGGGAAAAAAAGCCTAGCATATTTAAGAAACACCGAGCAGTTCAGCATTGCAACAACTTCGGAAAAAGAAAAAAGAAATTCTCAGGCATATTAATCCACAGTTTACTATCAAAAATAAATAAATGGCCCAGAAAAATAGCTTTGATTTTACCAAAGAAACCATCTTCCGGTCACCTAGTCCTTGTGCTGCAGAACAACTTCGACGGCCTCATGTTGTTCACCATAATCCTTCACAACTACGCAGGAACAACCAACTACCTTTCGTGCTTTACCCTCAGAGTCTATCTTACACAA…
CCRI327	(GCAT)4	TTGGCTTTCATTCTCGCTTT	AATTTCGCATTTGGAGTTGG	59.96	59.938	194	aymhcr.CleanEST.seq.Contig7452	TTTACTTTAGAATCCTTGGCTTTCATTCTCGCTTTAACATATACATATATGCATCCATTTACCAAGCATGCATGCATGCATGTTTTGTTGTCAGTCAGTAGTAATTTCCAAGAATTTATGCACAAGGTATTATTGAAACGGAATGCACTCTAGCTTAAATTTCTGTTTGTTATAGAAAAACAAATAGTTCCAACTCCAAATGCGAAATTAAGGAAAAAGAAAACAGTAGTTAAAGGATGGTTGAAGATGAATGATTTAATTGAGGGATGCCATGCCATCATCAATCTTAGGATTGCAGAAGCAGAAGAATGTCGTGTCTGACAGTGTTGGGTTGGGTAAATAGACTAAGGTTTATGAAGCACTCCTCCAGCAATCAGGGCAGCCTTCATGACAACAGAG…
CCRI328	(ATA)4	TTCAGTCACCTTGGTGTCCA	TTTTGTTGAGCCAATGTTGTG	60.129	59.618	220	aymhcr.CleanEST.seq.Contig7461	TTTTTTTTTGATTAAATCATAATAAAAGCTTTTCAGTCACCTTGGTGTCCACTGCAGTGAACATTTTTCAGATTTATTACGAGTGATATTGAAAATCACTAAGATTAATTCCGACACAACATTATATCATCTAATTTAAAAAAAAAACAAATCAGTAAACTGATAATAATAATAAACATTTAAAGCTTAATCCGCCTAAAAGAACAAAAGTTCATATCAACCCAAAAAAACACAACATTGGCTCAACAAAATTACTTAAGACATTACTAAATATCTAAAAGTCACGTTCGATCAGTACTCTTCAGTAAGAAATCTTACTTTTTTTTTTTTTTTTTTATTTCTTTGACTTCTTGGAACCCACGGCTGATTGCACAGCTGCCGCAGGCTGTGCTGCAACTG…
CCRI329	(GCA)6	ATGGCGCTTCTCACTTTGTT	ACGGCGTCAATTCTTGTGTC	59.882	61.107	153	aymhcr.CleanEST.seq.Contig7519	CCTCAAATGTTAAAATTGATGGATATCCATAAACTGACAATATGGAAGACTGTCGATATACAATTCCTAGCAACATATATAAATATATATTGTACGTAATTTATAACCATGATATGGAAAAAAGATACCTTGTCCTAATTCACAAACTGAAACTCAATTTACAATCTCGAACTCCATAAATTAAGTTAAAAATCTCCATGTTTTAAGAAAACAAAAATCGGGCTTCATATGGTGAGAGTAATAGTGATTTTATCTTCCCCGCGATAAAGCTTTCTCGGCAGTGTCTATTTCTTCAAGAATCCTAGCCTTTCGCTTTGCAGGGATTGGAGCAGTTGGTCCAAAGCTAATATAATGGCCAGAAATAGCATTCAATGCTGAGTACATATCACGGAAAGAAGC…
CCRI330	(AAAAAG)3	TTATCGCCGACGATCAAACT	GTGGGGATTCTGGGATTTTT	60.606	59.996	297	aymhcr.CleanEST.seq.Contig7582	CCCTTTATCGCCGACGATCAAACTGGAATTTGAATTAAAAAAAGGGGAAAGTACATGATTTCGACTAAGAAAAGTAGAAAAATAAATAAAAGAGAAACCTAGGAAATTAATGTTTTTTAGGAAGGCTGTAGTGAAAAAAAGAAAAAGAAAAAGAGATGGAACTGGAAGACAATGCAGCAAATAAATTACCTCAAGGCCTAAGATTTTTTTTTAAAGAGAAATAACTAAGATTGGGTAGGTGGGACTTGGGGTTTTCTGAGGAGAATCATGTGCATGGGGGAAAAAATCCCAGAATCCCCACCTCTGGTCAAATAATCGGCGGTCTTAAACAGCATCTCGTGAACATCAACGGTTCCTTTAGGAGCTATCCCTATGGAAGCTAGAACAGTGACGAGAATG…
CCRI331	(ATTT)3(TTC)4	TGCACACATATGCCTAACTGC	TGAGGATGCTGGTTTTGATG	59.773	59.648	297	aymhcr.CleanEST.seq.Contig7723	CGACATCGGAACTATTTGGATTCAGACCATCCAAATTACTACTGGAAAAGGATAATTTATTCAAACCACAAACTTCATACTAATACCAAAATATCAAACTACAATAACAACTGATAATTGCAAGCAGGAAATAGTTTCTTGCACACATATGCCTAACTGCATTTATTTATTTACTTATTTAACATAAAGATGAGCAGGCAGCAGGATTTAATTCTTCTTCTTCTTGGCAAGGAAAAGGCCCCATCTCTGCTCCCCTGATGAGCTTCTTATCAGCTTTGCCTTCCATCCACCAACTATTTCATCATAGTCTTCCTTAGAGAAGTCAGAGATGAATGCATCCTTCTCTTTCTCCACTTGGTTCAATTCACGCCGCAGAACTTGTAAGAACTGATCGGTTCG…
CCRI332	(TTCC)3	TGGTTCAGGACTAGGAGCGT	GCAGCCTTTTGCTATTGGAG	59.867	59.982	289	aymhcr.CleanEST.seq.Contig7766	TTTTTCACAAGCAACCGTTGCCTGTTAACTACAGGATAGGATACAGCATACCATCACATCCGAAGACGGAAATCATGACACAAATAGTTTTAGTGCCCATTCAAATGAAACTGAATTCCCGTTCGTCTCCAAGCCACAATACAAACAGAAAATGAAATAGATAATATGTTTTTAACTCCAACTAAGCATAAAACTTCCAGCTTTAGAAAAAAAAATGAAGTAAGAACAAGCCCTTCAGCTGAATACAACCTAAAACTAGAAAGTCAGGTGACTCCCATTTGATTACTGAAAAGGCAGGTGACCCCCATTGATTAAATGTTCATTGGTTCAGGACTAGGAGCGTTCAGTATATCCAATAACGAATTCTGCGGCTCCAATTCGTCATGCCACAATTGAAGT…
CCRI333	(TGG)4	AACCCGTTATCAACAGTGGC	TGCTGTGACGGAGATTGAAG	59.859	59.984	300	aymhcr.CleanEST.seq.Contig7867	CTTTTATGAAAGAAATTATGGAATCTATTTTCTGCTACAAAATACAAGAATTTTGTGGAAAGCCTTCAAAGTAAAAAGACCCTCCCAAAACTTTGTTTTTTGAACTTTTCTTCCCCCACACCCATTTATCATGTACACACACCCCTAAACACATGATCACAGATTATCTGTACACATGCCTACTCTAATCTCTACTTTTCTAGATTGCATAAGATCCAACTTCCACCGTCCATCCATTCCCATCTGCAAAAATCCAACAGCTCCCCCTACCTTACTGCAATATTATCAATTTCAATTTTTCAATTCGTTATTTAATCTATGCGCAACCCTTCTCAGTTACACTCATAGACTTTCAGTCTCGTGTAACCCTGAAACGCAGTTCACCATCACCGTTTCGAC…
CCRI334	(ATT)4	CACGACAAACGTCATCGAAC	ACCTTGTAGCCAGCAGCAGT	60.16	60.081	291	aymhcr.CleanEST.seq.Contig7897	GTAGTGAAAACATAATATATTTAATCCATAATTGTCACATTACACGACAAACGTCATCGAACAAAAAGAGACGAACACTAATGACCAAAGGGCCGGTGCAAACCATGAGTCCATAATCATCCCCACCTACCCCTCTTATTAATCATCCTCATTATCACCATGATAATTATTATTATTCTAACTAAAACGCATCAAATGCTAGAGCTAGACTTCCTATGACGACGATCATCGGGAACCTCCGAGGGACAATAGTTTCTAATGGCGGTGAGATCATAAGGTGGGGCATCGAGCGCCAACCACTGCTCCACCGTGAACTGCTGCTGGCTACAAGGTTTATGGACGCCAGTCATGGTAACTTCCACATAGTTACAGTACCATCCATGGTGCTCACCCGAACCA…
CCRI335	(ATTTC)3	CCGCAATACTTGCCATACCT	TTCAGGTATCCATCCATCCA	59.982	58.718	140	aymhcr.CleanEST.seq.Contig7904	TTTTCTATTGAAACGGAATGCACTCTAGCTTAAATTTCTCTTTGTTAAAGAAAAACAAATAGTTCCAACTCCAAATGCGATATTAAGGAAAAAGAAAACGGTAGTTAAAGGATGGTTGTAGATGAATGATTTAATTGAGGGATGCCATGCCATCATCAATCTTAGGATTGCAGAAGCAGAAGAATGTCTTGTCTGACAGTGTTGGGTTGGGTAAAAAGACTAAGGTTTATGAAGCACTCCTCCAGCAATCAGGGCAGCCTTCATGACAACAGAGATGACATCAACGACTTGATCGACTTGGCATTTATTACCCTTGAAACTCCTTCCTCCTCCTTTCTGGAAATCCTTCATGCACTTTATGAAGCTTTGGCTGCACTTTTGACTCAGATAGTCATTGTT…
CCRI336	(TCA)4	CCCAACCACCATTATTGAGC	CCTTCCAAAGACCAAAGCAG	60.192	59.846	150	aymhcr.CleanEST.seq.Contig7928	AGAATTTTATAAAATTTATTACCTTCATAAAGTTTTATAAACCATTACAACTACACTATCCATTTCATCTATTTATAGGGAAAACACAGTACAACAGGAGACATGAAGTGAGTTGCTTAGCTAAGATCCTCCCTCACAATCCCAACCACCATTATTGAGCAAAATAAAAGTAAAGAGGGCAAAATCATTATTTAAACATTGACAAGGCCATCACAGGGTGCAATCATGTGATGCTTGTCAGACTCATCATCATCATCTATCCACTCTTGTCTGCTTTGGTCTTTGGAAGGGTTCCAAAAACTCTGTCCCACAATGTTGTAGTTATGCCAAAGCCCTTGTTTTGAATCCTAAAGTGATGGTTCAAGTGATATTTCTTAAGTTTTTTGATAGATTGTTTGG…
CCRI337	(TCT)4	CCCATAATCGGATTCAGAGC	GGATTCGGACATTGAGAGGA	59.486	60.011	124	aymhcr.CleanEST.seq.Contig7959	CGGCCACATTTAATAGAAACAACTTCAAAGAACAAACATTGTCCATCACAATCTTATACATTAGTATCTGATGCCCAACATGTGAGATTGAACACCTCACCTTTATTCACAGGGCAATTCAACACAAGACATAAAGTACCTCTGCGAATTCTTTAACACCTTTTTTTTTCTCTCTAAAGAAGAGTACTACAATATGTTGGCGATCTTTCACACCATAACAGAACTTATATGATCTTCTCCTCCAAGACATCAACTTCTTCTAGCACAAACATCATATCCCCTCTTCTAAATCCCTTAGCTAACAAGCCTCTACTCATCATCTTCGTGATGGCGTTTCCTGCTCCTCTTCTCAGACCTCTTTGCACCCCTTCCAACCCGAGAATCATCCGAACCACTAAC…
CCRI338	(CAA)4(ATAC)3	CACCAACACAAAAGTAGGGGA	GGAGTTGCGGAAGAAGAGTG	59.877	59.989	229	aymhcr.CleanEST.seq.Contig796	CTTAAAAAGACATACCAAGTGTATACTTTATTTATGTTTAAGATTATAAAATTTTCAAAACAATCCAAAACTTAAAATCACAAATGGAAGAAACAAACACCAACACAAAAGTAGGGGAAAAAAAAAGCCTCTGATTGATTATGTTATTAAATTATATCATAATCAACAACAACAAGCATATACATACATACATATATATATGTAGTGGGTTGATGGCTAAAGAAAAACAAGAAATTTGAAGCTCATGGATTGTGGTTTTGAGTATAGATATAGTCAGTATGAGCAGCAAGAGTTCTTCTCATCAAACACTCTTCTTCCGCAACTCCTTCACAGCTATCTTCAACTTCAACAACACCCTGAGCTTGTTGTTGTTGGGTATTTGCAGGGAAAGGTGGAGCA…
CCRI339	(TTG)4	CACTCTTCTTCCGCAACTCC	TGGCTAAATTACTGGCCACC	59.989	59.96	163	aymhcr.CleanEST.seq.Contig796	CTTAAAAAGACATACCAAGTGTATACTTTATTTATGTTTAAGATTATAAAATTTTCAAAACAATCCAAAACTTAAAATCACAAATGGAAGAAACAAACACCAACACAAAAGTAGGGGAAAAAAAAAGCCTCTGATTGATTATGTTATTAAATTATATCATAATCAACAACAACAAGCATATACATACATACATATATATATGTAGTGGGTTGATGGCTAAAGAAAAACAAGAAATTTGAAGCTCATGGATTGTGGTTTTGAGTATAGATATAGTCAGTATGAGCAGCAAGAGTTCTTCTCATCAAACACTCTTCTTCCGCAACTCCTTCACAGCTATCTTCAACTTCAACAACACCCTGAGCTTGTTGTTGTTGGGTATTTGCAGGGAAAGGTGGAGCA…
CCRI340	(CAA)4	TTCACCCAGTGTATTTCAGGC	TTTTTGTTCTAACGGGCACC	59.985	59.975	229	aymhcr.CleanEST.seq.Contig797	AAAAAGGCTACGATATTATTACAAAATCATCAAATTCACCCAGTGTATTTCAGGCTTCTCTTAACGAGTATTTTCTCAATCAACAACAACAATGACAACTCAGTTCAAAAATGAGAATTAACGTATACATCTTAAAGCATGACTATATCTTAACCTAAAAAGCATATCCCCTTTTACACACTAATCGATCTTGACAGATGAGTAGAAAAGTCTCGTGAACCAAAAGCACGCATAAAATCCGATGGTGCCCGTTAGAACAAAAAATGCATACGAAGCAATTAGCATGTACCCAAAGTATAGGAGCCCTGAAACCAGCTTAGTGATCTCAAGCTTTGTGAAGAAATAGAATGTAGCGTAGAGGAAGAGGTACAAAGCCGAGGAGCCGGATGTGAGATATGA…
CCRI341	(TTGT)3	TGTATGGCTAAGGCCGAAAT	GCCCTAGCTCTCTGGCCTAT	59.569	59.968	249	aymhcr.CleanEST.seq.Contig811	TTGTATGGCTAAGGCCGAAATATCTGTATTCTGTTGTTTGTTTGTATGCATGCTGTAATAGGCCCATTTCGCCCGGGCCCATAATGTTATCTAAAAACAAAAGCAAAATCAATTAATTAAAAAGTCCAAGTTTTTTACAAAAATAAAAGCCCAAAGCAAGATCCCTAACCCAAAGGCCCAAACACCCAAAAAATTCTCAGCAGCACTGGAAACTTCTGGAACGTGCCAGAATAGGCCAGAGAGCTAGGGCTCCCACGAGTGGTTCTTCACATGGCCTCCTTCGCACGTCTCTCCGCTCCGCTGTACAACCGAGCCGAATCCTTTTAGATCTGGTCGAGCTCCTTTAACGGCAAGATTGGGCACGTCTCGCTTACTGGTAATCACCTAAAATCATGGTGG…
CCRI342	(AACAG)3	GGGGCAAAGAAGGAAACAAT	TGAAGAGACTTTGGCTGGCT	60.299	60.134	174	aymhcr.CleanEST.seq.Contig820	GTAAAAGGAGGCAAATTTTTACTATAAGAGAAATAGAGGGGCAAAGAAGGAAACAATCAAGGAAGAAAAAGTGAAAAGGGTAAAGCAAGTCCACTATCCCAAATTAGCGCACTGTGTTCCTAAGTTAACATAACAGAACAGAACAGAACAATAAATTAAAAGTAGAATACAACCTCATGGCACAGGGCAGTAGCCAGCCAAAGTCTCTTCAGACCCATCATTGTTGATTATCTGCACGTATAGTTATTCTCAGTCGCTAGAAGGCCCTTTGATTGGCCACTTTCAAACTCACTATAAGACCCTGAAAAACCAGGAGGAGACGAGATTAGTAATTGTTTTGCCATAACTGCTGGGTCTGCTTTGATGGTGGCTGGCCTTGAGACCCACTCAGGGACCCAT…
CCRI343	(TTC)4	CCCATTTTCACTGCCACTTT	CTTTCAGAGGGGTGGTGGTA	59.971	59.959	136	aymhcr.CleanEST.seq.Contig841	CCTAAATCTAATGACCCTCCATTAATTCTTTGATTTGTCTCATAATTTCCTTTTACAAACCCAAAAATAGAAGTTATTTAAAAAAAATCAAAAGCATTGAAAAAAAGTAAAAAATGAAAAAAAAATACATGTAAATAAAAATAACTGGGATTTGAGACTTTGTGAATGAGTTCTTAAAAAGTCCATCTCCAGATCTTGATTCGGAGATCAACCTTACACTTGGCTCCAGAAACATTAGCTAGCGATGGCGATTTACCTTTTGGAAGGACCCCTTTAACCCCATCACACGAAACCCTGATCCCAACTTTCTTGCTCTTCAATCCACCCATTTTCACTGCCACTTTAGTATCCATCTGAACTTTCAACAAGATCCCATTCTTCTTCTTCAGATCCGGTCTC…
CCRI344	(CAC)4	ACCTTTTCTCCACGACCCTT	TATTGTCTTCACACGGCGAG	59.972	59.864	264	aymhcr.CleanEST.seq.Contig896	AAAGGCCAAACTCTATAAATCAAGACACTAATAGTTCTCTCCATGACTAGTTCTGGTAAAGAGTATGATTTGGTAGAGATACACAACTTAGTCGGGATGAAGCATGCAATGTCCACAGTAGAAACATATAAAACCAGCCAATAAAACATTTGAGATGCTTCAATTTGTCTGCATTGATTCGGAATGATACTTCTCTAGATCGGCGTCAAGATCTTCTGCAGAAACCTTTTCTCCACGACCCTTCCCTCGTCCACAGCCTCTTCCAGCAGCACCACCACCACGTTGCCTACCAAATCCACCACCCTTGCCTTGGCCACCTTTAATGGCTCCATTAGAACTTCGAAAGGCACCATTAGCTCCTAAAGGTGCAGGAGGGGTAGCGATGTTTGTTCCAACAAT…
CCRI345	(TTG)4	CCTCGTCTATCCATTCCCAA	GGAGCTTAGTGTGCTGGAGG	59.887	60.012	248	aymhcr.CleanEST.seq.Contig924	CTTTTAGTATTTTCCAAGAATAGTACTGCCCGGCCTGCTCATTTATGATTATTATGTAAAAGAGAAAAAGAACATTAATTACATAAATATTTCCTCGTCTATCCATTCCCAAAACTAGTGGAACCTAAAAGCATGATTCCACAAATTGGCACAGCAGGACATTTTTGAAGCTTGGAATTAATCATCCTTGGTTTGTTGTTGTTGATGTCCGTTTGTATCATTGTGGTGAATGTGAAGTCCATCTCCATTTTGAGAGGTATTTGATGGTTGAACAACCCGTCCAACAATGGGATACTTGTCCAGGAACTTACATTCCCAATCCTCCAGCACACTAAGCTCCTCAGCACTCAAGCCTTCGAGGTTCCCCGTCAGGTCCTCAGGTTTAAACGACAACATCGC…
CCRI346	(TA)6	GGGGAGAGTTTTGACATCCA	CGTCTTCCCCCTCATCTGTA	59.903	60.065	161	aymhcr.CleanEST.seq.Contig933	ATTAGGGGAGAGTTTTGACATCCATTTTTCAGGTTCAAATTACAGTCCTAGATTGTCCCTTGCTCCCATTCCCATGAGAACATGCGACCTTATAAATATATAATATTCCAGCAAACAACTATATATATATAGGTAGATTTATTCATACAGATGAGGGGGAAGACGAGGTGTGAAAACAACATTAAGTGGCGTGGCTTTGAGATTAGTCAAACCGGCATCCTCACGCATGTCGACTTGCTCATCGAACGGTGTCGTAATCTCGAACGATTGCAGCAGAGTCGCAAGGTTGAGATGTAAAACTTGAAGAGCAAATGAAATTCCGGGGCAAACTCTTCGACCGCTGCCGAATGGTATGAATTCGAAGTTTTGTCCCCACACATCCATGTGGTTTTGCGTTGT…
CCRI347	(AAGC)3	ATCACCTTTTCCTTGGCCTT	GGCGCATTTTCCAGATACAT	59.94	59.929	196	d1_A06.ab1	TTTTTTACTTTTTTCTTTTCGCAATAGCAAATTGGGCAAAGTTTAGCATTGGAAGACCTTCAAAATAGGCAAGAAATCACGTGAATGGCTTCGTAAATCATAATGATGCAGAAGAAATAGGGGGCCAAAAAATTAAAAATCTTTGTGTGCAACAATTGAAACCCAGAATTAAGGAATAACATGGATCTCTTGAAATTCTACTACATATAAAGTCCTTCTGGGACGCCTTCTTTCTTTTTGAACATCACCTTTTCCTTGGCCTTCTTAAAGTCCGCATGCGTCACCTTCATGCGCCTCTCCCTTAAAGCAAGCAAGCCAGCCTCAGTACATATTGCCTTTATATCAGCTCCGGAGAACTCATCTTTTGTCATAACAAATTCTTCCAAGTTCGCATCATCA…
CCRI348	(AAAAT)3	GAACAACTCCTACCCTACCCA	AATGGGGTTCTCTGCAACAC	58.042	59.973	249	d1_H01.ab1	CGTAACAAAATTTATTTCCCATTGCAATTGCCAGTACTGGGTTAACACTAGTTCTAAATTTGATTCCTGAACAACTCCTACCCTACCCATTATAAAAAAATAAAATAAAATCCTGTTTGAGATCTTTATTCTTTGACTTATGGCGACCACTCACTTCCATTGCTTTAATCTCAAATTTCCAACTCCATGCTCTTTGATTTTCTTAAAGCCACTGGTTATTTTGTACCTGGTCAGGAGATGGAGAAGAAGACTGAAAAAACCCAAAGTGACCCTCAAATTGTGATCCTCCCTCAAAGTGTGTTGCAGAGAACCCCATTGGAGCTTGATTATTGGTGTCATCAAAACTCTTCTTGGAGTAATTGATGTAAGGAGAGCTTGCGGTGTCAATTTCTTCATGTA…
CCRI349	(TA)6	TGTCATCAATGTCCTGGGAA	GCAGAGAAGCCACCTGTTTC	59.893	59.997	192	h_B06.ab1	GATATAAAAATATAATCCTTCCAATATATGTCATCAATGTCCTGGGAAACACCGGCTCTACTTTATGGAAATCTTTTGGCTTGTAAAAGAGTATATATATATAAGAACATAAATGCAGTCTTATGTTTTAACTATAACAAACCTTAAAAAAGAAAATTTGAGAAAGCTCCAAAATTGACACACCACGACTTATAAGAGTGGAAACAGGTGGCTTCTCTGCAATACGGAGGACCAAAGATCATCTGGCACAGCACGAGAAACCCGTCTTGGAACCATTTGCCCCATCCTTGACC
CCRI350	(TGCC)3	CCAGACGAAACCAAGCACTTA	TTAGAGAGGCAGCGGGTTTA	60.29	59.975	292	h2_D03.ab1	ACCCCAGACGAAACCAAGCACTTAAACATAGAAAACCAAACGTTCATACGCTTAATTACATGATGCCTGCCTGCCTACGTTCTTTCTGCTAATATTATTCCTGCTAACGCATTGCGGACTAATTTTTCAGTTTCGGAATAACTAAAGCCAGCAGTTATCGGATCCCAAACTACAATCATATTATCTGCACTTTCTTACGAGGTAGAACCTTGTTTAAATGCAGGTAAGGGATAGAACACAGGCACCCTTTATTCCAAGGTTTTCAACAGCCTAAATAAACCCGCTGCCTCTCTAATCCTTGAAAACTCGATGCAGAAGGCTTGAACTTCGATAAACAGATCCCTAACATCAATAATTCTGTTTCGGATTAAACTCTGCAAGAAAACACATGCGAGTCGC…
CCRI351	(ATGACA)3	TTTCAAGGATGGAGTTTCGG	TAGGCCAGCCTTGACAAGTT	60.044	59.875	159	h2_E12.ab1	GTCAAAAAAGAAAAAAAAATTCACTCAGACAAATTTCAAGGATGGAGTTTCGGATAAAGGCAGTACAGTACTCTATATTTATGACAATGACAATGACACACCATGTTGAATTCTGAAACAATTGGTTACATATGATTAGTTCCCTTTAAACTTGAAATCTTGGTATGCATCAAACTTGTCAAGGCTGGCCTAGAAGTGAAGGTTTATAGAATGCATGTGTCTGGGCAATCTCGATGCGCTCTCGAGGATCATTCAGGGTTTCATCCCTCAGTGCCTGCAGAATCGCTGCAGCCGTCTTCTCCCTTGTTATAAGAATTTTGTAGAGCGTCTTCAATAAAGGGCACAACTCAACAGGGGCAACAGGCTTGTTTCCATCTGGATGCAACACACTTAAGCTCG…
CCRI352	(TCCATC)3	TAAAAGTCTTCCGTGCCCTG	TGGCACAAAATTGCTCACAT	60.241	60.119	105	h2_G03.ab1	GTTAAGGAAGGATGAGAAAATTAAGATAAATATGAATAAAGCTAAAAGTTGATACATATCAAACAAACATCCCATATGAAGCCATTTGATATATCCAAAGCAAAATCTCACTTATTACAATTACAACTGAAATCCTAATCCAAATAAAGTAAAAGTCTTCCGTGCCCTGCCTCAACCTCTGCTTCATTCTTCCATCTCCATCTCCATCTTCATCCATTAATAGCAACCTTTTGGATGTGAGCAATTTTGTGCCAATCTTCACCCCCATTTTCTCTGTATCTTTTGCTCAACTCCGGACATCTATCAATTGTCAATTCTCTAAGGTTGGTCAGGCGGTCTATTCCCTCCGGTAGAGCTGACAAATTTCCGCAATCCTTAATCTCAAGTTTCTGAAGAGAG…
CCRI353	(AAC)4	TCTTCCCCAATTTCCAAACA	CGAATGCTACAACAGCGGTA	60.28	59.895	263	p1_B06.ab1	GACAACAATAATAGAACTACTTATTTTATTACTAACAACTGCCTCTATTTAAAATAAAAATAAAAATAATAAACACTATTTTGTTTTGTTCTTATACTTTTTCACTAAACCCCCCTCTCCCCCCCAAATTTCCCATCAAATCTCTCTTCCCCAATTTCCAAACATACATCGTTTTTTCATTCTCTTTCACTAAAACATGGGTCTTTCCTACCCTTCACTCCCATTTTTTCTTCCCATTTTGTTCTTCATTCCCCTTTTATTTGCAGATAATTACACCAATTATTATAACACTAACAACAACAACAATGGGAACACTAATTTTAGCACAAATCCATTTCCATCTTCATCTCAAACAAAACCCAATTCTTCTTCTCCGTTCAAACCAAGTACCGCTGTTGT…
CCRI354	(AAAG)3	TCAAACTTCAGCTCATGCGA	TTGCCTTGATGCTTGCAATA	60.687	60.356	263	p1_E05.ab1	CACTTCAAACTTCAGCTCATGCGATAGATTTTTTTTTCTCAACTTGGAATAAAAGATGAATAATATCTGAAATGGGGGAAAATAAACTCAGTTACAAAATTCTCGTTAAAAAGGAAAGGTCAAAACGTAAAAAGAAAGAAAGATTGTATAATGAAAACAAAATTAGAAATATACATCTTCTTTGGTTTCTACTCTTGTGAGCCAGACGCGGCTTCCTTCAAGCATGTCCTCATCACTTTACCAAGCTTATTGCAAGCATCAAGGCAAAGCTGCATTGCCTCATTAATATCTGGGGTTGACCATTCTCCTGTAAATGTTAGTTGAGTGACCTCATAACGAGAAGGCATACATGTAACCATTAAGCTTCCATCTTGGTAGCTTTCCTCTTCGAGAACAGGA…
CCRI355	(ATCC)3	TGGCTTTGAAGAACTTGGCT	GACATTCAGATGCCGGAAAT	59.993	59.9	268	ps_01_H04.ab1	ACAACAAAATTCATAAAAATCAGAACCCCATCTTCGAACAAAAGATCCCAAGTCTCCAAATAGAATCAAAGCATCCCCTTTGTAAAGATCTATACAAACAGATGGGGATGCAGTTTCCTGGGGTAGTATACAAATACTCTAACTCTAATTCCCCGAACATGCATGCATGCTTGCTTTCGATGCAGTCCAGAATTCTCGGGAGCTCCAGGAAACTATACGTAGTTTTTTTAAAACCAAAATGCACCAGAAGGATTGGGAAAATTTCGCTGAAAAAGTCCAACCAGCTTTTGGTTTTGTTGACTTTCCAATGATGGTGCAAGGTGTTTTGACTACAATTCCGAGATTGGTTTGGCTTTGAAGAACTTGGCTACTGCCTGGTAGAGATTTTCTTCCTCGAAG…
CCRI356	(CAATG)3	CCTTTTCTCATTTCCTGTCCC	TTTACGCCTAGGTGGTGGAC	59.926	59.993	300	ps_02_H06.ab1	TTTTTTTACCCACTAACAAATCCACCTTTTCTCATTTCCTGTCCCAAAAATTCAATGCTACAATGGCTACTACCACTTCAAGATCATTACAATGCAATGCAATGCAAATGTAATAAAATACCACAAGGCAACTGATAAGTAAAACCGATGAACTAGCTTGGAATCAAAAGCGGTAAGGATGAACATGTGAACACCGCCCCCAAAGAAATAACCATCGGTCATCATTGAACTTATGTGGATTTCATTACATTCTCTATCACACTTAATCTTGCCTATCAAATGGGATGATTCATCCCAGTTTTGAGTCCACCACCTAGGCGTAAATCGAGTGTCATAGCCAGACTACAAGAAGACAAGTTGCTGACATTAGAAATTGAATCTTGGACAGCGGAAGCTTTG…
CCRI357	(AGAA)3	CTGCAATGGAACATAAAGGG	TCGCTTAGCAGGATGTTGTG	58.093	60.011	186	rayctn0_0003_F05.ab1	AAAAATCGAAAAAAAAAAATTGATCTTCATTTATACTAGTAAAAGGTGTGCAACAAATACCTCAAGCATCAAGATTTTTCTAAGAAACTGCAATGGAACATAAAGGGTACAAACTGGAAGCTTCACTTCAATTTCTCCCTTTATAACAATGGAAAAAAAAAAAAAGAAAGAAAGAAAAAAAAAGAACAACGAACCAGTTTTGAGTTTGGACTGTCTAATCAATTATTCTATTCTTTTCACTTGTCTTCACCATCACAACATCCTGCTAAGCGACTTGATAAGTAATTTCAGATTCTTTCTTGTAAACTCATCACCCGTGAATCCCAGTATATCAAAACTTATATTCTCGATATTCTTCAAGGTAAAAATCAGAGTATAAATTGATTTTTGAATCAATTC…
CCRI358	(TCT)4	TATCGTGGAGGTGGAGGAAG	TGGAAGTTGCAGCTAAGGCT	60.065	60.154	226	rayctn0_0003_H04.ab1	GGAAAGACAAAATGCTTCTTATTGTATCTATTAAATGACTAAATCCATTACCAATATCCGAGATATCCACCCTAATCAGAATGTAATAATAGCAAGGGAAAAGAAAACACTACCAAAATGTGGTAACAATCCACCTGCTCCAATTTACTACATCTCACCAGCTGAATCTTCAAACCTCCCAACACAACGCAACCAGAATGGTTCCCTCAAGGATTATTGAAGCAAACCGCTTTATCGTGGAGGTGGAGGAAGATGGGATTTCGCCATTCCCACCCATGCAAAGATTCCAACAGCAAGAATTATCCATCCAAATACGTCATACTTTAAATCACTGCTCTTCTTCTTCTTGGCAGCAGTTGAAGTTGAAGAAGCAGAAGATGCCCCACCCATACCCTGTTG…
CCRI359	(TCTAA)3	ATCATCTCGTCATCGGCTCT	TGGTAGATCAAGGGGTTTCG	59.792	59.926	278	rayctn0_0005_A07.ab1	ATTTAAACTGCTAAAAGAAATGCTAACTGGAAATCCCACACTTGAATAAACAAAATTAAGGCACATGTCAGTCACTGAATCATGATACTTTTGGAACATATAACCAAAATATTTCAATTGATATTATCATCTCGTCATCGGCTCTTTCTAATCTAATCTAAGCACAGATTGCGAATACCATCCAAATGCAGCTGCTACAATTTGCATGTTTGTAGATTCCCAAAGAACTTTAGCAGTACCGGTAGATACCAGTTGCACTCAAAATTGCCGCCTTGGCCTAGACTCGGCCACTGAGACTCGAATTGGTCTGCCATCCAACTCAACACCATTAAATGTTTTGACAGCACCATCCACCTCTTCACTAGAATTGTAAGTTACAAAGCCGAAACCCCTTGATCT…
CCRI360	(TTC)4	CAGCATTTTTCCTAGCCAGT	TCGACGTGGTAAGAAGCAACT	57.125	59.928	268	rayctn0_0005_G05.ab1	CGATCACAAGAAAACACTTGAATTTCAAGCGAACACTTCTCTTAATCTCAAATTACAGCATTTTTCCTAGCCAGTATAAAGTAAAACAAAGTAGTAAGAGATTCAACATGTTAAAAACATCAATATCATTGTAATATAGTTTCTTTTTCACTGACGATCATAAAAAGGATCTTTTTTTCTTCTTCTTCCAGAAAAAAATATGATCACAAAGGCATATTGTTGTTCAAGTTTCAGCATTTTTCTTAGATGAACTGACATTGCAACATGGTAACCCTATTGTATCAGGACTCTTTAACTGATCAAGTTGCTTCTTACCACGTCGAAGCAAATATTCTATATAGAGGAAATTTTTGCGATCTACTTGCTTGGAATTCTGACGGAACTCAGCCGAGACAATTG…
CCRI361	(TTTC)3	ATGTGCCCTTTAGCCATCAC	TGACCCTGGTGTTCACCTTT	59.962	60.399	225	rayctn0_0007_G06.ab1	TTTTCTTTTTGTTTGAAATGCTCCACTTTTATTACACTCGGAATTTAGCATACTTCTCAATATTAAAAAGGCCTGGACATGGAGCTTCTTCAATCAGGCACCACGAATGGTAATGAAGAATCCGAATCCATGTGCCCTTTAGCCATCACTCAGATTACAGATATTATTGTTTATTCTCAAACACACAAGTACTGTAGCCTAAATTAATTAAAATAAACCAAGGTAATTAAATCCCACTTGATGTCTTGCTCTTTTTCTTTCTTTCTTTAGCTGTTGTAGCCATTGGTGCGCTCCTTGACATGGAATCCGCCAGCGGTTGGTTTTCGGTGGAGGGAAAGGTGAACACCAGGGTCATGGTGAGTGCATGAATAATTGTAGACAATTGAGTTATTAACGCCT…
CCRI362	(TGG)4	AATACGTTCCTCTGCATGGC	TAAAAGCGATTGGGAAATGC	60.103	60.04	184	rayctn0_0007_H03.ab1	ACGACCCAAAGAGGCTCACAGGATTGACATGGCGATCCAAAGATGATAATGACTAGTCTCTAAAACTAACTACAATTACTGGTTCATATGTCATATCTATGTATCCTGGAAAGGCAAAGCCGCCGTAGATACAGACTTAAATATCTTTCAAACATTAAATACGTTCCTCTGCATGGCCACGAGTGGACGCCTATGCCTTACACTCTGGTGGTGGTGGGTGACGACTACCACGTCCATGACGCTCATCATTGCAATAGTAGTAAATTCTGCATCGTTTTCGAACCCAGCTCAGTAGCTTTTTGCCTCGAGCACTAAGCCCTCGCATTTCCCAATCGCTTTTAGCGACGAAGTTTCTGTAATAAGCAACGAAAGGAGCCTTGGACCAGTCGGTTTTCACCC…
CCRI363	(AGGC)3	TCCTCTAAGCAAGGAAGGCA	CGCTGAAGTACGACCATGAA	60.088	59.864	300	rayctn0_0010_G01.ab1	CTTTATAAAAAAAGCCGAACTTATAACAACTTAGCACCCAAAAAATTTGATCCTCAAACCCATACAATCAATATCCAAACAACCCAAACCCAAAAATGATCTAATTCAAAATATCTCGATCCCAGAATTAATATAATCAGTTAATTTTAAAAACTCAAATGAAGTTATGAAGTTTTTTTCCTCTAAGCAAGGAAGGCAATATTAATATGCAATGCCCATTAATTGATTCATATTTGATGCTAATCCGTCAAATATTGAAGTCCGGCCCCTCTAGCCAAGTAGGCAGGCAGGCAGGATCAGCTTGCTTAGCTTACTCGTTGCGCAATGGGTGCTGCTGGCTCGGGTGCCACTTCGGCTGCTGAATGCCCATTGCCATTGGCAATGTGGTAAGGCTTGTCG…
CCRI364	(TCTAT)3	TTCCACATATTGACCAGGCA	GCACTTTTTGGGCTGCTAGT	59.924	59.522	264	rayctn0_0010_H07.ab1	GTTAATTTCCTGTATTTCCACATATTGACCAGGCAAAGCAAAAAATATAGAACAATAGTGGTTGTCTTACAATTTTTTTTATCCCAGTTTATTGCTATGCCATGTATGGATGGATACATATAGAGATGTACAAGTTATCTATTCTATTCTATCATTTCAACAAACTATATCAAGATGAATATCTTGATTTCTATTTTATATTTGATTTCTTTTATCTTTAAATTGATTGTTAGCTTTTTTTCGTATTGTCTACAGATTTACTAGCAGCCCAAAAAGTGCGGTAACGTAGCTAACAAGATCAAAACCGTAATAAACCAGGCATTCAAATGGCAAGCAGAAGAAATGTTTTGGGAACCTACTAAATGCACAGTTCCGGTCCTTTCGTCCAGCACTTGTATG…
CCRI365	(TCA)5	CTGACATCACCAGGTTGTCG	ACCAAAAGCACCAGTTGGAC	60.154	60.012	193	rayctn0_0011_E04.ab1	CATCGTACCAAACACTCTTTAAAAATCAATGCTGAAATTTTTACAATTTCGTGTTGTCGAAGGAGTACAAGACATATTTACGACGTAATCGTTTTGATAATCGTTACATACTCAAAATTGACCTGTCCTTATGTCCCTATCTATTGCATCTGCATTGAGGGTACCAGGAAGCTCCCTAAAATCTTCATTGAAGATGGAATATGCACTGACATCACCAGGTTGTCGCCGTCCAAGATTTAGGAAAATTAAACAAAAGCCGGTACCGAGTATCGGGAAGCTTCATTCTGTTACGTAAAAAAGAGTAAAGCTTCTTCTTCCACTGGCTTGTTGATTGTGGGAGCTGAAATTTCAAATCTTCATCATCATCATCAATATCGAGTCCAACTGGTGCTTTTGGTT…
CCRI366	(TCTT)3	ACAGAGCGCTTCAACCAAGT	CAGTGAAGCTTTTCATGGCA	60.26	59.948	133	rayctn0_0011_F10.ab1	AACCAAATTCTGATATAAAAATTACTAAATGCAAAGGGGATCCAAAATTTATGGGGTGCCATTTAGGCCAGTGCGTACTACAAAGCATACACACTAATGATGATGGAAATAAATATTATAAATAAATAACAAGGTTTCTTCCCAATTTATTTTCCTGCAATCGAGAATCTCAATCAGAAGAGGTAGAAAATTTGTTAGCTTTTCAACCATGGAAATGAAGCTTCGAGAAAAGCTGAGGAAAACTTGAATAATTGAAATTGGCAGCAAAAGTGAAGGTGAGAGTAAAATCATCGCTCCTCGTCCAGAATAGGGTCCGTAGGACCAGCAGTTCCAAGGTACCCTGATACAGTCTCACCAACCACTGAAACAGAGCGCTTCAACCAAGTTGTACTGCGTGTC…
CCRI367	(ATAA)3	TAAATGCAAAGGGGATCCAA	TACGGACCCTATTCTGGACG	60.058	59.988	293	rayctn0_0011_F10.ab1	AACCAAATTCTGATATAAAAATTACTAAATGCAAAGGGGATCCAAAATTTATGGGGTGCCATTTAGGCCAGTGCGTACTACAAAGCATACACACTAATGATGATGGAAATAAATATTATAAATAAATAACAAGGTTTCTTCCCAATTTATTTTCCTGCAATCGAGAATCTCAATCAGAAGAGGTAGAAAATTTGTTAGCTTTTCAACCATGGAAATGAAGCTTCGAGAAAAGCTGAGGAAAACTTGAATAATTGAAATTGGCAGCAAAAGTGAAGGTGAGAGTAAAATCATCGCTCCTCGTCCAGAATAGGGTCCGTAGGACCAGCAGTTCCAAGGTACCCTGATACAGTCTCACCAACCACTGAAACAGAGCGCTTCAACCAAGTTGTACTGCGTGTC…
CCRI368	(AATC)3	GCCTCTGCACTCTTTCCATC	GAATGAGTGGCTTCGTGGAT	59.957	60.081	184	rayctn0_0012_A08.ab1	GCTCAAGTTTAGTGTAGAACTCTCTCCTTTTCTCAGCCCGTTCATCACACTTGAAACTGAAACCATAATTTGGAAGGGTACCAACCCTAAGAGGTTTGGCATCGGCTGCCATGGGGCTTGACAATTCTGTGTCTACTTCAGTTTTATGAATAGGTCCTTTCTTCAGAGGCTTCAGCTTGGGTTTCTCCATAGTGCCTTTAGTGAAGGCTGCACCAGATTTCTCAGAATGCTTGGATGCATTGCCATGTTTTTCATTAAATGATCTACTACTTTGAAGAGGTTGTTTTGGACGTGAATTTGTAGCTAGAGAACCACCCTTTGAAGCTGTCAAAGTCGCCTCTGCACTCTTTCCATCTTTACTTTTCTTCACTAGAGCTGAAGAAACATTTCTGGGACCTG…
CCRI369	(CCTC)3	ACCGGTTGTTGACACTGGAT	ACCGAACATGTTGCTGTTCA	60.284	60.16	120	rayctn0_0013_G02.ab1	CGCCAAGAAAGATAAGGTTATAATTATAATTTTTAACGGAAACCTAAAAATCAGTTATACAGCTACATCGCAAATGCCCAAGAAGCCATTTTCTTTCCCAGCTTTTCTCTCTAATCGTAATTTACACAAAGCTACACCGGTTGTTGACACTGGATTCAGAAGTTGCAAAACAACCTCCCTCCCTCTCACCCTTGGTTATTTCCTGTTAAAAGAGTTAAACCACAGTTATGCTACATGAACAGCAACATGTTCGGTTCGGCAACCAACAAGGGAAAAAAACAGCAACATTACTTCACGAATACCACGAAATTTAAGGTTCACCTCTACTACTCCTGTTTTGACTTTTGTGACTTCTGTCATGCGAAACAGAAGGAATTTTTGAGATGATCAATGAGCTTT…
CCRI370	(TCCA)3	AAGATCCAGAGCAGCGTGTT	TTTGCATCGTCGTCTCTGTC	60.02	59.992	277	rayctn0_0014_A11.ab1	AGTGAGGAATCAACACCTATGCATTCTTTCAGAAGTTTAAACAGAGATATACATTTTCCATGAGAAAAAACATCCATCATTTCATATCTGAATACACTTGTTTGGTACAAAATTGCTGAAATGAAAATTCTACAAACCCCAGTAAGAGAGATTTCAGATGTAATTTTTCAACAGACTAAGGGGGAAACTAGGGAATGCAAAGAAAGACAGTAGTAGAGTAGCAACTACATCGTGGCTAAAGATCCAGAGCAGCGTGTTGCGCACATGCCTCCTATTGTTGCACCAGGCCCTGGATCAAGAGGGAAAAATAAACCATATGGCTCCAAGTATTCATTAAGTTCCATCCATCCAATTCCGGGCTCAACTACAACATCCATGTCCCGAATATGCAATGCCTTA…
CCRI371	(AAGCC)3	TATGGGAGGGGCAATGAATA	TGTCGCCTTTCAACAGTACG	60.11	59.904	272	rayctn0_0015_A05.ab1	GAGAGATAATACTTGCTATGAAGATAAAAGATAATACAAGGGACTGATTGTATCTTATGACGAAGAGCATACATAGAAATATGCATGTAAAATTGTCAGTACAAAGAATCATGGGAGCACATCGGAAGCAGGCGAAAATAATTAGGGAAACAAGTTATTTTCGAACTAGTGGAAATAGAGACTGACGTCAAACCTTATGGGAGGGGCAATGAATAATACATAAAAGAAGGAAAAGAAAAGGAATATCAGTGGAGAAGAAAACCCATATGCAGCCCAAAACTGATGGGAGTTTTGACTTAGATCTTCCTAACTCAGCCTCCCTAAGTTAAGGTGAAATACATCATCCACCACAAAAGCCAAGCCAAGCCATCTCGATTTCAATTGATGATCAGAACCAGC…
CCRI372	(CCAA)3	TCTGTCGGATTCCCAATTTC	CCTCCAAGGAACAAAAACCA	59.871	59.942	244	rayctn0_0015_D03.ab1	ACGTAAATTTCATTATATATATTATCATGTAATTTGAGAAATCTACCAAATATTGGTGCATACACACAAAAAGTTTCACAAACACAAATGTATCTCAATGATTAGCATGATCCAATCCGATACAAATAATAAAAAAGATTATGATAAAAAAAAAAACATACATTCAAACAATGAGTGGTCCAGGTTGAGATTGGGCAGCCATGGCCATCTCGAATTGCCTCAAAGAAATAGAAGGGAAAGCAATGAAGTTATGGTCAAGTGAACTGAAATCTTGCCAACCCTTAAAAGGGCTGTTGTTGGTTGTGGTGGTGCCATCCAATCCTATGTGTGTAACATGTTTCACATCTGTCGGATTCCCAATTTCCATCTCGGTTGTCAATTCCTCTATGTCTTTGTAAA…
CCRI373	(CT)14	GCTGTATTGGGCAGTCAGGT	TTTCACGATCACCATCTTCTC	60.142	57.721	293	rayctn0_0016_C02.ab1	TTTTCGAAACAAAAACAAATTTCATTCATTCATTCATTTATCAGAGAAAGTAAAAGTACAAAAAAAGAAAAACAAAAGCTAAGAGAGAGAAGAAAAAAAAAGAAAAGAAAACTACTAATAAAGGAGATTGTGGATGCTTAGCTCAAACTGGCCTCGTCTATGCTGTATTGGGCAGTCAGGTTTATAGAAGGTGTTCTAACTTAAGCGAACCTCACCTCTCCCTTGCCTTCCTAGCTATACTACCTTTTAGCTAACTCACAACCCTCCTAGGTTTTCTTTTTCTTTTATTACTCATTTATTTGTTCTACCTTCATATATAAAGAGAAAGAGAGATAAAAGAGAGAGTTTTTAGCTCTTTCTCTCCTCTCTCTCTCTCTCTCTCTCTCTCTCTGAAATCTC…
CCRI374	(ACAT)3	TACGAAATTAGCCTGCCCAC	ACCTTGCTACCGATGAATGG	60.096	59.955	234	rayctn0_0016_F08.ab1	TTTTTTCTTTTTTCAGAAAGCGAGAAATTTTACGAAACCAGGACAAACCTAGAATAGCTTTGGGCTTAACCTTACGAAATTAGCCTGCCCACTCCAACTTACCTGTTTTCTCCATAAGGCTTAGTCCAAGCTACAAGGCAATGCACATACATACATGGAGTGAAGACGGTGTGATTCAACTCACCTTTGAGGAAACCGTACTTCAAATACGTAAAAAGAAAAGTGTTAAAAGTCATCTTCCAGTATATATTGGATACATATGTTGACACAATATAATTTTTTCAAGCCATTCATCGGTAGCAAGGTATTATATATGATTAGCTGTTGTGAATTGGAACCAATTCAAGTTTGCCACCCAATGTAGCAGGCAGTTGGCTCTCGTCTATTTCTTCTAGCAGA…
CCRI375	(ATG)4	CCTAGCGATTTAAACACGGC	AACAGGTTCCAACCCCTTCT	59.742	59.834	135	rayctn0_0017_B12.ab1	AAGCAAATGAAATTCATTTGATGTAATACCTGCCTTTTTCAATATGCACACATTGGTACATTGGTAGAAACTCACTCATCTAAGTGCCATATAAGATGCAAGGGGAAACACCCCCCCCCCACTAGACTTTCATCAGCTTTTAGACTAAACCGATAAAAAATTAAAAAAAAAAAAAAAACTTCGATTACAACATCAAACTTCCTAGCGATTTAAACACGGCTTACAAGCTTCAATGATGATGATGTATCTGGGAATGAAGTTGTTAAGAATTATTTTCTTGTTTTCGAGCTCCGTTTTAATGGGAGTATAGGCAAGAGAAGGGGTTGGAACCTGTTTTTATGGGAATGATGATGAACCTATGGATGGATATCCAGCAGCTCTCATTGCCTTGAGCGTACT…
CCRI376	(GAA)4	GGGGATGAATGAAATTGGTG	GCATCGATGAACTCGTCCTT	59.991	60.226	123	rayctn0_0019_A05.ab1	CGAAAACAACAGCCATAAATGAACAGTTTTAATTTTATGAATTAGACTATTAGGGCGGTAGTAAATATTCCTAGTAAATGAAGTTAAAAAGAAAAAAAAACAGAGAAGCTGTTGTCTGTTTTTGCATATTAAAGAGAAAAGAAAGAAGAAAAAGTTAGAAATAAAAACAGGAAAATCCGATGGATTGACAGGACATCCACTGTCTGTCTTATGATTTGATGACCCACGATTTGACGTTTGACTTGTCTTTTCACCACCCTCCTTCACTCTTCAGCAGAATCATTTCGTTTTTCTTCGAATCCTAAACCACATCCAATCGAGAAAAAAATTGCAGAAACAGCAAGAAAAATGTTTTTAATGCAGCAGCTGAAGATCAAACAGAAACCACCGGTTACCCCA…
CCRI377	(TCG)4	TCTCCTCGTCGCTATCTTCC	CCCATTGAGGGAGACACACT	59.532	59.962	163	rayctn0_0019_B05.ab1	CCGCCTCTCCTCGTCGCTATCTCCCCTCTCTTCAGCTTCATCTACCTCTTCATCCTCCACATCATCAACTATGGATCCATCATTCTCATATTCATCTTGCCCATATCGTACCCCATCTAAATCCCTTTGAGCCTTTTTTAGCCGCTTAAATTTCTTGCTACCCTTTGGTACATTAACGTCATTCTCCCGGAGGAGCTCATAGTCATCTTCATCAAGATCCTCAGCTTCCTTCTTCTTTCTTTTTTTCTTTTTTTTCCGCCTCTCCTCGTCGCTATCTTCCCTCTCTTCAGCTTCATCTACCTCTTCATCCTCCACATCATCAACTATGAATCCATCATTCTCATATTCATCTTGCCCCTCATCGTCTTCTTCTTCGTCGTCGTCGTCAGGGTCGCGGCC…
CCRI378	(AAATA)3	CCAATTTTGGCCTGGCT	TAGCATGTGCTGCCGTTTAG	59.589	60.037	272	rayctn0_0019_C08.ab1	TTAATAGGCCAATTTTGGCCTGGCTAAAAATAAATAAAATAAAATAACGGTCCATTTACATTTGGGCTAATCCTAATACATTTGGCCCAATAAAGGGCCCAATTGTGTAAACCCTAGCCTAACCAGCCGATAGCCTCAGCGCCACCATCGCCCAACGTCGCAGCAGCACCCGCGCATTGCGCACGTCGCCTTTGCACCTCGCGCATGTTGCCCCGCACAACGCACGTCTTCCACTACTTCCATACCTGCGAGAAATTGATCTAAACGGCAGCACATGCTAAAAATAAGAGGATACATAGATTTTTTTTTCATTTTTTTTTTGTATATCTCGGCTATAAAAGGCCGATTTTAATTTGTAAACGGGGTTAGACAAATGATATATTGAAATATAGAGAAAAT…
CCRI379	(CAT)4	GCCCTTAACTTCCCATTATCA	GTTGCGAGACATCTGCTTGA	58.075	60.144	278	rayctn0_0019_D07.ab1	CTGACAAATAAGCCCTTAACTTCCCATTATCATCAACATCATCATCATCAGTAGGAGTAGTCTAAGAGAAAAAGAAAAAACAACAACAAAAGATACGCGTACACATTGACAAAATAGATAAACAAAACACATGCACCAACCTTAGCAACTTTGTCCTAACAAGTTATGGATGACATAATACTTAACAGAAGAGAAACTAACCATTTATCACTTCTTATTTCCTGGTTTTATCAAGAACTTCAATGTATCTCTTTGGGATTCCATATTGCTCAAGCAGATGTCTCGCAACATCATCAATGACCCCACCTTGGATAAGAACCTCAAGCCCTTTCTTACCTGGCAATTCTGCCACTGTTGTACTGCAAGCAAACTTCTTCTGCAACTCTGATGCCAATGCTT…
CCRI380	(TTGG)3	ATTGCATCTTTTGCGGATTC	ACCACAAATGCACAAGGTGA	60.045	60.008	161	rayctn0_0020_C12.ab1	CTTGAAAAAGCGAAGGAATATTATGTTTCTATGCTTGTGGCAATAATATCTTGAGGCACAACAGAAAAGAAATAATATACAGGATGTGGAGGCAACGCATTGCATATTTGATAAACATTTAAGCACTTTGTGTACTTACAAGACAAACATAGAGGTATTACTCAAATACCCTATACAAAATATAAATCATAAAGTCTTAATACCCTCCCAAAACAATGAAAATTGTAAGCGGTTCTGAAGTCGGAAGGGTAATCTTTTGTTCCATTTACTTTTGAGATATTGCATCTTTTGCGGATTCCAGTGCCAATGTGGCAGCGGCAGCGGCACTGGTGAGGACGCCACCGCTGGTCTTTTGGTTGGTTGGTGGATGCTGTTGAGTTACTTGCACGGCCTTCATCT…
CCRI381	(TTA)4	AACAAATTTGCGTACAGCCC	ATAAATGCAGTGCCTTCCGT	60.003	59.597	274	rayctn0_0020_E09.ab1	GATCAATTTCTAATTTCATTTTAAGGAATAAAGAATAAAACGCACATGGCGCAATCTCAACTAGACTATTTTTTCGTTTGGGAGACAAACCATAACAAATTTGCGTACAGCCCCCTCAACTACAAAGTATTACAAAAGTCTACATCTTTTTTATTATTATTATTTTTACTTTCTTGGTTTAAATATTTAATATGAGCTTATCTCGTCGACTCGGAAACCAATCCCTCGGCAGGAACCATGTTCTTCTCCATCGCGGGTTCAGAGTGTCGGTGCTCCCATTCGTATGTTACAATCAACATAGAGGGATCATCCGAGTCTCGCTCCACGTGTTTCCTGGCGGGGCAGCCACGGAAGGCACTGCATTTATAATATCCCCGTGGGTATGGCGAGCCTTTGATC…
CCRI382	(GAAGG)3	AAAGACGAGATTTGCAGGGA	CCGATGTTGCGAATAACAGA	59.813	59.688	283	rayctn0_0021_D06.ab1	ATCAATTTCATCTAAAATTACGCTCCTACCATCTATATTTCAACAGATATGTATTGACATACTAATTAGTTTATTTAGCATAGGACATGTGGTCCCAACAGAAAGACGAGATTTGCAGGGAAGTTGATATTTATTGACATACTAATTAATAACACACTAAAAATGAGTCAAGAAGATTGATCAACAGGAGAAGGGAAGGGAAGGGAAGAAAGAAACATAGTGACAGTGCTGTAGTCTCAAGTAATACGACTACCTTCCTTTCCTCATAAACACATTGCTGGCAAATCTAGGAAGTTCTCCACTGCATCTCAATTTGAATCCGACCGTTCTTAGAGTCGATCAGATGATACTTTTCATTGATTCTTCTGTTATTCGCAACATCGGCTAGGCTTATAGTAA…
CCRI383	(TGC)4	GCATACCCTTTCAAGGTCCA	TAGGTCCAAACATCGAAGCC	59.933	60.074	250	rayctn0_0022_G06.ab1	CTTGCTGAACCCTAGTCTGGCCACATGGAAGCGTAAGTTATCGACACGTGCGTTCACTTGAATGTACCCATCATGGAATCCAATGGTGTATTCCAATTGAATGACGGCCTCGAGCTGCTGGTGTGCGAGTGCGTACCTTAACAGTGAACCCTTTGCTCCGGTGGCCGGAAATTGGCTTTTCTGATCACTTGAATGTAATAGCTTCATTGCATTAACCGGTGCATACCCTTTCAAGGTCCAAAATCCATGAGCCTCGGTTGCATATGAAAATCCCAAGTGCTGCTGCTGCCCTTTTAAAGGAGTTATTAGCGTTTTTAATCCAACGCTGAGTTCACTTAAAATGATCCATTTGGTCAACATGTACCCCAAGGTTCGCATGAAACACAGCTCGGTGTCGAC…
CCRI384	(TGA)4	GGAAATGTGAAGGCGTTGTT	TGGGACTAATTCCATGCCTT	59.978	59.387	176	rayctn0_0023_F05.ab1	TTTTTTCTTTTTTAAATGAAACTATATATCGATTCTATCTTAAACATATATAGCAAACTATAATATAAAATGTTGATTAAAACACAAAATTCATTGACATAACAGTGGAGAGAAAAAAAAACAGTACAAACAAACTCACCTACACCTACTTAAAAAACCCTTGTGTCTATGAAGAAAAATATGCATTTAGAAGCTACACATGCATCATCTTACCTGCTATATTGCAGTTAATTATGTAAAAAACTGAAGCTTTGAATTATCCTGATCACCTGCAGCATCTTGATTTGTGTTTGTCCCATACCAAGGAAACGTCGGGAAATGTGAAGGCGTTGTTGACGGTGGAGGGCACGACGGCAATGGCGGATAAGTGTTGGCAATGGCGCCATGGAAGTAATTTTC…
CCRI385	(ATC)4	CTACTAGCCTCGCCATCACC	TTCTGGTTGCTCTGGGATTC	59.859	60.195	191	rayctn0_0023_G08.ab1	ACCAAAGATGTATCAACTCGATTAAATTAGTGAAATTTGCATCCTACTAGCCTCGCCATCACCAAATTAATCTGACGATAAATACCAATCAACCAAGAAAAAACTACAAAAAATACAAAACAACCTATGCATTAGTGATGCACAAAAGGCCAAGTCTCAAATGACATTTCCTCCTCATCATCACCTCATATCTATCATCATCATCACCAACTCAGAATCCCAGAGCAACCAGAAGCAGTGAAGTGGTAGAACACAACCACGGCCATGATCAAAAAGCTTAACCGGAGCTGCACTAGTTGAAAATCCGTCACTATTTTCTTCCACTTGGGGTGCATCCCCAGGGTGCACAACAGGTAATATGTGTACATTACGACATGCACCACGCAGTTGGTGGCCAGC…
CCRI386	(AGAA)3	AGTTCGTCACCTGAGACCGT	CTTTGCCTGCTTACCTCACC	59.756	59.875	163	rayctn0_0025_E12.ab1	GTCAAATAAAAGTAAACATTATATTATTCAAAGTTCTACAATGCAATTTTCCATTTTTTTCTTAAACCTTTGTACAAATACATTCAAGTAAAAAATAAAAAGAAAATTCTAGACGCAGAATTACCTCACTAATTTATAGAGAAGAGCAATTTTTTCTTTTAAAACGGGTTTTTTTAGCAAAACGAGTTCGTCACCTGAGACCGTCGATCTCAACCATAACCACCAATAGAAACGCAACACGTAGCTTACACCAAGAGAGAAAGAAAGAAAGATACATACGTAAACTAAACAACCTTGACGGGCAGCCTAATCAAAGCCTCCCTTTCGGGTGAGGTAAGCAGGCAAAGGACTGGCACGCGGCGATCGAATAGGCAACTCGTCGAGTTGATTCCCTTTGTT…
CCRI387	(ATTC)3	TTAACGCACACAGAAGGTGC	GGACCAATTTAGGCGATTGA	59.911	59.901	142	rayctn0_0026_C07.ab1	GCGAATAAATGTCCCCATATTTACTACAATATCCAAAAGGGTTTAGTCGCAATCTAACTAAATGGTGTTTTAATCTGTTGTTTGCACCACAATTCAGTCCTTTAACGCACACAGAAGGTGCTAGTGTTAACAAGTATTACAGGTTAGTAATATTTACATATATGAATCCTTGTCTACTTTCTTAGATATTCATTCATTCCAGGCCAACCAATGCCAGCCAAGCTCAATCGCCTAAATTGGTCCCTACTGAAGAAAGGGTGCCTTAAGGCTTCCCGAGCTGTCAGCCTGTCAATAGGGTCATATCTAAGCAATCCTTGCAATAGATGAATCAGGTCCCCAGCCGAATGGTCCACGTGTTGCATTATCAAGTTCTGGAGACGAGGTAGCTTAAGAACAGCC…
CCRI388	(ATCC)3	AGAACCCGACATCCAACATC	CAGTGGCTCTCCTGCTAAGG	59.786	60.149	184	rayctn0_0028_F06.ab1	AACCTCGAATTGTTTGAAATGCTTTTCACTTTTCAGCGTCATTTCCTTATCAAAACCCAAATTTGGTACACTAGTGATAGTAAATCACTTAATTCCAAACCCAAAACCAATCATTTATTCCAAGAAAACATGACACCAAATCAAAACCCAAATACGGGGACATTAAACTACATAGTCTGATAATAGTTTGGAAACATCAAGAAAAAAGCTACAATTCTCAACCAGCCGGCTTCCCGGTTATCTCTCTTTGCATAGAACCCGACATCCAACATCGCCAGGGCATCCGCTCTCAGTGCTTTGAATCTTCTTCCTCGCAGAACTTAAAGTATTCTTCTGAGTCCATCAAGTTCCTCAACTCCCCAGCATCTTTCATCTCAACCTTTATAATCCATCCATCCT…
CCRI389	(CCAT)3	ATCCCACCAACTCAACTTGC	AAAGCGGTCAGCGTTGATAC	59.973	60.278	264	rayctn0_0028_H11.ab1	CGTGTTTGAACTCAGTTTGTTCCTTTGTTTGAATAACGTTTTTATTGGAACAAGGGAAAGTAAAAAGCATGAAGTATCTCGTACTAGAAGTATATAATAACATTTGTTTGAATAACATTTTTATTTACTATAACTGTAAGACTAAAAGTATATAATAAGCTACCAGACTACAAAAGAAGCTGCCCATTTAATGAATCCAAACTACATTAACAGGAAGAAAAATCCCACCAACTCAACTTGCTTGCCTGCCTGTCCTTCCTACCTTTTACTTTGCTACTCCACAGTCTTATTTCAAGGTTTAATCACGAACAGAGGCTGTAAAGATGACAAAAAAGAACGTCCGAGCAACAGAAAGCCAAAACAAAAAGGACAAAAACAATCAAATTTACTTCAAATCCA…
CCRI390	(TTCACC)3	AAGCAAGGACCATTTGGTTG	AATGTGTGAAGGGGATCTGC	59.971	59.934	196	rayctn0_0029_F09.ab1	CGAAAAAAAAATGATAAGATGGTAGATTAATATGCCGAAATGATCAAAATTATTGACAGTAGAGAAATAGAGGTGAAAGCAAGGACCATTTGGTTGCATATATACAGCAAAGCTATTTACAAAATCCACCATGTCTTCATGTTTCCATACATCACCTCAATTGCATGTAAAGCACACAAACATCCTCTTTGCACATCGTCATTCTTCATTCACCTTCACCTTCACCTTCCCTGCATTCCACCGGACGCACTAGCAGATCCCCTTCACACATTTTCTTACATTATTACTTCAACAGTACCGCCGAAGATTTCATTTATGGTCGCTCAGTACGCTTTCAGAAGTTCTCCAGAGAAGAAAACCACTGCTGTACAGAGTTGCTTCCCTCAGAAGAGAAGCCAT…
CCRI391	(AACC)3	ATTCCATAACAACACCCCGA	AAAAATAAGGGCCCCAAATG	60.051	60.016	246	rayctn0_0030_B09.ab1	ACAACAGAGCAACTAAAATCTTACTATGATTTCAATTCCATAACAACACCCCGAATATTAATATATGTAACATAAACATACCTCAGCACCACAGTAAGTGCCTTTCTTTTTGCACTACCCTTTCCCCCTATTTACACATCTGATTTCCCATCATTATTTGCTAAACCAACCAACCTATTGTATAAGATCCCAAAACTCTAAACATGAAAATTAATGCTCTCAACCTAATTCTCAACTTGTAAAACACTAAAAGCAAAGCTCATTTGGGGCCCTTATTTTTGCCATCCTTCTCTGCTGCTGCTGCTGATGTTTATATACACGACACTAGAGAGAGGTGGCGGCCCTAAACATTAGGGGGCATTGTGGCACCATGATTTTGTGCATCTGTGGGGCAAATAC…
CCRI392	(CTG)5	ATTTGGGGCCCTTATTTTTG	AGTATTTGCCCCACAGATGC	60.016	59.962	139	rayctn0_0030_B09.ab1	ACAACAGAGCAACTAAAATCTTACTATGATTTCAATTCCATAACAACACCCCGAATATTAATATATGTAACATAAACATACCTCAGCACCACAGTAAGTGCCTTTCTTTTTGCACTACCCTTTCCCCCTATTTACACATCTGATTTCCCATCATTATTTGCTAAACCAACCAACCTATTGTATAAGATCCCAAAACTCTAAACATGAAAATTAATGCTCTCAACCTAATTCTCAACTTGTAAAACACTAAAAGCAAAGCTCATTTGGGGCCCTTATTTTTGCCATCCTTCTCTGCTGCTGCTGCTGATGTTTATATACACGACACTAGAGAGAGGTGGCGGCCCTAAACATTAGGGGGCATTGTGGCACCATGATTTTGTGCATCTGTGGGGCAAATAC…
CCRI393	(ATCGC)3	TGACAAAACAAACCCGAACA	TGGGAATCACTACACGGTTG	59.981	59.415	292	rayctn0_0030_G06.ab1	TAGAACAATCCCAACGGTAAACCCTAATCAAAGAACTTATAGGCTCATTCCTAGGAAAAAGAGTTCGAAAGGCTGAACAATCTGGTACCCGAACTCTCAGAAACAGAGTTGAAGTGAGCAACACTATCTACGAACCATGCAAATCAAACCAAGGACGAGTCATCGAGGAGCGTCACAAGCATAGTCATGATGAACGGCCAGAACCACCCTGACAAAACAAACCCGAACAGGATCCAAGCTAGAACCCAAGCCCTTGAAGCCAAAGATGAAGCGGCCAACACCATCCATGAAAAACGCGAATCAAACGATCGAGGAGCGCCACAAGCACAGTCATGAAGAATGCCCAGAACCACTATGACAAAGCAAATCCAAACAAGATCAGAAATAAGGACAGGTATC…
CCRI394	(CGA)4	CCCCTCCCATAATCTTTGGT	AAACTTGGTGATGTTTCCGC	60.011	59.978	188	rayctn0_0032_B08.ab1	ATAGTCTTTCCATTTCTGTTTAGGCTCTTTGAATTCATTCTCATCGACCACCATCTTATCACCGTCGGAGACTTTGTCCCTAAAAATTGCATCTTTGATCTTATCCGCCGCCGTTTTAAGATCCTTCATAATCTTCTCCCTAACAGCCTCGATCCCCTCCGCGGTCTCTCCCTTCGGAATCATCAAGCGTTGCCCCCTCCCATAATCTTTGGTCGGAGACGACGCCGATTCTTGCCGCCTCATCTCACCAACCATCAAGCCCTCAAATTTCGACGGGGGAGATCGGCGTCTCTGAAAGCGACGACGACGATGACGATCAGCAACGGAGGCGGAGGAAGATTCGTCGGTGGCGGTGGCGGCGGCGGAAACATCACCAAGTTTCATACACCTTAGATACCT…
CCRI395	(AG)10	ACATTCATGCCAGCAAACAA	GCTTCTTCACCATCCACCAA	60.119	61.046	265	rayctn0_0032_E02.ab1	GTGAAAGAAACCTTATATGTATTAATTTCCACAATATATATTAACATGGATTTTCTACTAATATAACTTCTACATTTTAGCTGTCTACGGTTTTTCTTTTCTTCAAGCGTCACCACATTCATGCCAGCAAACAAGCATGGTGACGCACCTCCGGAGAATGTAGAACTTTGCTCTTCGCTCCTTCACCAGCCGGCTGCACCGCCGTCCGAATGCCTTACACCGATCCCCCACGTGTCGTCCGCAGAAGCTTCTGTTAGTGTTACTCTCCTCCTTCATTTCACTGTGAATATATATATTTAATTTAGACGAAAAGAGAGAGAGAGAGAGAGAGATTGGTTTTTTTTTCTTGGTAGTATAGTTTGGTGGATGGTGAAGAAGCCCC
CCRI396	(AAT)4	TTTTGACTGAAGCACTTGGG	GAATGGCGAGCTTCTTGTTC	58.897	59.962	231	rayctn0_0033_A06.ab1	ACCAAACCAAAAGCATTATTGCAATTAAGGATGAAATGTGTTTTGACTGAAGCACTTGGGTTTTAGAGTTGATATGTAAACTAAATAATAATAATTCAAAATTGAAAACATGTCAGTCAACTTTCTGCAATCCCAACAGTTATCAAGCTGTGTAATGAATTCATGACTTACAAGTTCAACTTTATATCAGCTTCTTCTACTATCATGTTCCAGAGCTAGAGTTGGTAGAATTGCCATGGCCTCACCATCAAGAACAAGAAGCTCGCCATTCTTGAAGCACTTTGTTGATAGTTTTGCTATGTATCTCTTCTTGCTTTGTTTAATGCTGATAGCTTTTACCTCACCCACAATTTCATCTCCGACGTAAACAGGAGACCCGAAGTGCAAGCTTTGGGAAAC…
CCRI397	(AAGAA)3	CATACCCGATGCCCCTACTA	GGTCAGCAGGCTCTTGAAAC	59.801	59.997	227	rayctn0_0034_F12.ab1	GTACCAAAAATAATATAAGCCAGAAAGTTTAGAAGATAATACTCAAGAGGTTTATATAAAAGTTAACAAGTGGAAAAAAACAGAAGGATTAAAATCATACCCGATGCCCCTACTACTACCTCCCCAATCAAAATCAAACACAAGAAAAGAAAAGAAAATCAAAATCAAAAACTAGAATTGGTTCACTAGAAAAATGTTGGTTTTGCTGCTGCTCGGGGTATGAGGATGTCCTGCAGAGATGCTTTGAGTCCAAATTGGGTGACAGTTGTGATGACCAGTGCTTGTCTCTGGGAACACTTTCAGTTTCAAGAGCCTGCTGACCAAGCCAATAAGGTACTTCCTCCCCATGTGGCCATTTAGCGACAGATGAACCTTCTCTAGATCCCCGGTCACCAACAA…
CCRI398	(AAAAC)3	ACCGTTTTAGCCAGTCCCTT	CCTTTTTGAACGCTGCTTGT	59.998	60.42	211	rayctn0_0035_A12.ab1	GTGTTCACATCAAGCTTCAATTCTTCCAACAAGTATTTACACACCTCAGTCTTGCCCTCTCTTGCTGCAAAATGAATTGCCCCTCGTTTGTTCGCATCCTTAATATCTGCCACCGTTTTAGCCAGTCCCTTCCCCTCATCAAGTTGAGAGGCAATCTCTACTTGAAACATCAAAAAGTTCGAAAAAAGAAAAAAAAAACAAAACAAAACAAAAGCATTTCAAAATAATATTTAGCTCTCGGAATAGTAAAATTAAAACATAACATGAGCTGTCTTACTCTTGAGAAGATCAAGGTTCCCTGTACAAGCAGCGTTCAAAAAGGTTTGAACTTTCTGCCTCACTGCAAGGGCAGCTGAAGCATCTGGAGCCATGGTTACTTACTATTGCCTTCGTAAAACC…
CCRI399	(TTCT)3	GGCTGTTTTATCTCGTTGGC	CCGTTCCTCCAAAAGACAAG	59.713	59.705	118	rayctn0_0035_D02.ab1	CTTCCCTACCAAAATCCTTAGCTACTCGACGCAATGCTTCATTCTAGTCAGCCACATGCAGGTAATATCGAACCTTCTGTACGTTATAGCAGTCGGTGACCAAAAAACCAGTGCTAAATTGCAATTCTCATCTGAGTAGACCTCTAAGGTACAAAGTACTGCTAATACATATATGATTCAGTTACAGATTGGCGTAAGTAAAATACGGTTGATGCATACGCAAGATGAATACATTGTTCAGTTTAGTTCAGAACCGGAATGAATCACTGGATCCATATTTGCTCCTCATGCTGTAATGATCGAACCTCGAGTTATCGTAATCTACTGGCTTTGTCTCAACAGGTTTTTGATCTGCCCCACCTGTTCCATAAACCACCTCGGCTGTTTTATCTCGTTGGC…
CCRI400	(ATTT)3	TGGCAATTAGCTAGCCATGA	GAAAAGCCGATGAATCGAAG	59.425	59.784	242	rayctn0_0037_E09.ab1	GGAGAATCCAACAAATATTGATATATTCTTTAAATTCCCAAAAAATTAGTAATCAAAATAGTAATACATATCATAATAAATGGCAATTAGCTAGCCATGAAAATAGCCTAAAAAACTAATAAAAGGTAAATAGTTTTGAATGATGGAACCAAATCAGGTGCACCAAATAAGAAATGGGTAGTTGACCTTAGGGCAAATTTATTTATTTTGTTCTATGTTTTAAGATTTTAAAATGTAATAAATGATCAGTCCTTTTTGTTCATGCTTTGCTTAATCTTTTCTGCATTTTGTTTAATAACTTCCTTCGATTCATCGGCTTTTCCAAACATATTGTCTTTAGCCTTTTGAGCAGTCTCTTTTGCTGAGTCCCATGCACTTTGCGC
CCRI401	(GCT)4	TTCACACCCAGTTGACCTTG	TGCCAAGGAGGGACTTAATG	59.565	60.066	145	rayctn0_0037_H07.ab1	AACAAATGAGGAACTTAAAAACATTTCAAAGGCACCCCACGGAACTAAATCCAACCACAGCATTAGCAGACCACTTTGTTTCTCACACAAATACTAATGTACAGTGTATAGCCCCACTATGATTCCATAAAAATGGTTGAAATCATTCGTGAAACTCGAAACATAATTTATTGAGTAACCATGACGGAAAAAATATATAGCATAATATGTATTTCAACATTCACACCCAGTTGACCTTGGTTGGCTGCTGCTGCTTACAACGTCGATGGTGTCAGGCAAGTATATTTCTTCCTCTTCTCCATTCTTTAGGGCATTTTTTGCTATGCATTGAAAAGCTTCTTCCACATTAAGTCCCTCCTTGGCAGATGTCTCAAAGTATGGGATATTTCCTTTCAAGGC…
CCRI402	(TCA)4	TCGGTTTCCATTACGTCCTC	CCCTTTCGATGATGGCTTTA	59.933	60.031	208	rayctn0_0040_D11.ab1	GTTAACTAAACAGCTGATTGATTACTGATGTCGGACTCTCCTACAATCTGTTCATTTTACCTGATATCAAGGTATAGATTTCACCAGGTAATTGGTAGACAAAGATGTTATCGGTTTCCATTACGTCCTCGGACCCTAGGGATTCGCCTTAGTCCCCTTGACCCCAAAAAGCGAGCAGGCCAAGTGCGGGTTACTGGGGAAACAGCACGGAAAGGACGGTGCATCCCAAAGTCATCATCATCAAATAAGTCATAATCCAAGAATCTACCACGCAAGCGAACGGATGAATCTAGATGAATAAAGCCATCATCGAAAGGGTCATCAAAAGAATCATCTGAACCATATTCATCAGCATAGATATCATGATAGCCCGGATCAATCACATAATCACCCAACACC…
CCRI403	(AAT)4	TATGGGTGTGTCTCCCAACA	TTCAAACTCTGGACCCATCC	59.806	59.903	286	rayctn0_0041_F10.ab1	CTAATTTGATGTTTGAGCTTCAACTAATTCATCCCTTACACACAAAATTCGATGCTTTGAGAAAATAACAGCTCTTTTTCATCCTATGCATTCCCTATGATAATAAATGGGTTTTAAGCTATTTATGGGTGTGTCTCCCAACACTGAAAATTGTTTGTGTTTGATTCTCTATCCCTACACCAAATTCTATGACAACAATAAAACGGCATCTGCTATTAAGAAATTCCATATCCAGTATGTTAAAAAATTGTAAGAAAAACATGCTATGTATGTTCTTCTCTGTACAATAATAATAATAAAGGAATTCGCAACTCAAGTTGTTTTAATCCAACTGTTAAATGTAATTTCAGTGCAATCTATTACTTGCCTCAGAGAGATTTCATGGAGTTGGATGGGTCC…
CCRI404	(GTGGGA)5	AACCTGGTTCGATGTTCTGC	TGCTACTTCGTTCCCATTCG	60.119	61.157	144	rayctn0_0045_E06.ab1	CCTTATATAATGAATATAATTATTTTGAAGATTGACATAAATTTCACATCATATATATATGTTCACACGATTACTTTGGAATCCTTGAAGAAGATAAAAGTACAATATATATTCTTTCTTATATGTCCATTATGCTACAGCTCAAGAATAAATGAACAAAACTAGTAAACATTTCAAAACAGCTTTAACAAGAACTTGTAGTGAAATATAAGGAACCTGGTTCGATGTTCTGCCACATTTCTATTGTGATGTAAAATTCGAAAATTTGCCGGTGGGTTCATCAATCTTTCATCGAAATGAGTATGTGGGAGTGGGAGTGGGAGTGGGAGTGGGAATGCGAATGGGAACGAAGTAGCAAACTGCTATAGCAACAACAACAACAACACCAAGGAACAAAAA…
CCRI405	(CAA)5	ATGCGAATGGGAACGAAGTA	CACGATTACTCTGGCTCCGT	60.469	60.277	286	rayctn0_0045_E06.ab1	CCTTATATAATGAATATAATTATTTTGAAGATTGACATAAATTTCACATCATATATATATGTTCACACGATTACTTTGGAATCCTTGAAGAAGATAAAAGTACAATATATATTCTTTCTTATATGTCCATTATGCTACAGCTCAAGAATAAATGAACAAAACTAGTAAACATTTCAAAACAGCTTTAACAAGAACTTGTAGTGAAATATAAGGAACCTGGTTCGATGTTCTGCCACATTTCTATTGTGATGTAAAATTCGAAAATTTGCCGGTGGGTTCATCAATCTTTCATCGAAATGAGTATGTGGGAGTGGGAGTGGGAGTGGGAGTGGGAATGCGAATGGGAACGAAGTAGCAAACTGCTATAGCAACAACAACAACAACACCAAGGAACAAAAA…
CCRI406	(AGC)4	AGTATGCCACTCGCTGGTCT	TCATGATCGAGCTTTGCCTA	59.898	59.523	137	rayctn0_0045_G10.ab1	TTTTTTTTTTTAGGGACCAAAGAAATGAAATATCAAACCATGTAATCACTTTTACAATATTTTCAAAAGAAATGAAATATTTATAAACTCAAGGGGAGGGGGCAACTTAAGTTGCAGGAGGGGGCACAATTCCTAGTTAGGCTGGATTTTTATCAATGGATGGCAATGCTAAGCAGCAAGCTGTGCTAGAAACTTTAAGCCTCCAATAGAAAAGTTGGTGCCTCTGTTTTTGCAGCATAACCGTACTTAGATGTACTGTACTTCCTTTGTACGCCTGTAAGTTTCCCTGTCCCTGCTTTCTGGTGAAACCTAATCATCATTCTTGAGCATTCCATAAGCTACTCCTCCGAGAAGGTAGTATGCCACTCGCTGGTCTTGCTCCAATATTTACACCCACTA…
CCRI407	(CAC)4	ATGGCTATGCCTGAAACCAG	TTTAGCCCCAGAACAACCAG	60.096	60.103	259	rayctn0_0045_H12.ab1	GCAACTACCCCATTGCCTATAGAGTTAGAATTCAGTAAAAATTTTTAACTAGTGATATCTACATACAAAGCACCATTTCCCAGCTGGAAAGTATAAGAGAAAGGAAAGATACAATGGCTATGCCTGAAACCAGTGTCTTCATCATATACTTGCTTCCCCACTATTGATGAAAATGAGGCCTTATTTGTTCATGCAGCACCACCACCACCTTCGTCACCTTCGGGATCGAGGGGAATTTCATGGCGAGGCCTGTTGTACTTCTCACGAAGCTGCTTGATAGGGATGAAATCACCGGCTGCATCCATCCCGTAGAATAGAAAAGAAACATAGGGATGGTCAAACCGTCTCAAATCTGGTTGTTCTGGGGCTAAAAGATTCTCCTCAGGAACATATGCTACT…
CCRI408	(AATA)3	GGCCATTAAAGCATATCTCCA	TTCAATGCAGAATCAGTGGC	59.048	59.805	156	rayctn0_0046_G01.ab1	CTCTTCAAACATCATTTATTCAACTAAAAAGGCCATTAAAGCATATCTCCAAATAGGAAATAGGAATAAATAAATAAATTTAAGTCATAATATAATCAATGGAAAATTTTAAACATCACTGGATAGTGAAAATCTCAAGGGTATTTGCATTTAATGCCTTGTAAATGCCACTGATTCTGCATTGAAGAGGTGTTTAACTCGTGAAAGAATAGAATCATGTGCAGGATCATAAGGATGGTTCTTGGATGGAATCTCCAAAATTGCAGGAATAGGCTTGTTATAGCTATCCACTAAAAATCTTATCATATTAGCGACATATTGACTAATCAGCACGATAGCAATATCTGTCCTTGTTGTGAACTCTTTAAATGCATCTTCAATTTGTTTAACTGTGGTTTC…
CCRI409	(CAG)4	ACCCCCAAAGAGTCACCAAT	AGAAGCACGACTCTGGTGGT	60.607	59.907	256	rayctn0_0046_G08.ab1	GTGATTAAGGTTTGCCTATATCCATTGACCCACCACCTCACAACAATCGTCTTTAAACAACAATAAAAAAAAAAAAGAGGTGGTCAATGATACCATACAACTAAATTTCAAATCTCAGATTGTAAAAATTTTGCACCATTAACCCCCAAAGAGTCACCAATTTCTTCCTTTCAGGCTCATGTTGACTCTTCATTAATTGTCCATTAAGTTGATTGTTCCACACCTTTCTCACCAGCAGCAGCAGCTACGTCCGTTGCTTTCGAAGGAGGTGGTTCTGCGCATGCTCTCAAAACAGCTTCATTCTGCCAAACGCGATGGAGACGCTTCTTGGCGTTGGCTTTGCGGGTGGAAGTGAGCTTAATTCTCTTCCAAACGAGACCACCAGAGTCGTGCTTCTTC…
CCRI410	(TAGTCA)3	AGTAGGGGCCTTCTTCAAGC	CCAGTCCAAAAGCCACTTGT	59.848	60.149	228	rayctn0_0047_F02.ab1	CTTCAACACGTTGGACATGATGGGTAGAATCCAAAACTTCAACTTGGTCATCATGTTGTCGGGATTCTTCAGCTTTTGGTATTTCAACATCATGTACTTCACCCACCTCATCTTTCACGACCTCCTCAATTTGATGATCCAAATTTTCTTTTTGGACATCCTTTTTAGTTAATGGAGGTTTCTTTGAAGCCAAAAAAGTAGTAGTTCCCCTCTTAGTGGTAGTAGTAGGGGCCTTCTTCAAGCTCTTAGTCATAGTCATAGTCATAGTCCTAGTCCTGGTCTTAGACGAAGAAGATGATAACGTGGATGGTTTCCCTGCAATTGGGTTTTTGGCAAGCCTTTCCGAGGTTGGCCTGTGTGCAGTAGCAGTGACTTTTGAACTCAAAGAAGCAGCAGCTC…
CCRI411	(TTAAA)3	GTTAAATAGGCCAAACCGCA	TCTCACCCACCTACGAGACC	59.964	60.112	269	rayctn0_0048_B07.ab1	TTCTTTTTTCTTTTGGCTAAATCAAAGCTATTGAAGAGTTTATACGAAAAGAACTAAATAGTTAAATAGGCCAAACCGCAAGTGTACCATCCTAATTTATCAAGAAAATTATTTACCTTCTATGAGAAACATGCAAAAATAACGACAACGGATAAGCAAAGTAGAGCCGTTAGAATCGATTTATGTTCCCCTCCCTCTACTTATTTTACATTGTCCCAATGTAATTTAAATTAAATTAAAGGATAAAACGTAAAGGTAAGTAGGGAAAGGAAAAATTAACTCCCTATGTAATTTAATGTCGTGGAGGGTGGTCTCGTAGGTGGGTGAGAACGTCTGTCACTAAGGTGCGTAAAGATTCGAGTCCTTCCACGATTCGAGTCAACCGAGATTCGACGGAAG…
CCRI412	(AT)6	ACTGCAAACACAAAGGCTTG	TTTTTCCAGGGAGTTGTTGG	58.975	59.942	235	rayctn0_0048_B10.ab1	GGTATGAAACTGCAATACATATATCATAAAACTCAAAACTCAAATCAGTTTGAATGAAAGATCAACCTAGAATAATATAAGAGAGATTCCAATTTCTCTAATCTAAAATGCAACATCATCAGCATCTTCATCATCATGCAGTTTCTTCTACTGCAAACACAAAGGCTTGTGTATAGTTGCAGAGGAATGCTAGGTCTTCAATTGTTGATAGAGCATTCTCTTCTTACAATCTAAATGAATTAAAGCCAAAATCCTAGCAAACAGGGGATATTAAGTTCAACTTTGGACACCTCTTGTCCATATTCTCTAACCTCCTGTTGCATATAATGATATATATATATCCGTTTCATCAAACACCAAAAACCCAACAACTCCCTGGAAAAAAGTATGTTTCTCAAT…
CCRI413	(ATCA)3	AATGCAATGCAAGCCTATCC	TTCACATGAGCCCTAGCCTT	60.067	59.836	282	rayctn0_0049_A04.ab1	TAGAAAAACAAGGGGCACGATCAAGTATTTACTATCAACTTAATGAACATAATAATAAAAATACAGCAACATTTACGAATCCAAAAATGGTTCGATATCAGTGAGTATGAGCAAGTAGAGGTTAAAGAATGCAATGCAATGCAAGCCTATCCAAATAAGAGTGCAACTAAGCTGGCTATATTACTTACGGTAAAGCTCGTCCCGTCTCATAAGTTAATCACCCAAATTACGCAGTCTAGGAGCTTGCGATAATCTTTGCATGCTATGCATGCATACAAAAATCAAATCAAAAGTAATTACAATAACATTTGCTCTATGATTTTTTAAGTGTGAAACATCAATCAATCAAATCCCCTTCCAAAAGAATTACCTCTTTCCCTTCCTTTCAACTTAGAAGGC…
CCRI414	(AATGC)3	CAAGGGGCACGATCAAGTAT	TATGAGACGGGACGAGCTTT	59.955	59.836	203	rayctn0_0049_A04.ab1	TAGAAAAACAAGGGGCACGATCAAGTATTTACTATCAACTTAATGAACATAATAATAAAAATACAGCAACATTTACGAATCCAAAAATGGTTCGATATCAGTGAGTATGAGCAAGTAGAGGTTAAAGAATGCAATGCAATGCAAGCCTATCCAAATAAGAGTGCAACTAAGCTGGCTATATTACTTACGGTAAAGCTCGTCCCGTCTCATAAGTTAATCACCCAAATTACGCAGTCTAGGAGCTTGCGATAATCTTTGCATGCTATGCATGCATACAAAAATCAAATCAAAAGTAATTACAATAACATTTGCTCTATGATTTTTTAAGTGTGAAACATCAATCAATCAAATCCCCTTCCAAAAGAATTACCTCTTTCCCTTCCTTTCAACTTAGAAGGC…
CCRI415	(TAT)4	CATGACTGATGGCCAAACCT	GACTGCAAAGGAAGTCCAGG	60.924	59.844	252	rayctn0_0049_D10.ab1	ACAACAGAACGAAGAAATTGTTTTCTCATTGACGTATCTCTTCGAAATAGTTACAGATGATCCGCATGACTGATGGCCAAACCTATTATTATTATTACCAAAGCAAGAAAACTATAGTATTAAATGATGGTTAACGTTGGAGTGAATGGCTCAGCGATCTTCTCGCTGAACTCTGTTGGGATCACCCATCATATCCATCATCATCCTCTCAGGTGAATCATCCCATGTTGCAAATGTTTTCAAGTCAACCTTTCTTCTTTGCTCAGTAAAAAGTTCTTCTCTTTTCTTGTATGAATCCTGGACTTCCTTTGCAGTCTTACCACCAAGTCCCCATACTTCGACTTCTGATATCGAAGCTTCTACTGGGAGGAATCCCTGGTTTGGGATAAGGGAACCAGG…
CCRI416	(CATT)3	TCGGGATACTGAAAGGATGG	TCGGCAGGAGAATTAGCAGT	59.887	59.978	242	rayctn0_0050_G06.ab1	GTACTGAATTCATTTCTTTATTCATTGTTCATTCACTTTTTATGAAAAACAAAATTGAGAAAATATGGTAATCTCTAATATACATCTTGGAAGCATATGGTGCAGTGTCTAATTTAAGAGAAGAGAAAGTAAAAGGACAAAAAATTCACATAAAACATGAACATAGCTGTGCAAATGACGTTGTTTGAACTTTGTATTGGGTGAAGAATGATGCCTAAGAGCAGTAATTTTGAGTTTTCATAGTTCCTGCTGTTTAGACAGATTGTGTTCACGAGTCTCTATTAATCCTGGCGAATTTACTCGGGATACTGAAAGGATGGAAGTTGAAACTAAATTAATTAACCCTATCTTCATGAGGAGAAATATCCTCGCTGGTCTTTTGTTCTGTCTTTTTCTTCT…
CCRI417	(TTTG)3	TCAGCCTTTGTGTCGATCAG	CATTTGATGAGAGCAGGTTTG	59.984	58.365	154	rayctn0_0051_D07.ab1	CTTCTTACAAAAGCAGAAAAGATCTCATTAAGAGCACTTTTTAACATGCTGAAGCAAATTACATTTGCTAAATGAACTTATGAGTAAACAAGAAAAAAGAAAGAGTCAAAACCGAAAGTCTTAGCCTCCTCGAAGGAGAAGATTCGGACTTTTCAAGAGCCATTATTAGGTGCTTATTCATTTCTCATTTTGTTATCCCAAGGGTCCTGTCCAAAAATCTCCTCAATAACGTTGCATGTAGGCTGGAGATCGATACCTTCTGTAGCAGTTGTAGGATATCTAGCGTCCCAGATTTTTGCATCACAGGTATCCAATAAATAGACATGGCTCACCAGGTCAGTAGACCCGTCTACTTTAGCCTGCATACACTTGCAAAGGTCAGTCTTCATTTGACTATCA…
CCRI418	(AAC)4	TACACACAGCAATGCACGAA	GCTGTTTATGTGGGCGATTT	59.902	59.967	250	rayctn0_0052_F04.ab1	CAAAGAATATAAATCACACTAATGTTCAGCATATGCTTACATCAAAAAACATGACTACATTGCATTACAAACTACACACAGCAATGCACGAAGATGGCGTACAAAGTTTTGTCGAACAGCTACATTAGTAAACAACAAAGAACAACAACAACACGAAATTCAAATCATAACCTTTATAAGACTCCATTGCTAAACCTTATTGCATTGGTCTTCCTTCTCCACCACCACATTGACTTTCTCATACCTGAAATCTTCATGACTGGGTTGATACTTGACGGGGAATACCGTGTGCCTACTAACGAAAATCGCCCACATAAACAGCATCATGAACGCGAACAAGGCACCACATCCAGTAGCGAAAATCAACCTAGCTAGAATTGGCAAAGCACAAAACCTCCC…
CCRI419	(TGG)6	AACACCGGGTAGTAGCAGGA	ATGGCGGTTGCTCTACACTT	59.615	59.763	214	rayctn0_0052_G01.ab1	CTTTTAAAACCAACAGACTTTTATGACTGAAAACAAAAGCTAAAACACCGGGTAGTAGCAGGACGGAAAAAGCTATGGTGGTGGTGGTGGTGGTGATCATGAGTGGAAACCTAAAACCGGGAACCATGGCTATCGAGAAACAGGCTAGCTCTTGTGTCGGGAGAGCCTATAAAAAAAATAAAGGGATGGTTTTATAGGCCATCTCTTAAAACTGTGCCAAAGTTCCTGGGAAACATCAAGTGTAGAGCAACCGCCATGACAACCTTGTCGGACCAAAAAAAAAACTGCAGCGAATGTTTGCTACTACCCGGTCTTGTGAGCCGACTATATGAGTTTAATGTTCAGATCTCAACGGAGTTGTATCCATGATTAGAAAAGGATGTCACATTTCCATAGGGT…
CCRI420	(CGA)4	GAAACCGAGAAAGGGGAAAG	CTGGGAATGCATCACTTGAA	60.046	59.648	126	rayctn0_0053_G09.ab1	GCTCCAAACTGATCAACAACAGAAACTGATACACATATTAGAGAGATGGGACAGGAAAGAAATATGATAAACAAAGCCGCTGAACCAGCGGCGCATTGAGATTCGCCAGAAGAAAGAGAGATAATCCAGCTCGGAAATTTGTAGAACGAAACCGAGAAAGGGGAAAGTTGAAGGACTTGAAACCCTAGGTGACGGCGGCGGCGACGACGACGATGCCGGTGTGGTGGTGGAGCATAGAATCCAAACAGCAACCTTCAAGTGATGCATTCCCAGCAACAGACGTTTCCATCGCCAGAGCAGTAGTTCTAGATGTAAAAGTAGGAGCCCCCC
CCRI421	(AATT)3	CAAATTCCTAACAAGCCCCA	AAAACAGAGCAACGAGGGAA	59.931	59.853	219	rayctn0_0056_D02.ab1	ATGTCATTTTACAAATTCCTAACAAGCCCCATTTAATGTATTTTACAAAATTTACAAATAAAAAAATTAATTAATTTAAAAAATTACCTTAAATTTAATTACAAAGGAAAAATAATAATTCTAAAAAGGATGAAAATTTCTGCTTAGCTTATTAACGTTAGTAAAAAACCCAAATTGCTTATACGGCAAAAACGACCGTCGTTTTTCCCCTTCCCTCGTTGCTCTGTTTTTAACATAAAGCTTTTCATGAGCTGACGTCGTTTGGCTACTCTTCTGTTTTATCGTCGCCTTTGGTTTTTTTGCTTTTCATTTCAGCTTTTACCGACGAATTACCAAAAAACGACGTCGTATGGTTAAAAAACACGAAGGCGTCTTTACCGTCGCTATTACTTCGAATCA…
CCRI422	(CAG)5(GAA)6	ACCCCAACAGTTCAAATCCA	GCATTGAAAGACCAAGGCAT	60.21	60.081	213	rayctn0_0056_H08.ab1	TTACAACCCAACTTTAGATGTATTTCATAAATTTTTTTTCATATGATAATCCCCAATACAACAAGATCCAACATAATATGAAAAAAATTTGAAAAGGCTGATTTACACCAATTCAGATCATCTCTCTCTATAAATTTTTTTCTCTAACAAAAAGGATAAAAGCTGTAGTAATTTGTATGAACCCAATGCATAGAACATTAAAATCTAACAGTATTAGGACCCCAACAGTTCAAATCCATAACTTTCTTCATAGTCTGCTCAGCTTTCCTCATCTTTTCCTCCCTCAACTTATTTGAAACAGCAGCAGCAGCAGAAGAAGATGAAGAAGAAGAAGAAGAAAAGAAAGAAGAAGATCTGATATTGTTCTTGGCATGTTGATGCAGTGACCTAATGGTGTAA…
CCRI423	(TTAT)5	TGACAATGACGTAGCAAGCC	CAAGCTTGACTGGTGTTGGA	59.871	59.873	258	rayctn0_0057_A07.ab1	AAACAAGACTGCGGCAATTATTTTGATACGGATGCAACAAATTGATTGACAATGACGTAGCAAGCCGAAAAAAGTACAATACCTTATTCCTTATTTATTTATTTATTTATTGTTATGGTAAACGGAGTAAACAAGAGAGTGGTCATGATAACAACAGCTTGGGCGACATCGTAACAATTGATGGCAGCAGTTGTATTGGGTAAGGTCGGCGGCAGGTAGCAAGGTTTTGGAGCGGCAACGCAGCAAAAATCGGCAGCACTTAATCATGCTTCCATGAACTCCAGTCCAACACCAGTCAAGCTTGGAAATCCTTATTGAAAGCTTTGTCTCACTCGTCATAGCTTTCCCTCACTATAACCCATGAAACCCTAACTGAAATTTAAGAGATTGATGGAGGAA…
CCRI424	(TCA)4	CTGGACATGTCTCGCTTTCA	TCTGATGCTTATCCGAAGGC	59.984	60.318	165	rayctn0_0057_H06.ab1	GAAGAATAATTCTGTATTTTAATTTATTGCTTTTAAAAAATAATATATAAATCAACTAAGCTAAGCTCAAAAATAGTAAAGGGACTTTTAATCAATACAAGTACAAACTATAGCTACAAAAATAAATTGGTCTCTTCTCTATACATAGTACATGCAATAAGCAGATGAAGTGCATTGAAAAAAAACCTTGGAAACTAGTCTGTATTTGAGAGCTTTATCTTTACCACTGGACATGTCTCGCTTTCAATCTTCTTTCTTCCGAACTTCATAATCAGACTCAGGGCTTTCAGCAGAGCTTTCTTCTTCACCTTCATCATCGTCATCATCATCATAGATGTCTTTGCGAGGTTTATTGTCATCATGCGTGCTTAGCCTTCGGATAAGCATCAGAATTGCAAC…
CCRI425	(CTC)4	TTTTGCATGGTTTTTCACCA	AACACAACGGCTCCTCAAAC	59.946	60.156	262	rayctn0_0058_A12.ab1	GCTTGATATAGTCAAGAGAGATGGAGGGAAAAAGATTACACTGACAGGGCAGAAATTACACCACACACTCATTATTTTGCATGGTTTTTCACCACATTTTCCATAAAAACAAAAACTATATGTAATTTAATCATACATTGACAAACGAGAAGTCCTTTATGGCATCTCTTGTCAATCATTGTCCATTTGTATAACTCTTTTTTCCCTTTCATCCAATTATTAAACTTTCTGTGAAGCATCTAAAGTGTTTTTCTTTATATTTTGAGCTTCAACATCTCCTCCTCCTCCCCCTCCATTATTGTACTCTTTGTCTTTCGTTTGAGGAGCCGTTGTGTTTACGTCCGAAGACACGACCGACTCGAGCTGGTCTGATAATTGAAGCTTTGGATCTTCCACCAC…
CCRI426	(GAAT)3	CATGTACCAACGAAGTGGGG	ATACCGGCCTTTATTTTGGC	61.204	60.168	295	rayctn0_0061_B12.ab1	ATCCTGATTATGTATATATTTTTCAATATGCTAACTCGAAATTTACACTCTGCATAAAGTACATGTACCAACGAAGTGGGGGAATGAATGAATCTGGATACATAATATGCATAGATTTTAATATGAAAAATATACCTACAAATCATGTTAGAGCCATCCCCTGAAAACACATGGCAGTATTTTCATGGTTGCCAAGTATAATATACAGAGTGGTAGTCACCCAATATAGGCCATTTGAATCCTTATCCAAAACGAAAACCAGATGACTTGAAGGAACTTGACAGATCAGGCAGCCGAAGAGTTGCAATAACCCCTGCAGCCAGAGCGCAGAAGGAAGCCAAAATAAAGGCCGGTATATTTCCTCCACCAAATAGAGCATCCCATGGACCCGCACCAAGA…
CCRI427	(CCA)4	CCTGGCAACTGCAATATCCT	TCCTCATTCGATGGGAGTTC	60.096	60.011	202	rayctn0_0062_A07.ab1	CTTTTCTCTCTTTTTGGCACAAGAATTTCCTTCCTCCGGTGACCAGTCTAGACCACCCCATATTGTATTCCCACCTCTTGGTATCATCGACATGGTCGAATCCCAAGTCCGGCTCATTCTCATCACATGTTGCAATGTTTGGAACTGAAATATATCATTATCCAAAAAACCGGGTGCAAGAGCCCTGGCAACTGCAATATCCTTTGCTTCAGCTGAGAAAAGCCCAGCAATAGCTTTCGGAACGCCGAGAAATGGCCCCCCAATGTTAACAACGGCTTTGATATGCTTAGAACACCAATCTGGCCCACCACCACCACCCATCGGAGCAGGTGCTTCAACCCACTTCATGAAGTGTAGGAAATACAGAACTCCCATCGAATGAGGAATGACTACAACTTT…
CCRI428	(CAA)4	GGGAAATTCAGAGCAATGTTT	GAGGTTGTTTGCATGGTGTG	58.175	60.008	290	rayctn0_0062_C05.ab1	CTAAGGGAAATTCAGAGCAATGTTTACATTATACTCACTTTTATGAGTGAAAAATGGTATGGGATTACAATCATTTCCACTCCTAATCTACTTCAACAACAACAAACAAGGGAAAAAAAATTTTATGTTATCCAAGTTTTGGATAAGCGTCGCATATACTTTCATTCCATACCTATGCCCAAATATATGATTGACAGTTGGCACAAGTATCGGATACCAAAAAATATCAAGTGTCAGACCAACATAAAAGAAAATCGAAAGGGAAGGAGGAGGGCACACCATGCAAACAACCTCTCATCCAACACCTACCGTAAGCAATGAGCAATGCCATTGAAAAGTCAAACAAGGAACCGAAAGAATATACAAGGATGGGTGAAAAGATCCATAAATGGAAGAATG…
CCRI429	(TCG)5	TCGTAGTAGGACCGACCCTG	CCACGTTCAACAAGACCCTT	60.126	60.005	220	rayctn0_0062_G06.ab1	CACTATAGGTAAACTATACCAATTATTCCTTAACTTTGATTAAAATTATTAAAACTTTCACTAACACAATTACAAAACGTTGTTACTGGTGTAATGGCCAACTTTTCTTAGACATATATATATATATTAGGGTTTTGTAAAGACAAAGCAACAATATGGGTTTCATATCCTCAAGCTGTAAACCTTCTGCAACGCGTAGCGTAAGTACAACCACGTGTGTAAGGGTTAACCGGTTTCCCTGTACTGCAATCGTAGTAGGACCGACCCTGTTGGAAGCACGGGACATTATTTAATTTTAGTGCCGCATAGCTAATGTACCTTCTTTTCATACCGTTGAGCAACCGGCGGTTGGTCTCGGAATCCATCATCATCGTCGTCGTCGTCGTCTCAGTCTCGATA…
CCRI430	(AT)7	TGGTGTAATGGCCAACTTTTC	ATTGCAGTACAGGGAAACCG	59.853	59.993	164	rayctn0_0062_G06.ab1	CACTATAGGTAAACTATACCAATTATTCCTTAACTTTGATTAAAATTATTAAAACTTTCACTAACACAATTACAAAACGTTGTTACTGGTGTAATGGCCAACTTTTCTTAGACATATATATATATATTAGGGTTTTGTAAAGACAAAGCAACAATATGGGTTTCATATCCTCAAGCTGTAAACCTTCTGCAACGCGTAGCGTAAGTACAACCACGTGTGTAAGGGTTAACCGGTTTCCCTGTACTGCAATCGTAGTAGGACCGACCCTGTTGGAAGCACGGGACATTATTTAATTTTAGTGCCGCATAGCTAATGTACCTTCTTTTCATACCGTTGAGCAACCGGCGGTTGGTCTCGGAATCCATCATCATCGTCGTCGTCGTCGTCTCAGTCTCGATA…
CCRI431	(CTA)4	TTCGTTTTACCCGGTTTGAG	GGGTTGAGAAATGCTGAGGA	59.968	60.195	225	rayctn0_0063_C02.ab1	AAAAAGAAAAGAAAAAGAGGGAGCACTAGGAATGAGTTATACAATACAACTTCCTAGTCAGTTAAAAAGTAAATACACAGAAGCCTGTTTTTATTCCAGGATTACAACATTTCTACCATGAATCTCATCTACCCTTTTATATAAAGGAGACAAAACACTATACAGCAGAGCTATGCGTATGGTAGAACATTGGATAGCTGATCATTCACCCAACTCCCGAGTTGGCTGCAGATCGAGTTAGATTGGTGGACAATACATGGGGTTGATAACATGCCATGTTATCGTCCAATCCGGCCACTAGACTGAGCGTTCTGCAAGTACTAGGTCCCTGCCTTTGGCGTGCATTCGTTTTACCCGGTTTGAGATAATCGCCTCCAATTTATGATTTGGTGGGACTGT…
CCRI432	(TTC)4	CTTTGCCACCAGAGTTCTCC	CAGTTCCAGCGTTGAGCATA	59.844	60.011	168	rayctn0_0063_G03.ab1	CTTTCCTTACTACCATTTCTTCATCTCTTTGCCACCAGAGTTCTCCATTGTTACTGGAACTAAGACCCCTTTTCTTCTTTTTCTTCTTCTTCTTAGTTAGTTCTTCACAAAATTCTTCTTTCCACCACTCTCTGGGCTTTCTGTTCCTCTCCTTCTTCCGAATCTTTTCCTTTTTATGCTCAACGCTGGAACTGGAAACCTTACTATCATTAATGTTATCGACTGAGCTTGGAGAAGTAAGCCATTCATTTTTGGGTCTTTCCTTTTTAATCTCATTCCCAATCCATTCCATTACATAGTCTTTAACTCTCCCCGATTCAGACCCAACCCCAGGATCCTGCTTCCACCACCAATCTCTTCTCGAACCACCCTTTTTGTGACCAGCTAAATCTCTCCCAC…
CCRI433	(GAAAA)3	AGCATGATCAACGGTCACAA	GCCTTCATTAACCAAAGCCA	60.12	60.074	153	rayctn0_0065_A06.ab1	GCAATTATAGAAAACAGAGGAGCATTAACACAAATTCACAAACAACATCAGCCATTGGATGATGATCATGATAAAGTAAGCATGATCAACGGTCACAAGTTAAACACAAAAGAAAAGCTCAACAAAATACATACACCAGGAAAAGAAAAGAAAAAACCGTTTTCATGATAAATTAAACTGGTTTCAATAATCGGTGGGAGGGAGTTGTTCATGGCTTTGGTTAATGAAGGCGAACTCGTAAATGAGACCAGCTAGACCACCACCGATAAGCGGTCCGAGCCAATAGATCCAGTGGTTGTCCCAGGACCAGCTGACCAAAGCCGGTCCGAACGAAACGGCCGGGTTCCCC
CCRI434	(AT)6	ACCTTGCCAAATGGATCAAA	TTCCCGTTGAAAGATGAAGG	60.309	60.044	211	rayctn0_0065_D06.ab1	TTTTCCAATTATTAATAAAAAAACCTTCTTAATAATCAAATTACAAAAAGGCAAAATTACAGTGTAAAACCCCTTTTGTAATCAAACTGTTGTCAGATCAAAACAAAAAATTCACATGAGCAACCTTGCCAAATGGATCAAAAGTGTATATATATATGCTTATGAACTTATGATATATATATATGCAGCAATCGTCATCACCATCATCGACCCCCTGTTTCAAAAGGCAGACATTCTTTTTTGCAGCTTAAGATCCTTATAAAACCTGTTAATGAATTCTTCAGCCGCCATATCCTCTTGACTATCATCCCCACCTTCATCTTTCAACGGGAACGGCGAGTCCGTCACCCTTAATTGCCTCACAAACGGACTCTTCCCCCCAAACCCCGGAAAAACCAA…
CCRI435	(GTAT)3	TCCACAGCAATGATTCGTCT	GCTTCACTTTTTGAGCCTGC	59.245	60.14	191	rayctn0_0066_C03.ab1	CACAAAACATAAACATTTTCATTCTCAAAATCCACAGCAATGATTCGTCTGAAGTCAAACTCATTCTCTAATTATAACCCTTTAGTACTCTCGTATGTATGTATCAGACGACGAGCCATGAATTGGTTACACATCATCCATCCTTCTCTCCCTATAAATAACAAATAAAATGTCACAACCCCATTTCAGTCTTTGAAATTTGCAGGCTCAAAAAGTGAAGCAGAGATCAGCGGCGTGAATGAGGTATGTGAGCACCAGTGCCACCAGCATCAGCACGAATGCAATCCCTTGGTCAATAGACGTCCCGTCGCTCGTTGGGGCAGGGGCGGGAGCAGAGGACTGTGCCTGAACAGCAGCCGGCAAGGCAACCAAAGTAAAAACAAGAGCCGCAAATACTGC…
CCRI436	(GTT)4	CGAACCCGAACAATGTCTTT	GACTCCTCCATTTCCGACAA	59.971	60.05	270	rayctn0_0068_B05.ab1	CAGGAAGCGTTCAACAATAGCAATTAAAATATTGAATTGAATTTGTGCGAAGTAAGAAGGTTGGATATCTAATAGAGATCTTCCTAGTGCTAGCTCTACCTCATTATGCTAGAGGAGAGATCCTTCCATCAACCAACCCGAACCCGAACAATGTCTTTGATAAGTAAACAGAACTAAATGACCAAAATTATCGTTGTTGTTGTTCTTCCGTAAAGCTAGAAAGAAGGCTCTAACTTCTAACAAAAACGCCTCTTCCCCGTCATTGGGTCATGCCTCTAGGTTTAAAAGATCCATGCCGGGTGCAAAATAAAGGACAGAACAACTAAGAGCATGAGGGACATTGAGCTTGTATTGACCATACAATCAAATGAAGCTCTAGATTCATCTGTTGTCGGAAAT…
CCRI437	(GAGC)3	AAGGCTCGTTCCGTACTTGA	CGAATCATGCCTTTATGCCT	59.875	60.06	271	rayctn0_0070_H07.ab1	TTTAGGCTATAAGTAGGCCGTTTGCTATTGCTATAAGGGCTGCTCGCCTTTATACGGCTTGGCTTTGCTATCGCTCCTATGTAGTGGTCGGCCAGTAGTCTTCCTACCATACAAGAATGCCTATTATATAGTGCTAGAAGCTTCGCCAGCAGCAAGCAAGACGAGGTTCGTAGACAAGGCTCGTTCCGTACTTGACTTACGCTAAAGTTTAGTACTCGCCCCTATCTCTAAAGGGGCTTATGCACTCCACTCGCTATTTACTAAACGAGCGTTAGAGCGAGCGAGCGAAGCCTTCAATTTAGGGGCTTCCCCCCCTTATCCCTCACCCTACTCTTTCATTTCCGCTTAAGCTTCCCCGGTTTGGGGTATTAATTGATTGGATACCCAAGAACCATAATC…
CCRI438	(TTTC)4	AAGCAAGGGAAAAGGGACAT	AGAGCACCCACCGAATACAC	59.94	59.997	286	rayctn0_0071_B09.ab1	CTGCTAACATCTCCTCTTAAACCCCAAATGACGCCAAAAAACACAACACAACATGACAAGAATACAATGATTATTGCACTCATTGACAAGTCAGCCATGTATCAATTTATACATAAAAATAATAAATTTCTCTGATATACTTAAATAGTATAAAACAATAACATGCAAGTCCAAGCAAGGGAAAAGGGACATCAATATGATATTGGAAACATGGAAATATTCGGTACCTTGTCCTTCCTTTTTTTAAAATTTCTTTCTTTCTTTCTTCATCTTTTTCATATATCCAAAACATGGAACAAAAGATCTTACATACTGACCAAATACTCGTACTATTAGAAAGCCGCCCATCCTGATGCAGTGGTCTTCCTAGGTCCAGATCCACTAGCAGGAAGATTCCTC…
CCRI439	(GCA)4	GGAAACCCTAAACCCTTGAAA	TTGGAGGGTTGATCAAGAGG	59.338	60.042	295	rayctn0_0071_C11.ab1	GGAAACCCTAAACCCTTGAAAATCAGACTAACAGGAAGAAAGAAACAAAAGCTTGAATAATAATAACAACAACGGCAGCAGCAGCAATAACTAATGAACAGTAGTAATCATTACCAAACCACGTGGAAACAAAATTATAATGTACATATGAAGTTTGCTTTACAGCTTCAGGCCTCCTCACCAACCAAATCTTCGATTCTGGGTCCGAGATTCAAGTCCAACTGTCAGGTTCAGCTGAAAACATCTTTCATCCAAGCATTATTCTGAAACAGAAACCTCTTGATCAACCCTCCAATAGTTTGAATCATTAAACTCCTGCATTCCAGCTCCATCATCA
CCRI440	(AAAC)3	CGACAAAAACGTCAAGTCCA	ACATAGAGCAAATGTCGGGC	59.734	60.103	298	rayctn0_0073_B02.ab1	CGGACCGACAAAAACGTCAAGTCCATAGTTCATGTTATTGTTATTTTTCATTAAAAAAACAAACAAACAAGTATTGAAGGAAGAAAATTGTAGCAAAAACATGTCAATCATATCTTCAATATTTAGCTAAAAGCTACAAAGAAATCATCTAAGTCCACATATAATTCCAAATACAATAAACCATTCTAAGAACTAACATGGCAGCCTCTTAATACCCCTAACTGCAACATTTTACCCTAATTGTTTTCTCAGCATTGTATCACAACATTTGCGCCGGAAATTAGCCCGACATTTGCTCTATGTTCTGTATAATCAATCAGAAAACTCCAAAAAATGTGGCAACTGCAAACACAAGAAAAAGCGCTCCGCCCAAATAACCAACCAGTTTCTCAGAAATAT…
CCRI441	(CAA)4	TCACTGGAGGTTATTCAACGC	TTTTGATACATGCCCGACAA	60.125	59.93	130	rayctn0_0074_A05.ab1	AGTATTTTGGTCAAATAATAGTGAAGGAAACACTATACTTACAGAAGTGATTGGTTTTCACTGGAGGTTATTCAACGCATTAAACATCTCAACAACAACAAGCACAGTCATGGCCACAGTCGATGGATGCCGATCCTCAAAGATACTGCATGGATAAGTTGTCTCCCTTGTCGGGCATGTATCAAAATTCATCTACAACAAATGAATTTTATCAGGTATTTCAAAAGAACTATGTAAAGACAAGCAAAGCTTGAAGAGAGATTTTGAAGCCTATGATCATAAATCTAAAAGCTAAAAGTGCAGAGTAATTCTTTTTTTTCTTTTCCCACAAAGTAAGTGGTTCGATTTTTTATGTTGAAATTTAAGATACAAAAATGTAATTGGGGAACAAGTTCAAAA…
CCRI442	(TTTTCT)3	AAGCACTCCCTCCACAAAAA	GTGGTAAATGGGTTGAACGG	59.711	60.088	137	rayctn0_0075_C11.ab1	CGAAATGTGTCTTTTAGCTAATTAAGCATTGTGTCGAAGAAGCACATAAAGCTCTTAATAGTGAAATTTCTAATGAAAAAAGCTATCAACTAGGCTTCACCATTATAGCAAACACAAACTCAAAATCCATACCCTCTTGAATAAGCACTCCCTCCACAAAAACTAGTAAAATGATTTTCTCATCTCCCCCGCCTCTGTTTTCTTTTTCTTTTTCTTGCTAAAAAACTCCGTAACTGATTCAAAGCTCAAAATCTAAAACCCGTTCAACCCATTTACCACAAACAACAAATTCCAACCTGAAATTGAAATTCCTTACTATTGAGACAAACAACCTGAAATCCCTTACAATAAATAGAAATGCCCAGCAATTCGAAAAAACCAAGCTTAGCTTTCTAACCC…
CCRI443	(CGC)4	ATCCGCATTTGAAGTCTTGG	ATAACGAAGCTGACCGAGGA	60.074	59.836	236	rayctn0_0075_E11.ab1	GCATCAATCAATATGCATGGAAAAAAAATGGTAGCTGATTAAGCATTACAAAGCTATGTATAATCATTAACAAAATTTCTCACTTTTTTTTCTTTTCTAAGTAACAGAAAGAATGCATGCTACAACTAGCAACTACAAGAATCAAAGAATTAAGAATTCACTTGTAATAAGTCTTTGCTAATTGGACTGAGCTAACCTTTTTCTAACCTTTTTCCTTCATCAAATTCATAAAGATCAACTAAAATATGCAGGTGCCACGTGTCACAATCCGCATTTGAAGTCTTGGCCCGTGCACAGGCAGGAGATAATTGAAGAAAACAGTCGCTTATGACTTCTTCATCATATATCCCATAAATATGCCAAGCAAGCCGATGATGATGACAAACATGAACGACACGC…
CCRI444	(GTG)4	TGGAGGGCTGATGTTCCTAC	CCACCCTGACTACGTGTCCT	60.073	60.026	142	rayctn0_0075_G12.ab1	CAAGTAAAATCCCTATGTAGATTAGATGCCGATATGTAGTATCTATCCCTTACAATTGTGTGTAAACTAATATGAACATTCCCTAAATCATTTCCCCTTTTTAAATTAAGTTGATAAAGTGGATCATTAAGCCTGACTAGCTAACAAGCCGCCGAAGATGGCCTTGATTGGAGGGCTGATGTTCCTACCTTAGAGGACAAAGTGGTGGCGGTGCGGTTGGTGGCGGCAGTCATTTTGGCGGAGCCCTTTTCGATGGCAACAGTGGTGGTGGTGGTCACACGCTCGCACCGAGGACACGTAGTCAGGGTGGACGCAGGCAGAGGCTCACAGCTGTGAGGCGATATCACGGTCGGTGGTGCTACTTTCATGGCCCTAAGCTCTTCCACCTCCCTTTGAAGC…
CCRI445	(CATA)3	TAGCCCACAGCTAAGCTTCC	AATCGTACCGCGTCAAGAAC	59.615	60.14	158	rayctn0_0076_A05.ab1	TTTTTTCTTTATTTAAAAGATCATATCTTTATATTCGTAACCAAATATACAAAGCACATATACTTCAAGACAACATAAAAGTATACCCTGGAGTTTCTTAGAAGAGGAAAACTAGATTATTAGCCCACAGCTAAGCTTCCATGGTTGCTCATACATACATATAACAGAAAGTTCATTAAAATCAATATTTTGTTCTTCCATCACCATCCGTGATCACATCTTTGAATGCCCCTCCACCAGGGATCATAGGCAAGACGTGTTCTTGACGCGGTACGATTACGTCTAACAAGTACGGTCCAGGAGTTTCCAACATTTTCTGAATCGCTTGTCGGAGATCTTCCTTCTTCGTCACACGAGCAGCGGGTATTCCGCATGCTTCGGCGAATTTCAACATGTTGG…
CCRI446	(AT)8	CCTACGAAACACCAAGCTCC	TTCTGGACTTCTTGCGAGGT	59.734	59.989	152	rayctn0_0076_A11.ab1	CTTGGATTGCAAATAGGAAATGCTTCAAGAAGAAATATTTACAAGAGATCAAATTTACAAATATCAATCAACGGATTCATAGAAGAAAGAAAAAAAGAATGTTGTTCATGTTCACCAAACCTACGAAACACCAAGCTCCATTAGACAGTGAGAAAGCATATATATATATATATACAACAGTGAATTCCTTCAATATCACTACTTTGTTTCTCCGACTATTTTTGCAAGGAAATCAGAGAAGCTTTGATATTACCTCGCAAGAAGTCCAGAAGGCTTTCGAGGCGGCTCTCATAAGTAAGGGGTTTTGGTATATCCCAATTGCAGTTGCCCCCCAAGATGCCACATTATAAATGACTTTGCTTCCATCCCAAGCTTTTCGAAGCTCTCCCTTTTTCTTTT…
CCRI447	(AT)6	TCCGAATGCATAAATCGAAA	CGATTCGGATTAACTGTGGG	59.101	60.323	217	rayctn0_0078_B04.ab1	CAAATCCGAATGCATAAATCGAAACAAAAATTACAGCAAAATTAGATTGAGCATATATATATATCGAGATGATTAAATGATCTCATTCATACAACAAATGATATTCTCTTCATTTGCTTTGACAGTATTTAAAGATGGAATGATGATAAATCCTATTGATTTCCACTGAAACAGGTAAAGAAAGCTTACAAACCGAGACAACCCACAGTTAATCCGAATCGGACGGGTCTGGGTTCGAGCTCTGTCGGACACTCCTTTTGGTTTGTGTTCTGGGCTTCGATGACGATTCGCCTTCAGAGAAGATGACTTGGACTTTAGCCAATCTGTCCTCCAAATCTTCAGTGGAAAACTCGTCTGTTCCCCCGAGCTCATCAAACCCAACCACATAATCATCGACTT…
CCRI448	(ATGCAG)3	GCTTGCAAGAGTTGATGCTG	TGCTGGAGCTTCTGGTTTTT	59.746	59.993	109	rayctn0_0079_C06.ab1	CTTTTACCTATTACGTCTCTATTCCATTACACATCTATTCATTCCATTACAGCGAGCCAAACGTGCTCTAAATATACAAAAATGTCCAAAAAACTAACTCTTCATGGGGCGCTTCCCAAGGGGGTCAGATTTTGAGGAGCTTGCAAGAGTTGATGCTGAAGCAAATGCAGATGCAGATGCAGTATTAGTATTAATATTAAAGGTTGATTTAGAAGTATGAGAATCTGAAAAACCAGAAGCTCCAGCAGTCGATGAGGATCCAGGACGAGGGCCTGATCTCCTGTATCGGTTACCCGCAATTCCAGGTCTCATTGGCTCATCTAGATGTCCAGGTTTCTTTGACAGCATAATAACAACCCGGTGCATGTCAGGTCGTGACTTGGGATCGCTTTGCACACA…
CCRI449	(CCAA)3	GGCGAAGAAAGGACATCTGA	ATTGCCGTTGGTTTCTTCAC	60.34	59.978	105	rayctn0_0079_H07.ab1	ACAAAACTCAAAATTAGTATAAAAATATAGAGAATTCATAAACGGTTTGTGAACTCCAAAAGTCCAATTGAACTTAACTCGTTCCTAAGCAAAACTTAAGGGCTGGAATCACTCCGGCGAAGAAAGGACATCTGAAGAAAAGAGAAGGAAAATGAAACAAGTAAAATTTAAGGATCCCAACCAACCAAGAATCAAAATCTGTGAAGAAACCAACGGCAATTCAAGTAGAACATCAGGAAGGAACCTTCAGTCCGCTTTTAGTTGGCAAAATTCATGCAAGTTCTGGACCACTAGGAAGTGCATCATAACCATCATGATGCTTTGGCTTAACAGCTGCTCTTTCAACAGGGATACACTTCACAATCACACCGACAATCAAGCTAACTGACCCAATTAAGA…
CCRI450	(AT)6(TGCA)3	TCCATTGCATTTGCTTTGTC	GTCAATGCAATCTCCCACCT	59.67	59.934	137	rayctn0_0081_A02.ab1	TTTTTTGATTTTTTAAGATACTTTTATTTCCAAGTACTAATTATAACTTTGATCTCCATTGCATTTGCTTTGTCACATATGATGACACACGTTACAAAAGAAAAATAAAATATATATATATTCTACCAGTTTGCTTGCATGCATGCATATATGTCAGGTGGCACAATAGAGAGGTGGGAGATTGCATTGACAAGGAAGTTGAGCAGCAATCCTGAGAGTGCTGCAGAGGCAATCATGTTGCACAGCTTGGAGTGCACCACAACACAGGGAACTACGCTGGGTCTCGGTGGCACCAGGCACCATAAAGGGTGCGCACACA
CCRI451	(TCC)4	TCCAACCACCTCTTTGCTTT	GTGAATGCATCGCCTCTACC	59.711	60.634	270	rayctn0_0081_F02.ab1	AGAAGAAAAGAACTAGAAAGAGAGTGATATATCAGTTAAACAAAGACAAAGATACAATAATCCTACCACCAATTGTAGGTCCTTGGTTCACCATTGCCAAAACTGGAGAACCTTGAAGCCGAATATCTATGAGAATTCTTCGGTTTAGAAGACTGAGAACCCAATGTACGACCACTAGATTTCTTACGTCCCTCAGTGGATGGCGTTGAGGGAGAATTCCAATGGTTCCTTGTGTACTTCCTATTGGAGAAATCTCCAGCATCTTCTCTGATCCAACCACCTCTTTGCTTTTCTTTTCGTGGTGTACTGAAGCCCTTCTCTTCTGATTTTATCTTTTTCCTTTTGCGGGCCTTGCCATGATCATGAGGTGCAGACTTGTATCCCAAGAACTCTCTATTT…
CCRI452	(CAG)5	CCTCCAAGTTCCAACCAAGA	GAAGAGGCCAAAATCATCCA	60.081	60.014	248	rayctn0_0081_F09.ab1	TTAAGGTACAACATTTTCTGTTCTAAATTCTATCATCCTCCATTTGACCTCATGAACTTTATGAAGATCTCCAACACCCTTTTATGAATTTTCCATATCTATCCTCTCAGCCCGATTCTGCAATCTGATTGAGAAGTCATACAATCCTCATACATAGCTTTGAATCTTTCCACGGATATTGAAACAACCGCATCGCCATTGCAAATGAAAAGCAGAGGGCCTCCAAGTTCCAACCAAGACAGCCTCTTAGTCACACTCCTTAATAAATAATTGCAGATATTACCCCTGATTGTTTGAGGCTTGCCCATGTATTCGATGAGGCTTCATATTTAAATCTATCATTTTAGTATCGGTTTCGAGATGGCCAACAGCAGCAGCAGCAGCATCTGCCCCATGAAC…
CCRI453	(AT)6	CAAATCGTGATTTCCCATCA	AAAATCCAAACCAAGGTCCC	59.325	60.032	291	rayctn0_0082_A08.ab1	AGAAAAGAACAGGAACATTTTCTCACAAATTCCAATTCAGGAACATGTTTTTACAACACTTGATCCTGTAAGAAAAAATTATACATGTAATGTATCACTTCCACTTTTGTACAAACCCTGTAATTTATACAAATCGTGATTTCCCATCAGAAAGTATTTTGTAGGTCTAGTTAACAATATCAATTCAGAGTTCAAGCAATATATATATATAACAATCCATATTTGCAGAATTCAATCCTAACTTTTCTCTTTTACCAGTCGTAAAGATCGAAAAAATGGCATCCTGTCCACGTTTTATTTCTCGTCACCTTTGTTGTTCACGGATTTATGGCCCCATTAGTATTCTTCCGATGCTCTGTGGAAATGCATAAGAATGATTTAAGAGTGTAATTTCGACGC…
CCRI454	(CTTTC)3	CATAAACTGGGCCCTCAAAA	CGAAGAGGATCTGCACCAGT	59.931	60.408	232	rayctn0_0083_A09.ab1	AGAGAAAACAAGTTAAGGAGCTTAATATATGCTAATAAACACTTCACACCATATCATATATCAGACCAGAAGAATACCATTTACAAAAAAAGAGATAATTTTATCTTTAGCAAGCAATTCATACTTTCTAGTTCCAAATTCCATAGATTTTGACTCTTTTTGGTTTCAGCCCTTCAGTAATGGGCGGATCAGTACTGAAAGATATCTGCAGGGGCCACAATTGGTTGGTTAAGAGTAAAATTGGTGAAACTATCGGCACTTGTTTCAAAGGGTTCAGTTTCATAAACCCAAATCCCATTGTTTAGTGTGGGATCATTAAGATAATTGAGGATATGATTTAGAGAATCCAATCTTTGGCTTAGTTCCATAAACTGGGCCCTCAAAACAGAGTTCTCAGCT…
CCRI455	(GGT)4	TGAAATGCTTTGGACTTCCC	TGGCCCTTCACGTTACAAGT	60.051	60.55	118	rayctn0_0085_F06.ab1	AATCATAAAATACATTTATTTAAAACAACAACCCCAAAAAAGAACACTAATGAAGCAAATAGGATACAAGGCAGGGCAGGGTCTGAATGAAGGAAATGACATACCTAGAACAAGTAGACCAAAAAATTCTAATGGAATTCACCAAATGTCGGCTTTTTGGGTATAGGGCGACGGTATGCAGTTTCAACGATGTCATGGTTTGTGCCACATACACGACGCCTTAGCAGAAACCGTTTCAACTTACTGCATCTGCTGCTCTTTTTCCTGGGGTCTTGATGATCATCTACAACAAAATCTGCATCTATCCTCAAAAGCTCCTCGTAGAATTGGATCCCACTCAGCTGAATAAGATGATCAAGTCTCTTTGAAATGCTTTGGACTTCCCAAGGATCCAGTAGA…
CCRI456	(AT)6	AACTGGCGAAGAATTGTGCT	GGGTCCTAGGCAATGTTGAA	59.882	59.933	188	rayctn0_0085_F10.ab1	CCGGAAAAGAGACTAGATTGTATTGTTAGAAGATCCATGTATCATTTGCAAGTATTGTGAAAGAAAACTAGACAATCTAATGACTGATCTCATCTGAAAACAAAGTAAGGTACCTTTCACTCAGAAATGAGGTTCCGGTAAACTGATAAATCCTTCCACTATGCTATGAGGAGTATCAAGTGTACAAAATACATGCTGTACACAAATTGATCTTCACAGGAGGTGTCGGAGGTAGAAAAAAAATTCTCATACAGTAAACCCATCCCGGGGAAATCCGTCAAAGAAAAGAAACAGCTCTGCTAAACTCAGTGTTTGTAGGAAACTCCCGAAACTGGCGAAGAATTGTGCTTTTATATCCAAAAACAGAAATATATATATATGCATCAATAAATTCATCTG…
CCRI457	(CCTA)3	GGGGTTGATGGATTTTCCTA	CTGATGATTGGAGATGCCCT	58.69	60.034	287	rayctn0_0086_E01.ab1	GGGTGGGGGGGGGGGTTGATGGATTTTCCTATTTGCACAAAAATATACCTTTAAGGCAAAGAACAATTACAGAAATTTATATTATGCACCCTACCTACCTATTGCAAAAAGTAGCCACTCAAGAAGAGCACAAAGAAGAAGAACAAACTGCCATAAATTAAGAGGGCCTTTTGACCAGAAGTAAGAGCATTGCCTCCTAAACCAAACTGCGGATTCTGAGCAAACCCAGCAATCTCAACACTCTTACTCTCAAAGAAAGACTTTGCAGCCCCACAGGTAGGGCATCTCCAATCATCAGGCAACTTATCAAACTGGAACCCTGGTGGAATTGGATAGGAAGGATCACCCACTGCTTCATCATACTTGAACCCACATGACCTGCACTCATATATCCCTGTG…
CCRI458	(ATA)4	GAGTGCAAATGCCAAAAACA	TAGCTCCCACTGGACTTGCT	59.712	60.012	258	rayctn0_0086_F04.ab1	GTAGCTGGAATCATGATTCACTTGGATCTTGAGAAAAGTATACAATGTTAGGAGCTGCAATAGTTTTAATCTCTTTTGAGTTCATCATTCAGAAAAGAAAGATATATATATAAGCATATTTTACAATCAAGAGAGATAAATATGGCTGACTCAGTAATCAGATCTCAGCAGTAATGGATTGATAGAGTGCAAATGCCAAAAACAGCATAAACATTTTCTATCAGTCAAACTTCATATTAGCACCTAAAAACAGTGGCCAGTTAATGAGATTTACAGACTTTATGATCCGAAACAGATGAAGCTCTCGCCATAATAATAATATCAGAAAATCAACATCAAATAATTCAACACATACTTTGAATTCTCATCAACCGTTGAGAACTACTCCTTCTTCCCTCA…
CCRI459	(AAATA)3	ACCCGAGTGACAGCTGGTAT	GGAGGTGGTGCATTGTTTTC	59.604	60.362	277	rayctn0_0089_B11.ab1	ACAAGAATGAATATACTTATAAGCTACGTTATTCAGATTCAGTGGTAAGTACACGATACAAATATGCCTTGACTTGACATAGGTGTGTTCATTTTTGGGGGGGCTGTTATTTTCATACCTATATTTAACATAGTGTCGTACATGAATATTCAAAAAGAATTAAGAACCCGAGTGACAGCTGGTATCTGGATACTTTGTTGACCAAGATTTAAGCCTTTGGAGTATTCTCTTCTTTTTTGCATTCTTGAAATAAAATAAAATATCATTATCCCAACCATTGGGATCCCTTGTTTTATTGCCTACGTTGAGCTAGAAATGGTTCGAATGTCAACAAAAATCCAACTGCCTCAACTATATTCAAGACGAAAAATACCATCTGAGTACCTGGCAGAAATGAAG…
CCRI460	(TAGA)3	AATGAAGCAAACACCCCAAC	GATGACACAGGCAAGGGAGT	59.836	60.12	253	rayctn0_0089_H07.ab1	AACTTTCTTAGACTGAAAAGAATTCCGGCCTCTGCTATTCATCTTTCCAACACTCCACTACCAAATCTGCAAAACCCCAATTCAAACAAACTTCACAGTCACCCACAACAAAACCAAATTTAAATCTTCACCAAGAAATTTTAAAAAGAAAAGAAAAGAATGATCAGATTCAGACCCTTAACAGAAAAAAGAAAGAAAAAAAGAGTTCAACTTTCCATAACAAAACAGACAAACTTCAATGCCTCCCTCCAAACGAGTAAAGACTAAATGACAAAGCTTTCTTATTTTAAAATGAAGCAAACACCCCAACACCAATTCTAACTAGAACAGGAGAGTAGGTTACTAGGTTTGCAGCAGTGTCGTCTTGGCTTGTTTGGAAGATTATTATTATATAATTTA…
CCRI461	(AAAAG)3	ACTGAAAAGAATTCCGGCCT	GTTGGGGTGTTTGCTTCATT	60.074	59.836	299	rayctn0_0089_H07.ab1	AACTTTCTTAGACTGAAAAGAATTCCGGCCTCTGCTATTCATCTTTCCAACACTCCACTACCAAATCTGCAAAACCCCAATTCAAACAAACTTCACAGTCACCCACAACAAAACCAAATTTAAATCTTCACCAAGAAATTTTAAAAAGAAAAGAAAAGAATGATCAGATTCAGACCCTTAACAGAAAAAAGAAAGAAAAAAAGAGTTCAACTTTCCATAACAAAACAGACAAACTTCAATGCCTCCCTCCAAACGAGTAAAGACTAAATGACAAAGCTTTCTTATTTTAAAATGAAGCAAACACCCCAACACCAATTCTAACTAGAACAGGAGAGTAGGTTACTAGGTTTGCAGCAGTGTCGTCTTGGCTTGTTTGGAAGATTATTATTATATAATTTA…
CCRI462	(TTC)4	CAGCCTGGTACATTCAAACG	TGGTGAAGCCAATCAAAACA	59.195	60.088	264	rayctn0_0090_B11.ab1	TTTACCAGCTCTAGCTTAAAGTACAATTAAAATATTTTTATATTCCTCCATAAATACAAACTTCTTTATTTGGCTAACAATAAAAGCATCTAAGCCAATGAACAACTTACATAATACAATTGCTAGAGTAAGAAACTAAATTTTAATTAGTGGAAAATGCGATTCATGATAGTTAATTGTTTATGACACTATAATCATAAAATTATTCTAATTGAATTGCAGGTAGAAACAGCCTGGTACATTCAAACGAAGACTTTTCACAACTCGTTTCTTCTTCTTCGTTTCGCACACCAAAACCAACTCTAATTGCGAGTCAAACATGCAGTCCTAAACATTGTCTATATAACTTCAATCAAACTAACAATCAGTAAGAAACTCTTAAACAGCCCCTCCGAAAGT…
CCRI463	(GAAA)3	CCTGGAGAAATCCAGATCCA	ACAGCCGACAAGGCTAGAAA	60.003	60.015	286	rayctn0_0091_B08.ab1	CTGAAGGAAATAGCTTTCTAAGCCTCATGTTGCCTGCCAATTTTCTTATTCCTGGAGAAATCCAGATCCAGTTCATGGATTTTAATTACTTTTTATGAAAAACATACAGTGAAATGAAAGAAAGAAAACCCAGAACAAGGGGTATTTCAATTATATTATATGTAAGATACAACAAGCTTCATTTCATGAAGGATGAACCTTTTTAGAAGAAAGTCCTTTCCAAGCAGATTTCATAGAAGCAGTAGCAGAATTAAGTGCAGCCTCAACGTACTTTTTGGAGGCGATAGCGGCAGCTTTTTCCATCAGGTTTCCCATTTTTCTAGCCTTGTCGGCTGTGTCTTCCAGGTCCTTCAGTTCAGCCTTTGCCATGCGTTCCATTTCCTCCTCCAACCGCCTAAA…
CCRI464	(TTCTT)3	GTGGAACATGACACCCATCA	TCGAAGGAGTATTTCGGCAC	60.23	60.214	129	rayctn0_0092_G05.ab1	TAATAGGTGTAGGGAAAACTTATTCCCCAATATATAATTTTTTAGTGGAGCACGTCGACACTAATAAGAGTCGAGTTTAGTATAGGATTTTTTCCTATTGAATTTTCTCGAGATTAAGAATGAGACAAGAAAAGAGAATGTCAACTAACTAGGGATCTTGACATGCATAAATGTTGAGCTTCACCTTATTTAGTCGACTCTGTATCTTGTTACCAATTCATGCCGAGTTTGGCTTAACATTTTGACTACTCTTTATATCTTCTTTCTTTCTTATTATGTATTAAGCCAACTACATAAATTGATAATGAGGTTTGGAGTCAACTAAATATAGTGGAACATGACACCCATCAATTGACATTCTTTTCTTTTCTTTTTGTTTCTTCCTATTCTCGAAAAAGT…
CCRI465	(TTCT)3	TTGTTACCAATTCATGCCGA	TGATGGGTGTCATGTTCCAC	59.93	60.23	144	rayctn0_0092_G05.ab1	TAATAGGTGTAGGGAAAACTTATTCCCCAATATATAATTTTTTAGTGGAGCACGTCGACACTAATAAGAGTCGAGTTTAGTATAGGATTTTTTCCTATTGAATTTTCTCGAGATTAAGAATGAGACAAGAAAAGAGAATGTCAACTAACTAGGGATCTTGACATGCATAAATGTTGAGCTTCACCTTATTTAGTCGACTCTGTATCTTGTTACCAATTCATGCCGAGTTTGGCTTAACATTTTGACTACTCTTTATATCTTCTTTCTTTCTTATTATGTATTAAGCCAACTACATAAATTGATAATGAGGTTTGGAGTCAACTAAATATAGTGGAACATGACACCCATCAATTGACATTCTTTTCTTTTCTTTTTGTTTCTTCCTATTCTCGAAAAAGT…
CCRI466	(AATAT)3	GCGAATAAACAAGCCGACAG	CCAGCACCTGGTTACCCTAA	60.772	59.986	246	rayctn0_0093_A12.ab1	TTGCGAATAAACAAGCCGACAGTTTTAATATTTAACACTTTTTGCTGTTTAAATCAGCTATAAAAAAAAAGTAAATCACACAATATAATATAATATAAACACTATATATAAATCCCAACAGCATGCAAAGTCAAATTTTATAAAGAATACCAGCTTCATCCATGACTCAGTAGTCAGTAATCCAGATTCAGGCAATTGAAACCAAAAGGTAAACCATAGAAAGATCACTTAGGGTAACCAGGTGCTGGATAACCAGCTGGAGGGTACTGATGAGGAGGATATGCGGCCGGCGGGTAACCTTGAGGTGGCGGATAAGGCTGTCCATATGCTGCTGGTGGATAGCCAGCTGCAGGGGGTATTGGTTGATCAAGGCGAGACATCTGCTGAACAGGGGGAATG…
CCRI467	(AAAG)3	TCCAAATATAACAGGCCCGA	TTGAATCTCCAGATCCCGAC	60.281	60.011	181	rayctn0_0095_H10.ab1	CGTCCAAATATAACAGGCCCGAGACCTGTATTGTTTTATTACTAATTAACCCCAGAATGAGAAACAATAGTAGTATATTTACAAAGGGAATAGAGATAAAAGAAAAAAAAAAAAAAAAGAAAAAAGAAAGAAAGCATTAACAGGCTCCTTCCTTAACACTAAAGTCGGGATCTGGAGATTCAATGTTGTTAATTTTGCATGAACATTGACAAGGTCTTTCCACAATGTTTTGAACTCCAACTTCTTTCTCTTCATCATCTGTCAATGTCAGCTCAGTCACCACTTCCTTTATTTCACCACCTGAAGTCATCAATCCAATTCCCTCAATGAAACTAGCTGAAGCTTCCTTTGGGTCCATCTTCTGAGCTACATCTGCAGCCATTCCCCTAGCATGGTTGA…
CCRI468	(TACA)3	TGCTACCAGTAGGCTTTCCA	CATCATGCTTCCATCAATGC	58.528	60.041	251	rayctn0_0096_E11.ab1	AGCAATAACGTGCTACCAGTAGGCTTTCCATTCTAGAAATTTTGGGTTCAAAGTTTCAAAGCATACAAATCAAACAACAAGAAAATGTAGCAACTGTTGCTATTGTTACAATTTAACAATTCGACCAATATTGTTGCTACATACATACAAGGGAAAGAAAAAAGGATTTTCATTGCTTGGTCTACATATATATCCAACATTCAATTTAGTAGGGCATTGTAAGTCTACCCAATAGCATATAGCATTGATGGAAGCATGATGATTGTTGGAGTACCGAGTTATATATAGCACCGAATGAGTTTGTAGGATTATATGGGTTTAACCGTAAGTCATGGCCAGAACCCTTATAATACCTTGTTCTATATAATGAGAAATTATCTTATTCATCGTCAGTGATAA…
CCRI469	(ATTT)3	AAATGGCAGCAAGGAATTTG	TTGCGATCACAAAGCAAGAC	60.074	59.995	239	rayctn0_0099_B05.ab1	GGGATTTGGTTTGTACATTTAAGTTTATTTTCTCTATATTGTATTCTTGTTTGTTTACTTATTTAGTAAAAAGTCAAAGCCTTTTTTGCCTATTGTAAGACCCAATTTCTGCCCGGGCCTAATCAAAATAGCCCAAAGTAGCCCAATTTTCCTAGACCTAGCCTACAACCATCTTCAGCACCACCATGCACCCACGTTCTCCACCACTGTAGCTTCCATGCGTGCGTAGCCTACATGCTCTACGCCAGCACACCCACGAACGGCTTCTCTCCACGCCATACACACCTGCACTAACAACCTATAGCAATTGACAGCAGAAGAAAATGGCAGCAAGGAATTTGTGTTTTCTTTTTCATTTATTTATTTTTTCGGCTATAAAATCGAATAGAATGAAATGTA…
CCRI470	(CCAA)3	ACCTCATCAACACCCAAAGC	TCCGTTTCCTCTCAACCAAC	59.973	60.088	283	rayctn0_0102_A02.ab1	TTCTCAGTCCCATAAGCCCTTCCTTTATCATCTACTTGTCTTACCCTTTCTTTGGCCATCTCCTCCAGCTTCTGGCGTTCCATTTCAGCTCTTGTGGATTTCCTCGTATTCTTTTCATAACGCATGTCTTCTATAACACTTAAAGGTGGCAACCCCTCAACCCCTTCCAGATCCTTTAGAGCTATCAAACTGTCAAGCATCGCATCTGTGATACCGGATGCTGCAATAAGGTCACCAAATGCACGATTCGGGCCTTTAAGTACGGCAGTGAGTTGTTTCTCTTCTTCTTCAAGCTTCTCCCGGTCCTCAACCTCATCAACACCCAAAGCAATACCGGTACCATCAATGGTTAGACCAACATCTTGTACAGCTTCTTCTTTAAAATCGAACACGCCATCA…
CCRI471	(AAT)4	CATCAAGAAGTGGCAAAGCA	GAGGTAGCAAACCCCTCACA	59.988	60.111	220	rayctn0_0102_D11.ab1	GATTTAAAAAAACATTTGTTACTAGAAAAGAACCATCAAGAAGTGGCAAAGCAAACAAATCTTCCAGTACGTACATACAGGGTAGACCTAAAAACAAATAATAATAATAACAACAACAATAATAGGCAAAAAAAAAAAGAACAGATTAGAGCATGAATAATAAATCTGGTAGGCACTCAGTTTCAACCTTTTATAAACTCCAAATATCATGTCTGGCTATGGTCCCCTTTCAATGTGAGGGGTTTGCTACCTCTTTTCCAAAATTTTCAACCTCTAAAACCCACTCTTTTAATCCCAAAACCTAAAGACTTAGATCAAAGAATTCGAAATCTAAATAAGATTAGCTCTCTTTAGGAACCTGATGGTTCTGCAATAATACGGCCATATCGATTCAACATA…
CCRI472	(TCT)4	CCTTCATGTTTGTCGGAACA	TTCCTCTTTGCCAGCTTTGT	59.541	59.993	101	rayctn0_0102_H11.ab1	TTCCCAATTACTTGGTTATATTTGATATAATAGCGGCACAAACCTTGGATAAAGAAAAAGTATTTTAGGGTTTAACATCATAATTAGGCTTTTCATAACTAATCCTTCATGTTTGTCGGAACATACATAAAATTCATGCTTCTCTTCTTCTTCTTCAGGACTTGCCTCGGTAGATGAAGTGGTTACAAAGCTGGCAAAGAGGAAGAATGAACAATGGTTGAACCAAGGAGATCATTCTTGTTATTATGCCCTTGGACTGCTTCCAGCACTGCTATTCGAATGCGAACCAAACATTGTCTTTTGTAAGACCCCTGTAGGAGACAATCCGAGCCGGGGGCTATGATCACACTTCTCTGTCATAAGGTTAAGTGCCGATGAATTCTTGCACTCTGCGCTGCT…
CCRI473	(CAAA)3(AAAG)3	CAATGTGTACAAATCGGGCTT	TCGGAATTTCAAGCACAACA	59.875	60.234	253	rayctn0_0103_B02.ab1	CGACAAAACCATAAGATTTGTATATACAAATTCAACATAGGAGATACAATTAACCCTTTTCTCGGATTACAAAATCTTTGTACAACAGTTCGATAATTTACAATATTACAACCAATGTGTACAAATCGGGCTTCTACAATTACAGGTTCCAGTTTACAGATTAAACCTTCAAAAAATAAATACAGAAAACAAAAAACAAGCAAACAAACAAACAAGCAAAGAAAGAAAGAGAAACAAATGTTACAAAACCAAATGCCATCAGCGATATATTTTAATTTTATGTAGGCTGTATTATTGCAATAATACCCACATAAGTATTGAGCTGACGAACAAAGCTGGAGAAATTGTTGTGCTTGAAATTCCGAGGAAGTATGAACTTAGAGAATTCGACCGGGTCCC…
CCRI474	(GAA)4	AACGAAAATCTTCCCAACACA	GCTATTCCGGGTGCATCTTA	59.462	60.06	263	rayctn0_0105_A07.ab1	ACTGCAACATTCAGAAAATTGGTGATAAACTCCACCTTTTTAATTGTCAGTGAACTGATTCTGAACAAATAAAAAATTTTAGAGAAAACGAAAATCTTCCCAACACATTAAAAAAACGAAGAAGAAGAAAACTCTCAAACACAATTTAAAGTTGTAAATAAATCCGGCAACAAAATTCTTTAACCTGAAGATCCAGCTAAAGCAGCAAGCAAAACCCATCCTACCTAATTGGTAAATCTGATGAAAAAAATCTTAAAAACTTCACCTGAAAGTTCAGATTACAAGCCATTGTTAATTCTCAGACATGCTTTCATCTCTTAAACCCCTGTTAAGATGCACCCGGAATAGCAGCTGCAGCATACATGCTCGGATCCTGATTTGATGGCATAGCATAGCCGT…
CCRI475	(TCC)4	CAGTTGGATGGTGGTCTCCT	CCAATGAAGCCGATCAAAAT	59.962	59.901	125	rayctn0_0105_D05.ab1	CTTCTAACCACACGAAAAGCTTGAGACAGCCTCTTCAAACCAAACCCAAAATAGCTCTAATCTGTTTACATTGTTCAGAGAAGAGTAGGAGATTTTAAAAAAAGAAAGAAAAGAAAACCATTAATTATATATGTATTCTATATATGATCTGTTAGTTCTAAATAACTTTAAGCAAGTAATAATAATCAACCATGTGAAGAAAACAAAATGAACAGTTGGATGGTGGTCTCCTTTAGGTTCTTCTTTCCTTACCATGATCCTCCTCCTCCACCAAACATTCCATTAGTCCAATATCCAGCTGAATTGCCTTGGTCCTTATTTTGATCGGCTTCATTGGTAATGTTTGTTGAAATGGGTTTCATTTCTCCAAAAGGAAAGAAAACCCTTCCTCCATTCTCT…
CCRI476	(CCCTAA)3	TTGACGAGCTATGAGAGCCA	TTCTGCATTCGAAACACTGC	59.697	59.995	230	rayctn0_0105_E08.ab1	ATTTAATTTGATAAAAATTGATTATATTATACTCATCAGACCCAACAGATTGCTGAGCCCATCCATCAAACTTGTTGGATGTCACATAGCAATTCCTCTTGTGATCAATGATGCATTCACTATTTGCACGTATATTGCAAATGTCAGTAGTGTAATTGACGAGCTATGAGAGCCATGTTAACAAAAATTAGGTCCCTAACCCTAACCCTAACCTCAAACAACAAAACGACGATGGCAAAAGCAGAAAAATGAGAGATACTAGAAGCTCATTCATCTTTCATTCTCTATCTGCCTGCCATGTATTGTATATCCATATAAATTTTCTTTCAACCACACATATGAACTCAATCAGGTACCTTTCTGCGGCAGTGTTTCGAATGCAGAAACAGTATTTTCAAA…
CCRI477	(AG)6	CCAATGCTTCACAAGGGAAT	AGCCGAGCACATTAAGCAGT	59.933	60.044	271	rayctn0_0106_A03.ab1	ATGAAAACCTTAAAAACATAACACGGTTTCAAATTCAATTCCCTACTCAAAATAAAGATATTTCCCAATGCTTCACAAGGGAATTTAATCATACACTGAACTACAATAAATAGCATTTGAAAACACAGATTTCCTACCACCAACCACAGCCACCGATTCATATGCTGCACTATTCTAATTCATACAAGACACAAACTAATACCACAGTTAGCAGACTACACCAAGACTAAAAGTACAAATAGACAGAGAGAGAGAGTACATTTTTACAACATCATCAAGGGCGAGCTCTCTTGTTGCTGCACGACGGGCATTTGTACTGCTTAATGTGCTCGGCTCTAGCAGGAGTGATCTTCACACACTTCCCATGGAACCACTTCTCACATGCATCACAACAAATCC…
CCRI478	(AAAC)3	ATCCAACAAAGGAAAGGGCT	CATCTGGTATGGCGGAAACT	59.94	59.955	206	rayctn0_0108_H02.ab1	TTTTAGATCCAACAAAGGAAAGGGCTCAATTACAACATTATCAAACACAACGTAAACATCATTCAAGAATTTGATACACTATTTTACTATAATTTACATTTATGATCATGGAATCTTTTTGAACAAAATTATTTGGAGGGGGAAAACAAACAAACACAATCGTCGAACTCCTTAGCTCTCATATTCGGGGTTAGTTTCCGCCATACCAGATGAAGATGCCTCCAACCTCGTAAGAACTTCAGGTATTCCCGCAGTGTCCCTTATTATAAGGATCTCTTCATCCAAATAAGATATCATGAACAGTCTCTGGAATGTCCCACTCAGAGGAACTCGTAGTCCATTGGCCACTGCATCCCTAATAGGAACTGGAAGTTGCTGGGCAGTAGTAAGAGCCTGACT…
CCRI479	(GGT)4	TAAAGGAATGGCTGACCCAC	CGACTTGCCCTGTTGGTATT	59.933	59.993	232	rayctn0_0109_A12.ab1	TCGTTGTTTCTTCCAGGGAAACCATCACTGCTGGAAAAATAAGGGAAAGAAATTACAGTTCCAAGGGGAGTTACAACTACACATTGACTGTGTGATCCTTTGTTTCTTTCTTCTTCTATGCTTTTACCTGTGGTCCAAACTACTGAAACAATAGATAACAATATTACAACAAAATAAAGGAATGGCTGACCCACTTCCTTCACTGCCTTTTATGTACGCATTTTGTATGGTAGTAAGTATAGTATTGACGATGATTACGAGTAACGGTTGAGTGGTGGTTCTGATTGTAGTGCGGTGGTGGTGGTGGCTCTCTATAGATATCTGATCTCCGATGTGAAATTTTGTGTTTGATTTATACCTTCAGTCTTCCTCAGCATAGAAAGCTAAATACCAACAGGG…
CCRI480	(AAG)4	ACTTTGCGTGGCTACAAATTA	TGTTGGAGCATGCATTTGAT	57.555	60.08	262	rayctn0_0110_H07.ab1	GTTTTAGATTCAATTATCTTTATGAGTGAGTTTATACAAGAAATGCTGACATTTGATCATTCTTGTAAAGATGAGTCAAATCCATTGTACACATTTGATACGTTCTCATCAGAATTTCGTAATTGAATTCTTAATTGAGAGTTAAATATACTTTGCGTGGCTACAAATTATACATATTTTAGAAAGAAAACGCAAAAGAAGAAGAAGAATTAGAAGGAATAGGATACCTTGCCTCGGAAGTAAATGCATATGGCAATCAGTGATTTTCCGCTCCTGGGAAACTTGTAAACACACACCTGTCGCGGGAGACATGTTAGATAGATCAATGCCTTTGAGTTCAAGAGCTTTGTTATAATTTTGAGTGTTGGTGTTGTCTCCAGGGACATCCCCCATCAAATG…
CCRI481	(CATCT)3	GCCAATGTTCCCAATGTCTT	GTTTCTGTCACCCCCTGAAA	59.797	59.943	170	rayctn0_0111_A03.ab1	CTGTTTAAATGCAATATAACCCAAATGATGCCAATAGATTAACAAAGACTGCTGCCAATGTTCCCAATGTCTTTCATTGCAATGAATTGCAACAGAACTAATATCCAACAAAAAAGGCATAATTGGAAAATGAATCGTCTAATCAAAGCTTGACATCTCATCTCATCTTCGTCATGAGGCTTTTCCAAAAAGTTGCAATGAAATTTCAGGGGGTGACAGAAACACAACTTACATTACGTTTCAGCAAATAAGTTCATCTTCAAGATAGTTATACTCAAATGTGAACTCCGTCTTAATTCTCTGACACCATCCATGTTGGTGGTCATCATTTGCTATGTGAAAATCAAAGTATACATAGGTTCCCTGTTCAAATTCATCAGTGGCGATTTTTGGTTCCTC…
CCRI482	(CGT)4	ACACAACAGCCCCGTATCTC	CATTTCAAACCCTTTTCCGA	59.997	59.91	131	rayctn0_0112_A06.ab1	CCCAATCTGAATCATGTTTCAAAAAAAAAGAATACTAGGGCTTCGTCGGGCAAGATGCTACAATTCAAGTGTAAGAGAATTATAATAGGCCAATTTTGGCCTGGTTAAAAAACAAATAACAAGCCCATATTATAACCCAATTACATTAGCCTAACACTAAATCTAACCTAGCCCAATAAACCCATCAAAGCCCTTTCGCCTCAGTGCAGCAGCAGCAGCCTCCTTCCCAGCCTTGGCGCCGCAGCAACTGTCTTTGTGCACGAACACACAACAGCCCCGTATCTCGCGAACGTCGCCCTCGCACAGTCCAGGAACTCTAATTCAGTACACCGGTGGTAGCGCACCGTCGTGGCGCCGTCGTCGTCGTTGTGGCCGGTCGGAAAAGGGTTTGAAATGGTG…
CCRI483	(GCA)4	GTCGGGCAAGATGCTACAAT	GAGATACGGGGCTGTTGTGT	60.103	59.997	241	rayctn0_0112_A06.ab1	CCCAATCTGAATCATGTTTCAAAAAAAAAGAATACTAGGGCTTCGTCGGGCAAGATGCTACAATTCAAGTGTAAGAGAATTATAATAGGCCAATTTTGGCCTGGTTAAAAAACAAATAACAAGCCCATATTATAACCCAATTACATTAGCCTAACACTAAATCTAACCTAGCCCAATAAACCCATCAAAGCCCTTTCGCCTCAGTGCAGCAGCAGCAGCCTCCTTCCCAGCCTTGGCGCCGCAGCAACTGTCTTTGTGCACGAACACACAACAGCCCCGTATCTCGCGAACGTCGCCCTCGCACAGTCCAGGAACTCTAATTCAGTACACCGGTGGTAGCGCACCGTCGTGGCGCCGTCGTCGTCGTTGTGGCCGGTCGGAAAAGGGTTTGAAATGGTG…
CCRI484	(GTT)5	GCTTTCATGCAAAAATTCAAA	CAATGAGATCGTGATCGGTG	57.959	60.072	190	rayctn0_0112_H12.ab1	TATAAACGTATAATGTCATAATCTGAGAAAATGTAACATTTTTATGATGTAACAAAGGACTGCAGTTCTTAATCTTGTCCATGAAATTATTAAGCTTTCATGCAAAAATTCAAAAAAAAAATCAGAACAGATGAAGAACTCAATGGTGAATGAAAAAGAAAATAACCAGACATTTTTTGGAAACAGTTTTTACTTGGAAAATAACTGTCGTCTCCTTCGTTGTTGTTGTTGTTGCCGTTGCTTGGCTCGTAAGGTAACCCCTTCACCGATCACGATCTCATTGACTAAATCCTTAAAGACCAACCTTTCAACATCGAGAACCATCCCAGATATCTCACCATTGAAATCTGTCCAGCTTTCAGATCTACGTGTTACATCTTCCCACAATATGTTTTTCAG…
CCRI485	(TC)7	TTGAATGGAAGAAGGCAAGG	GAGGCTCTTCTGAGCCATTG	60.184	60.096	233	rayctn0_0113_B02.ab1	ATCAAGCTCGAACAAAATAATTTTCGACTAAAATCACATAATGCTCTTATTTACAAATCATTTAGACCTCAAATCAGATTGAAGAAAGAAACATCAACCCTCAAAAAAAAAACCCTTAGCTTTAACTAAAATAAAATAAAATAAAGAAGCCAGCTTCATCATCCCATCACATGTCCAAAACCCTATTTTTCCAATTGGAAGCTCAAAAGCTAAAGCAGAAATCAGCAGCATGAATGAGGTAAGTGAGCAACAATGCTACCACCATCAACATGCATGCAATCCCTTGGTCTATCGAATTCCCTCCGTCGCTTGTTGGGGAAGAGGACTGGGCTTGAATGGAAGAAGGCAAGGTGATAATAGCACAGCAAACAATAGAAACGAATACAACGACTAAACAAC…
CCRI486	(AAAT)3	GAACCGCGGATCAAAGTAAA	TCTTTGTTTGGAAGGTTGGC	60.074	60.088	244	rayctn0_0113_D05.ab1	TTTTCAAACTAAAATGAATTATATTACAAATAATACACCAATTACTAAAATAATAGAATAAAAACAGAAAAGATTACAAAATTCGGCTATCAAAACAACACAAAATATCACAACCAATGATTAAGCATGTAAAAAATGTATGTGCAGTAAAATAAAAAATAAGACTTAATTGAAACAAAATTGAAACAAGAGAAACAATTTACAAATGAAATAATTGAAAAAAAGGATTAATGTGCCATGCGCACAAACATGCAGGGACCGAAATCGGTAATATCCCGCACCCATAATATTGCACTGAACCGCGGATCAAAGTAAAAAAATGCACAAATTAGAAGGTCAAATTAAAAAAATAAATAAATAAACAAGATGCGATTGAAGGCTCCGCGCGAAGGGAAGGAC…
CCRI487	(CAT)4	TTCTTGCTTAGTGGTTGGGG	TAACCATCCAAGCCCTCATC	60.103	59.894	122	rayctn0_0114_B07.ab1	AGGCATAATAATCCCTTCAATTATCACCTTAATTAATTACATGTTTTCCAAGGCTGTAAAAATATATATACACTTAGATCAAGGAGGGACAACAGGAATCCCTTCATCGAAAAACTTGCTTCTCATGAACCTTGTGAAAGCTGAACATATGGGTAGTTCTTCAAGCTCACCGAAGAAATCATTTTCTTCTGATTTTGGTGTGGGAGATGATGATACTGCTTTCATACGAGAACAACAAGAGACTGGCTCTTCATCCAACAATAACCCCACTGTGCTTCTCTCTAGATTCCCACTGAAAGGATCTTCTTCTTGGTTTTGGGGAAAGCTTAATGGGGATGTAGATAATGAAATTGGTCTTCATCTTTATCAGGTAGGTGTTCTTGCTTAGTGGTTGGGGCC…
CCRI488	(TGA)4	TCCCAATTAGCATTTGTGAAA	ATGATGGGAGTTGCAGAAGG	58.148	60.073	118	rayctn0_0114_E04.ab1	CACAAAAGAAAGGGATCAAGATCCAATTCTACAACTGATTTAAGCTCATCCCAATTAGCATTTGTGAAAAAATCATTTTCAGTAAAAAAGCTTGAAAATGGTGATGATGATGATACCATACATTGCATCTCTTCATGATACCATTCCCTTCTGCAACTCCCATCATTCTTCATATGATCCATAACCATCTCACCATCACCACCATCATCATCATCATTATCATCATAGTTTTCAATGCTTTGAGAGCCAAATGTAATGTAATTTTCATGGCTGCTGGATTCTACACTGCAACGTTCATAGCCATGTACGCCATTGCCATTGCTAGTTGAAGCTCGTTTAGCAGCACCTTGTCTCCATTCTTGTTTGTTCTTTTTATGCCGCTTGAAAATTCGACATATT…
CCRI489	(CAT)5	CCTTCTGCAACTCCCATCAT	CAATCCCACATTGACTGCAC	60.073	59.967	292	rayctn0_0114_E04.ab1	CACAAAAGAAAGGGATCAAGATCCAATTCTACAACTGATTTAAGCTCATCCCAATTAGCATTTGTGAAAAAATCATTTTCAGTAAAAAAGCTTGAAAATGGTGATGATGATGATACCATACATTGCATCTCTTCATGATACCATTCCCTTCTGCAACTCCCATCATTCTTCATATGATCCATAACCATCTCACCATCACCACCATCATCATCATCATTATCATCATAGTTTTCAATGCTTTGAGAGCCAAATGTAATGTAATTTTCATGGCTGCTGGATTCTACACTGCAACGTTCATAGCCATGTACGCCATTGCCATTGCTAGTTGAAGCTCGTTTAGCAGCACCTTGTCTCCATTCTTGTTTGTTCTTTTTATGCCGCTTGAAAATTCGACATATT…
CCRI490	(TA)6	TGAAAAAGAGCCCCAAAATG	GTTCTTGGATCATTGGTCGG	60.046	60.317	197	rayctn0_0116_B09.ab1	CCCTTTAAGTACATGATTATTACTTAAATTTCATTGATTTAATTAATTATCGAATATTTAAAAAAACTCAGAAATATATAAAAACAATTTCTCAAGCAAAATTTTAACAAGGAATTGAAAAAGAGCCCCAAAATGATTACATATATAAATATAACTTATATATATATAGTAACCAGTTTACAGTATAAATATAAAGCTCCATGTTCTTCATCTTCAACCTCCGATTATGCACTTCTTCATCCATTTATCAGCTTACTGGAGAATGTAAGAAAACAAAGAAACAAGGGAAGCCCCGACCAATGATCCAAGAACAGGCAAGGCAGCAGCAGCGACGCTGGAGTCTGGTCCAGGTGCTGGACCAGAATCAGGAGAGGAGATATGCTCAGCACCACCGGCGGA…
CCRI491	(TTTC)3	CAGAGGCCAAGTGAGGAGAG	GTCAAAGACTCGGCAATCGT	60.127	60.263	247	rayctn0_0116_C12.ab1	AACCAAACTATATTGTCTTAGATGCTTCAACATACACACATATATAGAAGATATTATACTTCATTGAACTACATATTTATAATCAGAGGCCAAGTGAGGAGAGAAATAGCAGCAACAATCCAGTAGGTTAAAGTGGTAATCCATCTTCAAACCTCCTTTGCCTGTTGACCCTGGCTATGAAATCATCAGCTCTTTTCTTCAATTCCTCACTAGCCAAAACATCCTCATTTTTTTCTTTCTTTCTGGATCCCTTCTTTACCTTTTCTTCATCACCTTTCATTTTCTTCTCTTTCTCCACTTCCAGAGTGGAACGATTGCCGAGTCTTTGACGACTCCGATCAACGTATTCATCGTAGTACATGTTCATATCACCAGAGGCTGAGGCAAAAAACTTGGATT…
CCRI492	(GA)18	TTGCAACGCTTTCCATAGTG	AGCTCCCGCTTCTACATCAA	59.872	59.978	266	rayctn0_0116_H12.ab1	CTAATCATCATAACATTTAGAAAGCACCTGATTCAGCTTGCAACGCTTTCCATAGTGGCAATTCTACATTTGATGAGTTACTCAGAAAGTTACAATTTCTTAAGGGAGGAAAGTCTTGAGAGAGAGAGAGAGAGAGAGAGAGAGAGAGAGAGACCTTCAATTGATAAAAACAAATCATTCCAGCACATATATGATTCTGACTTGGACCCCGGATGCTTTTTCAGCCATTCATCAGAAAGTCGAACCATTAAATCCAAAGAATGACCGCTGAACATCATAGAATTTGATGTAGAAGCGGGAGCTATCAATTGAGAGCTCGGTTTGAAGAATATCAGCGACAGTTGAACTCAATTTGGCATTAACAGAAGGTCCAAGGCCCCC
CCRI493	(AAG)4	TGGCAAAAGGAAGTAGCTGG	CCATGTAAGCCCTACCTCCA	60.378	59.948	237	rayctn0_0117_E09.ab1	TTTTTGCAACCTTCATCTTTCATTTCATTTCACAAAAATTTCCTTGGAAATCAAACAAAATATGCAATTAGAAACAGAAGTTATAGAAAATAAGTGGCAAAAGGAAGTAGCTGGTTTCTCATCATCACAAGTAATAACAAAATGATAAAAAAAAGAAGAAGAAGGCATTGATTTCTCTAGTTAATCACAACGCTGCAAATAAGACGCAACCGAAGCAAACAGCTAGTTGAAGAACTTCAAGGTTGCATTTTTTAAAAAAAAATTTCAGTGATCATCATCAGGTAGCTTTATATATATAGTCGGTGAGGATTTGGAGGTAGGGCTTACATGGTATCACCTGAATAGACAAAATAGCCCAGAAATTAGCAGATGAAATGTCTGACTTGACCTTAACATCCT…
CCRI494	(CAG)4	TTACACATGGCCATAGCCTC	TCATGTTCCCCCTGTGATTT	58.6	60.173	210	rayctn0_0120_C11.ab1	ATATTGTTACACATGGCCATAGCCTCAGCAGCAGCAGTTCCCTCATCAAGCAATGAAGCATTTGACATAGGCAAACCAGTGAGATCAGTAATCATGGTTTGGAAGTTAAGCAAAGACTCAAGCCTGCCTTGAGATATCTCAGCTTGGTAAGGTGTGTATTGAGTGTACCAAGCTGGATTCTCCATTATGTTCCTCAAAATCACAGGGGGAACATGAGTGTTATAATAACCCATCCCAATGAATGACTTGAAAATCTTGTTCTTAGATTCCAACATTTTCATGTGTTCAATCATTTGGCTCTCAGTTAACCCTTCATCAAACTTTGAAAACTTCATGGAATCAATACGTATAGCTTTAGGCACAGTTGCATCAATAAGGGAATCAAGACTATCAAACCCA…
CCRI495	(GT)6	ATGGATAACAAGACAGCCCG	GAGCGTGTAGGGCATAAGGA	59.955	60.235	290	rayctn0_0121_H07.ab1	CTCGAATTAAACCAACCGATTACATTTGAATAAATTTAATATGTTATGTTCTGTTTTAGTGAATTCAACTTGTTTCTATCGTTACTTATAAATATAGATGATTGATAAACCAAATCGCGGCCACCACCTAGCACCAGCAGAATATATGGATAACAAGACAGCCCGAGCCTTAGCCTGCCATAATAAATGTGGAAAGAAACAGACAGAGACAAAGACAAAGAGGCGCCCCATTTACTTGGTATAAAGGTAACCAGCTTAACAAAGGTTATTGCAGTGTGTGTGTGTTTGAAGATGTGAGGCTAACACCTACAGAACTAATATACCTGTAAAAGGAAAGGAAAAAAAGAAAAAAAAAAAGGAGCAGCAAATCTGCCAAGGACATTTTCATTGAAGACTATT…
CCRI496	(GAA)4	AAAGTTGCATACGCAAACCC	TTGGAGGAATCCTTGGACAG	60.003	60.042	174	rayctn0_0124_C05.ab1	CCCTCCAGCATTAAACTTCCGTAAATCATGATTCATTAGCAACACTGTTGTCTCCAAAGTCTTTAAAACAGGTTAACAGTTTCAAGTTTCCCGGAGTTTCGGTTTTAGGCAACAAAATCAGTAGGTGAGAATGTTAGCTGATCCTATTAAAGCGTTCAACATCAACTTAGCTTCGCCCCATGGTAATAGTTCAAGCGAAGGAGGTGAAAAAGTTGCATACGCAAACCCTCATCGATCAAAGTAGCTCAGCTAACTGGTTTAGGCTCAGATATGTCCTCTATCAAGCCTTTCCCATCCATGGCATCGAAGAAGAAGAAATTCTTGAGAGGATCTCCTTTGCCTGATATTGCTTTGATCACCTCCTGTCCAAGGATTCCTCCAATGATGGCACAAACTGGA…
CCRI497	(GCG)5	CGGCGCCGTTATGTTACTAT	AGCATGGGACAAGAACAACC	60.006	59.973	198	rayctn0_0124_G12.ab1	CTTTTGAAAAGAAACAAAACCATCTGTACTACAACTCATGACTGTCCCATGCAAGACAATATGTCAGAGAATGCTAAGAAACACACCTAATTTAAATTAAGAGAAGTATTATTTACCCTTGAAATCGTAAAAAGTAAAAAACTTTTTTACTCATCTTTTACATACCTTTGTACTTTCTTCATATCTTTTCTCTTTTTACTCTTTTTGGGATTTCTTCCGTCACTGGAAATTCCCACGTTCTCCGAAAGATTGCTGGCTTGTCGGCGCCGTTATGTTACTATTTCTCTCTGAACTCAGCCTGCTTATCCCAATTCCTTGTCGTTGTTGTGCCGCTCCTCCCCTCATGTTTCTAACTATTTGCCCAACCCCAAGGAAGCCCCGAGTCAATCTATCCGACCC…
CCRI498	(AAAT)3	CGGGAAAGAGGCATTTACTG	AGGCCAAGTGTTGGTGAAAC	59.702	60.012	277	rayctn0_0125_G03.ab1	TTTTCCACGAACATGATACAAATCCTTTAAGGCTAAATGGCGGGAAAGAGGCATTTACTGACCCAATCAAAAACAAAACCATTTCCTAAACACTGATGACAAACTAAAGGGACCAAATAAATAAATTGGCCAAACAAATAAAAAAGAATACAAAAGTGGAAAAACCAAACCATTGCCTTCCTAAAGAATTAAAACAATATACATAAAGAGGGGAGGAACCAGGAAAGTTCTTACAACACATGTAAATTTACAGGACTGTGTTAATATGAAGGGCTTTAAGCAATGAAGTAGCCATTTGTTTCACCAACACTTGGCCTCCGGAACGCTGCCCGTCTCTCCGTTCCTCAATTAGATTCTTTAACTTCTGTGGTAAATCGTTCTCCACGATTAGTTGTTTTG…
CCRI499	(ACC)5	CGACACCTGGGTCTTGCTAT	ATCTCAAAGTGGGATGCCTG	60.134	60.073	183	rayctn0_0126_E05.ab1	TTTTATTAAAATGAACGCAAAAAGAACAAAGGAGATTATATTTATTGTTCTATGATGTAGCCCACATACTACAAATGCTCAACAAATATATAATGGAAGAATAAGAGAAAAGAAAAGGCAACCTGGACCTTGCTCTGGTTGTCTTTCACTGCTACACAATTTTCACAACACTTGAAACTCAAACCAGCAATGAACCGAGACTCTTGTGGCCAAAACAGAGCAATAGCTTATGCTGGTATGAGAAATAATAGACGTGAATAAACACGGATCGCATCATCAGGCCGCTGCCACTAAACTCTGGAATTCGATGGCGACACCTGGGTCTTGCTATTTCAACCTCTTTTAATCTTGCATCACAAGCAGGGATGTAACTTCCGTTACTCTACTTGACAATGATTT…
CCRI500	(GTG)4	TGACAAGTCTTGCCGTTCTG	TCGGCCTACTGACTCAGCTT	60.025	60.156	135	rayctn0_0126_E06.ab1	AAGACACAGCTACATCAACAGGCTCTTGAGAACCCGATTTTTCGGAATCCTTAAGGTGCAACATATCTGAAACTGAGGCGAACCCATTTGCCTTTGCTGCATGTACAAGTACACCAGTAGGCTGGTGACCTCGTTTCTTCATGCAGAAACTACAGTTGCAAATTCCTCTACATCTTGGACAAGTCCAATCATTCAACAAAGCCACCTCCTCAGCCTTTTCCCCATATCTGTTCAAGAGACATTTGTGACAAAAATGGATGGTACATTGCTTCCCATTAATCTTTGTCTTGCAAGAAGCTGCAAAATCCACTGTTTTTTGCCTACACTGGTGACAAGTCTTGCCGTTCTGAGAATCATAGATTCGACCATGGATGAGTCGAACTCCAGGGGAACTGTTAC…
CCRI501	(ATC)5	TGCAAGTTTGCAAAGAATCG	CTGCTGCTCAAACAAAACCA	59.992	60.027	217	rayctn0_0129_D06.ab1	AGTAAACAATGCCTACCAAGCTATACATATAGTTCCTTAAAACTGTGAAGTATCTGAAAATGATGAACAAAATTGGAAAACACCAGATTCATGCAAGTTTGCAAAGAATCGACTATCCCGATCGACATATAGACGCTTCTACAAATCCCCAATCATCATCATCATCAGGTCCTACCCAATAACCCATTATAACGATACGGGTAGAACTTGCATTCAAATTACATGAAACAAGTTCATCAAAAGGCTTTGACATTGTAGTCAGATAATGTTCGCCATTGACAGAATATATGGTTTTGTTTGAGCAGCAGAGGACCAGAAAATAGGATGCTGTTTTGGTGATTCCCAGGCCTGGAAGTCTGCAGGAAGCTGATTTCTTTGGATATCTAACCTTGAGTGGGT…
CCRI502	(ATAC)3	CCTCTTGGAATATGACAGGCA	AAGACATCAGTTCACCGCCT	60.081	59.727	183	rayctn0_0129_E06.ab1	TTTTTTACCTCTTGGAATATGACAGGCACTTAAAAAATTCGATAAGTTAAAAAATTCGATAAGGGACAACAATATGCATCCAAAATGATTATTATTACCGCACATGGTAAAAGTCTAATGATGCCATGGCATAATATACATACATACATGATTTAAGCTTTTATTGTTGCAGGCGGTGAACTGATGTCTTGGAATTTATGGCATAATGAAACGATATTATAGACAAACAGACCTACTACAAAGAATATTTTGATACCAATAACAGGCAGCATCTATATAATACTTGCAGTGTGCAACAAAATGGAAACTAGATCGATGGGGGTGATTTAGAAGTCTTCGTCTAGTTTGAAAACGTAGTTTTTACCTCCATTTTGAAGGCTTGACATAACAGATGCTTTC…
CCRI503	(AGCAGG)3(CTG)4	GTGCAGTAGCAATGGCAGAA	TGATGATCGACAAAAGCGAG	60.019	59.948	161	rayctn0_0130_E05.ab1	CTTTTGCAGCTCACTCTACTTGTATCTAGTAACTAATAGTTTATCTTTTGTTTCACAAATCGAACATACTTCACATAAAATGTTAAATAGACAACATGAAGTACATAAAATGTTGAAATAAGGCCATCATTGTCACAACAATCTTAGGGATTATGCAAACCATTACATAACACAAACATGCCTAAGAAGATAAATAGCTAACTATATCTATTCATCATCACTGTCATTCCCAAAAACTGATGCAACAGCTACTTTTGGTTTCTTCACTGCACTACCAGATGCATTCTTAGAGCTGCTGCTTTTAGAAGAAAAACCAAACTTCAATGTCTTCCGCTGCTCCTGATCAGCAAGTGCAGTAGCAATGGCAGAAGCAGGAGCAGGAGCAGGAGTAGTTGCAGG…
CCRI504	(GCAA)3	CGCGCTCTTCACTTAGCTTT	TTTTTCTCCGGCAGTTTCTG	59.926	60.357	163	rayctn0_0130_H11.ab1	CGCTGCCTTCTGATACTCTCCAACTCTCTTCTCGAAGAAATTGGTTTTCCCTTGCAATGAAATTAGTTCCATCCAATCAAAAGGGTTAGCCGCATTGTACATTTTGCCATACCCTAAAGCTCCTAACAACCGATCCGCAACGAACTCAATGTATTGACTCATCAACTCACCATTCATCCCAACTAACGCGCAAGGAAGAGCGTCGCATACAAACTCCCTCTCTATATACACCGCATCACTCTCTATTCCCTTCACGCGCTCTTCACTTAGCTTTGACTGAAGGAGAGAGTACGGCAAGCAAGCAAAGTCGCAATGGAGACCTCCATCTCGAGAGATCAACTCGTTTGAGAAAGTTAATCCAGGCATTAACCCGCGCTTTTTTAACCAAAATATCGCGCA…
CCRI505	(TCT)4	ACTCGCTTGCCTTTTTACCA	CAGATCAGCCGGAGATTAGC	59.883	59.939	162	rayctn0_0131_B07.ab1	GGTGGTAAAGTAACACCAGCTAGTAACCTGGAGAAGGTTACTACTGAATGATTCTGCACACGAGCTAAAAAACTCTCTGACGGTTCTGTGAATACAACCTCATCATAGGATTCCACAACAACAGGTTTTTTAGTTGACATGGGGCCAAATTCATCTTCTGGGTATAACTTCAGATGATGATATAAGTTCAAGGGCTTCTCACAAACATCGTTATGGAAGAATAGTGTAATGGCAATCTCAAATTCGCCCCACCCTGATTCTGATAACTCAAATGGAGCAGACTCCACAACCCTTGTTGGGTTATTGAAACTGGAATGCAACTGAAAAACAGCCCGTTTTACGACCACACTAAGATCCTCATTCGTTGCCCCACGAACATACACGGTCCATTTGTGCGAT…
CCRI506	(AT)6	AGGGTTTTAACGCATCTCCC	AAAAACAGGTGAGTGGGTGG	60.32	59.861	238	rayctn0_0131_E08.ab1	CTTTAGTGCAAAAAGGGACATTTTATTATTATTAATTCTGCTACAAAAAAGGAGGATTGCCTTACAACTGAAGGCATTCCTATTGATTTTGCCTTATTTTATTCTCAATAGTTGTTTAGGGTTTTAACGCATCTCCCATGCACCACTGCTCATATATATATATAGTACATTAATACTAAGACCAAAATCCTCAAAAAACTTTATCTAGAGGAAGGTGGGGTTTCCCCAAGGAGAAAAGATGAGAAAAAAGCCAGTGAACTGCTTGGTTTGAAGCAAGGCACTGCATGCCCAGCTCCTCTGAATGTTGCAAATGTTAGTCCTTTGTATTCTTGGAACCACCCACTCACCTGTTTTTCATGGTACCATGGTCTCCATGTCTTAGTTATGGGCAACCCCAAT…
CCRI507	(TTC)4	CAATGCCACACATATCAGCC	TCTACTTTTGGCCCTGGTTG	59.955	60.103	176	rayctn0_0131_F03.ab1	ACAGAACTTATCCAACATGCCAAATCCATTAAGTAAAAGATTCGAGACGGGGATGGGCCTAAGAAAGGCGCAAACAAAAATAAGAAACTACAATGGGCTTAACAAGAGTACATGTAGCAGGCTGCAACCCAGCATCGAATGAAGTTCCGCCGAGAGTCGTTATGTAAAAAACTTTTCACCCATTTCAGTACATTATTATTATATTAAGGGTGTTGGGTGTATTTGTTGGGAGCCGGATACTTGATAGCATTAAGTTGGAGTTTGCGCAGAGCAGCTTTCCCAAGATCAATGCCACACATATCAGCCAGCCTGATTAGGTAGAGTAGAACATCGGACAACTCTTCGCCTAGATGTATTTTTTCTTCTTCTTCTTTCCAATCAGGCAATCCTTTTGGGACC…
CCRI508	(TA)6	CACTGTGCGTCACTTTTTGC	GGGCTTCATTGACTCTCTGC	60.494	59.957	254	rayctn0_0133_A11.ab1	ATCGACCGCTCAGGACACGACAGGGCGGGGCCCACTCGGGTGCTCTGGGTGGAGCTCGCACGTCCGCAACTAAGGGAGCGCTCGCTCGCGTAAGCCCACACACACTGTGCGTCACTTTTTGCGGTGAGAGAAATATTCATTCAATCATCGACCGGCTGGCTACCTCAGCGACGGAAACCGTCCTTTTTTCGCCAGCCGCGAGACTGATTATATATATATATTAGGGTCCGCGACGGGCACCCTTACTTTCAGCTTCAAACTTCTCCGTCCGACTCTTCGGTAGAATACCGTTCGTCTTAGGTAAAAGTCGTGCTTTGCATTACTTTCGCTCGGTGAGCAGAGAGTCAATGAAGCCCCTTGCGAGAGTTGATCTCTGGGAGCAATAGTTTTGAGTTCTTG…
CCRI509	(TGC)4	CAACCGAAATAGCCAACGAT	GGGCAGAAACGAAACACAAT	59.96	59.978	292	rayctn0_0135_H01.ab1	TATAATCATCTTCAGCCGTTCCACGCTCTCCTTCCGGCACCTCCGCCGCCATAGCAGCTTACACAACCACCACAACAGCATCACGGCCGCCAAGTCAGTAACCCCTCGTAAAGACCGAAATACCTTTCCAGTCTTCGTCTCATTTTTGCAACCGAAATAGCCAACGATTTTAGCACGCAAAATCTCAAGCCCAATTCCCAACCATTCTCCTATCCCACGACCACAGGACGACGGGATGACGTTGCCGGCATCGCGAGGAGGTAAAAGATCCGATTTCGAATGCGGGTTTTGTTGCTGCTGCTGCGGTTGTTGCATTTGATGGTGTAGATTTTCATGGTTGACGGGAGGGAAAACGCAGAGGTCGCTGTTAGAAACGGAATCTCTGATCACAACCATCGA…
CCRI510	(TTG)4	CCGTACCAACTGTCGGACTT	TTGCAACTGTGTTCTCCCAG	60.028	59.873	293	rayctn0_0136_F07.ab1	CTTTAGAACCAACAAAATAGATATTTCCCATTCACAGTTAGCCCATCAAACAATAACAGCTCAAAACACGGTGGGAGAGGGGCAGTAAGAACTATTTGCATTTGTGAACCCTTAAAAACCGTACCAACTGTCGGACTTTTTTAAACCTTCAAGCTCAAACTCGAGGTCGAAGATGTGTGAATCAAAGATGATTGTGATGAAGATCGAAGACGTCGCTTTTGTCTACCGTTTGTTGTTGTTGTAGAGTCAGGAGGACAAGTCAAAGAAGGGGGTAGAGGGGTAGTGGAAGAAGGTATATATCTATTCGAATGGCTTCTCAGCTTCTTCTTCTCTACCTCTTGACCAGTACTTTCGGATCTAACTTGGCGAACCTTCGTCTCGTTCAACCCTGCTGGGAGA…
CCRI511	(AT)6	TACCCTCACGACAAGACAGC	AAAATCCCCACCCAATTCAT	58.882	60.245	300	rayctn0_0136_F11.ab1	TACCCTCACGACAAGACAGCATGTTTTAAAGATACTCTAGAACCCCTTTTTCTTACAGCTGAGTTGTCCTTTGTCATATATATATATGAAGAAGAAAAAAACCCTAATGTAAGCAAAATCAAAGTGGGGTTTTATAGTAATCAGTATTGGATGAAATGGTAAGGCACGAGTAGATTGATGACATTGAATTCGAGAACTTAAATTCGAAATTTTAAAAGATAAGATTGATGAATAACAGTTACAAACCCTAAAAATATTAATGGATTTAGGGTAAACTTTGATGAATTGGGTGGGGATTTTTCAAATCAGAAAAGCTAGGCCAAAGGCTAATCCAAGTGGTCCTTAAGGTAACATTCAATATAACAAGAACTTTAATGGCTCATTATTTGAGTCCTAGCA…
CCRI512	(CCG)6	GAATCGAATCCTCCGTCAGA	GGAGCCGTGTAAACCCTACA	60.158	59.993	246	rayctn0_0136_G02.ab1	GTGTCCCACCGTTTGGGGATTTTCCGGACGACGTCGGAGCCAACTACTACTACGGTACCGCCACGCGTCAGCAGACCCCAACCTGTGGTCCCACATTCCGTTGGTGCCGAAACACAAACGAGCACTCCGGCAACTCTTCGAGATCAGCGAATAACGATTCGCCTTCTTCCCTCATGGGGAAAATCATCGCCGTGTCATCCGCCTCACTGTTATCCCTTTCCGAAAACAACGGGCTCTCCAATACCGTCGACGACGTGGTTTCCATCTCCCCGAACCAAGCGAATACATCCCCCGTCGTAAGAATCGAATCCTCCGTCAGACAAGCGAGGCCATCTTCCATCCCTGAATCCGGTTCCGTATCCGGTTGCGACGTGGACGGCTCGTGCTTTACGGCTGTGC…
CCRI513	(ATC)4	GGGATTCTGTTGCTCAGTTCA	ATTGCTATGGCTGGAACAGG	60.248	60.096	296	rayctn0_0137_D07.ab1	CTTTTCGAGGAAACAAAAGCATTATTGAAAATTTTAGGGATTCTGTTGCTCAGTTCAGTATCAGTTGATGGCTCTACAATCATCATCATCAAGTTCCAATTTTTCCACAACACAACATGCTTGAGTAATTCAAAGCCAAGCCATAGAGCCAAAGTGTAACTTTTAATTAACAGAAAAACAAGGCAAGATAACTGATAATTTGTTCCATTAAAAACAGAGGATTTCGGAAGATTTCATCATCATTCAGACGCAATGGCCGGCTTTGCCTCCGAAAAGTAATCATGTTTTATTTTTCGTGTTAGTTGGTATATGCCTGTTCCAGCCATAGCAATGTTTACACTGAAGAGATTCCAGTTTTTCGGAGTGATTACAGTGCTGTAGCGTGACCAGATAATTCCA…
CCRI514	(AAAC)3	CAACCAAACAGTAAATGCAGC	AGATGGAGCTGCAAGAGAGG	58.359	59.703	230	rayctn0_0137_F04.ab1	GAAAATTTTCTTGAACCAACCAAACAGTAAATGCAGCTTGAAGAAATAGTAGAGCTAGAGCATATCATTGACACTATTTCCTAGTCTCAGATACAAGCAAGTAAATAAACAAACAAACAAGATCAAACAACATTGGTGTGTTTCATAGGGGGAGATCAATAATACTACAAAATCACCATCCATACTTGGCTTGTGTTTCAGCTTTAGTGAGCAAACCTCTAGATCGCCTCTCTTGCAGCTCCATCTCTTTCTGCTTCATATCAAAGTACAGTGAACCAATTTGATGCTTCCTCTTGTGAAGTTTAGTCGGTTTACCCTTTGACGAAGCAGGCTGGTAAGAAGGCCCAAAAGCTATTCCAGTCATCTTGACCTGGTCTTCCCTGGGCCGATTCTTCGTAA…
CCRI515	(AAAG)3	TGCTTCGGCTCTATAATTGGA	CCAGGAAATCAAGGAAACGA	59.824	60.044	294	rayctn0_0139_A12.ab1	ACCAAAAACAAAAATCAAGCATCATTTTTACTTACAAGAAGCAAACTGTAAAAATCCAAAATTCAAATTTATGAACTGCAAAGTTGCCCTAGAGAGTAACAACATACATAGAGGAACTTCTTAAGATCTCTTCCTGAAGCAATATCCCGCAAGACGGTAAAAGCCAGGTTAGTCTCAAACCTAAGTGCTTCGGCTCTATAATTGGATCCTTAGGTATACGAAACTTTTAATAAATTGACAATCCCAAAATTTATTCGCTTCAATAAAGCAAAAAAGAAAGAAAGTAATATTTACTAGAGATAATCGCATCCATTTAGTCAAAGATTCAGAGATTCAGAGCTAAAAGTGTCAAGAAAAAAAAACAGATTATGCATTAAACAAGGAATATTTCAGAGTTGA…
CCRI516	(TGA)5	CAATGTTCTACAAGGCCAACA	GCTTGGATTGGAAGGATTCA	58.687	60.014	210	rayctn0_0139_E10.ab1	AAAAAAGATGTCAACTTGTAACAAAACAATGTTCTACAAGGCCAACATTATGTTATTTAAACATCTAAAATTGATAACAAATTCTAAACTAAATTCTCCAAATGTCACAAAAACCATAATTCACCTCATAGTAGTCGAGGAAACAAACAAAGGTGATGATGATGATGACCTTTTTAATTCCATCTGGAAGGCCAGAATCCATGAATCGCATACCCATGAATCCTTCCAATCCAAGCTGTATCCCTGTTCCTCGGTAAAAGAAAATCAATTTGTTTGGATCCTCCCTGTCCATCAAAAACATGGGCATTTTCCTTATTATAATATGCATTGCCCCCGAGACGCTGAAGAAATAAACGAAGATGGCACCGGAAAGCCAAATTCTTGGATTGTGAAACATGG…
CCRI517	(TCA)6	CAGCCCCAGTACTCCCACTA	ACGAAGTGAAGGCAGGCTTA	60.126	60.015	226	rayctn0_0140_D08.ab1	ATATACATAACTCCTGAAAATTAGAAATTAGTAATAATAATTATTATGATAAAGGTAATAGAAAAAGGAGGGAAATTAGGGGATCCAATCATAGTAATTATTGTCTCTGGGGCTGAGAGAAACCTTCCAACTTTTAGCTTTCAAGTAGTCACCCCACCAACAATGGCTGCCAATTAAGCAACCCTTTGTGCCTACGCCCACTTTCTTTGCATCGGCTTGGCCAAGCCAATTTCCTTGTCTCAATTTCAGCCCCAGTACTCCCACTATTTCCTTCCATAACTTCACCTCCCTCATAATGCTTTCTTCTTTGAATTCACCTTCTAACGCTTGATCATTTTCACCATCTTCATCATCATCATCATCATCTTCTTTTTCTACAAGGTCCTCTCGGACTTCCTC…
CCRI518	(CAT)4	AAGCAAGACAACCGGAGAGA	TGGTTGTGATTGGGAAGACA	59.989	59.935	151	rayctn0_0141_C05.ab1	ACAAGGATTCGGAATAATCAAATTATAATAGAGATTAAAATCGTTTTCCATGACTAAAAAAGGGTTCAAAATATGTGTAAATTGAAAATCTAAATCGAATACTCTGATTGAAGCTTGCAAGAACTACATGCCTGAAACTGGCTTTGTGGGAACATAACATAGCATTAATGGTTATCTTAATTCTCAAGTCTTTACTAGACCTTTTACAGAGACTAACGACTGGGATTTTTAAATAAGAGGTAAGCAAGACAACCGGAGAGAGTATAGTTTTCAACCAGTTTCTTGCTCAAACTCCTCACCCTCAGATTCTTCTGCATTGTCAGCATCATCATCATCTGCATCATTATCGTCTTCTTTATCATTATCAGCAGTTGTCTTCCCAATCACAACCAAATTTCT…
CCRI519	(GAT)8	ACCCATGATCGAAATTCTGG	AAAAACTTGGGTTGCAATGG	59.75	59.839	263	rayctn0_0141_H06.ab1	GAAAAAAAGATTCAATGAACACAAGCGCATTGATTCAGGGATTTTCATCAAACATTAAACAGGCACTACAGTTTTCCTTAGAAAAATACTAGAAGGATCAGCAAACCTGACGGAGAAAGATCTAGAGAGATTTTCAGGCTCATCCCATGTAAACCCATGATCGAAATTCTGGGAATACGTGTGAGGATCATAACGAGGTACTCTAACGGGAGATTCAAAGATCTTCATCTTCTCTTTCTTGAATTTCACCCATAGCAGCTTCAGCTTGTTTGAGGTGCCTGCAGTGGTGGATGATGATGATGATGATGATGATGGTGAGTTCACTGGTTCAACCTCATGGTAGTCTTGGCTTAAGCACATGGTTTTGCACCCTGAGCTGCACCAGTTTCTGATATCCAT…
CCRI520	(AT)7	GAGACAGCCACACAGCTCAA	GTTGCTGGGCTGAGCTTATT	60.187	59.481	252	rayctn0_0143_D10.ab1	GAAACAAACGACTGTTATCATATAATAAATTATATTTTATACATTGTAATTTCACCCTTCATTAAAGGGGGGAGACAGCCACACAGCTCAACCTTGTAAACTAAGCAACAAGCATCCCCCCCCCGGGTAAAAATAAAATGATATCTTAATTTGTACAGACCCCCAAAAATTAAGGAAAACAAAATCAAACATAAAAGGAATTTGGGCATTCAATCCTAAAGAAATTCATTGTATTGTTCTTCATATATATATATATTGGAAGTTTTTTAAGAATGCTAATTACCGGCTTTCCTCAAGTATGCTAATAAGCTCAGCCCAGCAACAACGGCTGCCCCTGCGGCAACGGTGTTGCATGCCGTATTCCATGCATCGGAGTTCGCATAATCCATGCATCCTGAA…
CCRI521	(AGA)4	ACGGTTCAGGTTCCAGTTTG	AAATGGTGGCGATTTCTTTG	60.005	59.938	264	rayctn0_0143_G10.ab1	CTGCATTCAAAACCTGTAATTTCTCCTCAACATCCCTTTTCCTTTTTTCTTTTCCATTGAAATCATTTATTTTATCGCTTACCTCTACATTTGTTTTAGCCTCCTCAGGCAGCTTCTCATCCACTTGCAAATTGATATCTTTCTCGGTCTGCTCATCTTCCGACTTCACCAAACAATCTCCACCGTCGGATCCTCCAACTATGTCCACCTTGACCTCCTGGAGAGGTGGTCCAGTTTTCAAACCCTCGGACGGTTCAGGTTCCAGTTTGGCTTTCAATTTCGGCTCAATAGGAGGCTCACAGGACACGGGAGATTGAATTTGATGCTTTAAAACAGAGTTAGGGTTAGGGTTAGAAGAAGAAGAGGAACGGAGACGAGAGAGAGCTCTGTCGCGGCGGT…
CCRI522	(GCT)4	GGAGGCAAAGTTGCTACCAT	AGTGGCTGCTGCAGAAAAAT	59.198	60.022	186	rayctn0_0144_E12.ab1	ATGAAAGCAAAACAATCACCATCATATTTGATTTGGAGGCAAAGTTGCTACCATTGTCATCCATATAAACGCTAATTTTGGACTAAACTAAAATAAATGAAACAGTAAGTAAACCACCAACAAGTGGGTTAAATTGAATCCACCCATGGCTGCTGCTGCTATCATCGAGGTGATGCCTCAGTCTTACAAACAGGGCAAGCATTTTTCTGCAGCAGCCACTGCTTTATACATTGAATGTGAAAACTGTGTCCACAACATAGCTTCCCCATCTCTTCATCTCCTTCATCTTCATATTCCTCCTGACAAATGCTGCACTTGTTATCCACATGCATGGGTTTGTTTGGTGCTAAATCATTCTTCATCGACCCCTTAATTTTACTTATGCATCTACTTATCTCT…
CCRI523	(AC)7	CAGAGTTTTGGCCCTTCAAA	CGATGGACGGATGGTTTTAC	60.22	60.192	230	rayctn0_0144_G01.ab1	GAACTTAATGCTCTCTCTCAAGAGAGAAAGAAGGAAGAGAGGCTTTTTATTTCAGGTCCTCAAAAAGGGAAGAAATCTTATGACTTCCCCATTATAAGCACTGTACATTGTGAATTCATTGAAAGAGATCACATAAACAGAGACAAAGAAAATGACAGAGTTTTGGCCCTTCAAAGAAAAAGCAAAAGGGCTTAAAACACACACACACACATCACATTCACAAACCACCAAAGGAACAAAGAAAAAAAGTACTAATAATCCCATAGCAAACCTTGTTTGAAGCCGTTTTGTAAAACGCTCTCGGGTACTACTAACTGATTACAAACGTACTCACAGTCTTCCATGCTTTCAAGCCATGGTGGAGGGTAAAACCATCCGTCCATCGAGTCTGCGAATATA…
CCRI524	(ATC)4	GCAAACCATTCATCATGCAC	CGATGACAATGATTACGGCTT	59.939	59.974	234	rayctn0_0144_H01.ab1	CTTCTGAAGTTGCCAATTTATCGATCATATCTTTGCCAACAGCAGCATTACAACATGGATCTGGACACCTAAGTGATAAACATCCAGGACCATCATAAATGGTCGTGGAAATGTAACCTCGCCAGCAAGAAAGGCAAAAGGGATGACCACAAGCAACTGAAGTAATGTTGTCACGCAGGAAAGATTCAAAACAGATCCCACAAGTAAGTTCTCTAGCATTGGACACTTGAACAGCTGGTCTCTCCAACAATCCAACAGATTGCCGTACTCCTCCTTCATCAGCAAACCATTCATCATGCACTTTACTGACACTCCAATTATAGTATCGGAGCAAAATGGTTGCATCAACTCTTGATATTGAAAGAACAGTAGAAACCTTAGAAATATCATCCTCCTGTT…
CCRI525	(TTTC)3	CGCATTCAAGATGAAGGGTT	CCAGACACCTACAAGTGCGA	60.074	59.897	119	rayctn0_0146_A02.ab1	AGACAAATCTATCTTCTTCTTCTTCTTTTTTCCTCTCTTTGCGGATAAAGAAAAGTGATGCCTAATTACAGAAAAATGAAATGGCAATGTACAATATCTAAGATATATAGTCTAAGGTCCCCCCCCCCTTCCACAATCCAAAACAACATCAACCCCTTTTTCTCTTAACACTTTGAAATTCAACTCCTTTAATCTTCCTCCTTCCGAGGGCCTGGCTGCTGCCTTATCTGGTGTCATCTTCGCATTCAAGATGAAGGGTTCATTGAGACAACTCTCTCCCTTTTTTCTCTCTTTTCTTTCTTTCTTTTTTCTTCTTCTTGTCATTTGAAGAATCAAACCTCGCACTTGTAGGTGTCTGGATACAAAGGCCAGGTAGGGAATTAGGATAGGTTATGTAGT…
CCRI526	(AAAAG)3	CCATCTTCATTTCCACAAACC	ATCACGCGGTTTCTTTCTGT	59.278	59.74	231	rayctn0_0146_H01.ab1	TTTTTTTACGACAAACAGTAATCGAATAGTAAAGACATGTTATGTGTATACTAAGCGTGTAACATCAAAACAAGAGACAACTCATGCAACCACATGTCAGATCACTTTTACACATCAATTAAGACGATATATATTTGATACAATTACCAAAATGTAAAATGAAAATAGTAATTAAATAATTCTACACTAATTTGATTTAATTCTAAAATGAACAAAAAATTCATCATCTTCCCAGTTTTCATTTTCCATCTTCATTTCCACAAACCATCTACTTTGTAGGCAGAATCTATTCATATTTCAAAATGAAAAACATCAAGAAGAACTTGAAAAAGAAAAGAAAAGAAAAAAGTGAATCGTTCAAAATAAATTGTTCCTGTTTCTCTACCTGTTATGCAAAGG…
CCRI527	(TGC)4	ATTTATGAATCCGGAGGCG	GTAGGTAAGCCGGTGATGGA	59.87	59.955	113	rayctn0_0147_F07.ab1	GGTCCGATTTAACATTCATAGTTATAGATATGATTTTCCAAATACATGAAAAACATGTCACTTCGAATTTACAAAAGCAAGTATCTTTGAACTGTTACACTATATATATAAAACTAAATTGTAATGCAATATAGCGATGCACTGATATGTTGTACAATTCAATCACATATTAATATACTACGGATATGATGATTAATTCACTTGCACTGTCCTTTAAGCTCTTAAGTAGACATTAAGATCACATTTATGAATCCGGAGGCGGTTGCTGCTGCTGCTGTGGCGGCCATACCGGCTGACCGGCATGAGGGCCAGACTTTTGGCCATAAAAGGTGGGATCCATCACCGGCTTACCTACAGTCATACCCGGAGCACCAGCCTGGGGAGCAAGTTGAGGCGGCA…
CCRI528	(CA)7	TCCCTTTCACAACCTTTGATT	CATCAGCCAGCTGAAAATGA	58.54	59.948	121	rayctn0_0150_D07.ab1	AAAATGGCAGCGTAACAGTACATATATAATTCCCTTTCACAACCTTTGATTCATTTTCCTTCCAAAAAGACATCACACACACACACACGCACACAGAACAGCAAGTTTACATCACTAATTGGGCATGAAGCTCATTTTCAGCTGGCTGATGGAAGGAAGACCCTAATTAGTTCCTTTACAGTCACTCTTTTCCTGCAAGTTGGGCATTTTCCCTGGGCTGCTATTGCAGCGTTGATGCATGCCTTGCAGGAAATGTGCCCACATCTTGTTGACATCTCCTCATTTAATGAACCCATACAAATCGGACAATTGAAGGTTGGCTCCTTGGGAAGTGGCTGGGGC
CCRI529	(TCT)4	TATGAACGCATTTTGCCGTA	GCCATGAAAGGGACAAAGAA	60.096	60.051	272	rayctn0_0152_F10.ab1	CGCACAGAAAGAACAAGAATGATAACTTTCTTGTTGCTTCAATTATGGATGAAACAGTTCAGCAACATTTTCCATTTATATGAACGCATTTTGCCGTAAAATTCTTAGCATTAAATATCTTTTCCTGTTGCTTCAAGCTTGAAATTTCTGATGTTTTTAATTTGTTTGAGCATGTTTTCATCATCATTGTATTTGTTTTGTTGCAATTGTTGACTTCATTTTGGTTGACATGAAGGGAAAGATGTATCTTCTTCTTCTTGGAACGACAGCTCTCAGTCTGGTAGGTTTCACTGATCTGGAAATTACACTTTGAAGGTTTATAGTATGCTTTTCTTTGTCCCTTTCATGGCTGCAAGCCTGAGGGGAGAAGAACTGGAAGGTCATGCTCTTGCCTCGGTA…
CCRI530	(TCC)5	ACTCTTGGACACGACCATCC	AGAAGCCTAAATGGGTGCCT	59.969	60.096	146	rayctn0_0154_G04.ab1	TTTTTCTTTATTTTCCAATCTATTTCAGATAATATTAGTCACCTTTATGAAAAAAGAGTTGCAAAAAGCATTAGCCAAAAAAAAAAAAATTCCCTGAATTAACCTGCAGATGAACATGTCAAATGTTACCACCCTGATCATCACCTGAGAATGGGTTTAGAGCGGCTTGAGGAGAGGTCAACACTGTATCTACCAAGGCCAGCACTAGCTTTAATGGCGAGAGAACACAAGTCTGGCAAGGTAAGGGGTTTATGAGATTGGGAGAGTGGCAACAAGAAGTAGATTTGTCCAGGTTGAAGGTCCTCATCAGCAGGCATTTGAGGCACACAAGTACCGATGGACATCGACTCTGAGCTGCAGAGGAAGCAGTCGGGGTTGAGGGAAATGATGTTGTTGGCT…
CCRI531	(CTTT)3	GACGGCTGCTCGAATAAGTC	GCATGTGTACGAAAGGACCC	59.985	60.384	276	rayctn0_0155_F05.ab1	GCATATAATACTATGGATTTGATGATTTATACATGTTTTGCAGTCAAGCAGCTCTTCGAGGTTAAAACCCTAAATCCTAACAATACATCCATACACATTGTTGCTACAGAGATTGTCAAATTTATTCTTCATCCAAGAATCAACCAGAATATGGCTAACGCACAACATTATCTTTCAAATATGGGAATATTAACACACAGCAATAAGTTTTACCTCCGATCCGATATTCAACTCATCTGGCAATGGAACTTTTTTTATTTTCTTTGATGCTTAACTTCGGGCCTTGCCATCATGACGGCTGCTCGAATAAGTCCTGCACTTTAGTGACAACGAGAACTAAAAATCGTCCGTAGTTCTAAAACTTTGGGTTTTGTTGACATTCTTTCAGGCCCGATCGGC…
CCRI532	(AAAT)3	TGCTCCATCACATTACCAAAA	GATGAGCAGGGCGTATGACT	59.027	60.249	237	rayctn0_0157_C06.ab1	GTCCTAAAGTAAAAATGTCATTAATAAAGATAAGAACACCATAGTTTAAATTTAACAAATGAATTTAATAGAGAAATTGCTCCATCACATTACCAAAATCACAATATTACATAAAACAAATAAATAAATAAAATCATTTTAGTGAGGACTTGTCTTTCCTGCCAGCAAGAATGATAGAAATTTGAAGACCTCTGCTAAAAGCTTGATTGAAGGGGATGCGAGTCTGGAATTCAGATACAAATGGAAGCCATGCTAAAATGGCTATGGGCATGAAAAGCAGCAATGCCATAATGTAGTCATACGCCCTGCTCATCTCCTTCATAAAATTCCGCATTAGCCCCTTCAACCATGGCCTGCATGCTTGCTCGATAAGAAGAATGCCCCAGCCCGTGGGCAAGA…
CCRI533	(CTCTT)3	GTAACCCACGATCTGCCTGT	AACCATAACCCTACCCCTCG	59.997	60.068	130	rayctn0_0158_B02.ab1	CAGAAAAAAAAAGTAAACTAAAGTTTATCCAGTAATTAACAGCAAAACATTGAGATTTAATATGCCGTAACCCACGATCTGCCTGTCCCTCTTCTCTTCTCTTTATCATGGCATTATGTCTGTTACAAATTTAAACAAAAACACATGAACGTAAAATGAAAAACAGAGTATCTTAGCGAGGGGTAGGGTTATGGTTAGAAAAAAGGGAACCCATAAAACCCTATGCTCCACCACCACCTCCAGAGTTACAACCCACGGTGATCAAGGGTGGCGCCGCCTCCCTCTAAAAGCTCGAGCTCGGTTCATGTTAAGACTGTTCCTCTCAGTCCCACCCAGGTTCCGAGTCCTTTCGAAAGCGTTCCTCATCAACGGGTCGGTCTCAATCTCAACAAGACGATC…
CCRI534	(AGG)4	TCCAACCCTTCCTTTTTGTG	ATGCGCTGCCCTTTCTTC	59.942	61.443	193	rayctn0_0158_C07.ab1	CTCCTTTAGGAACACCACATGATGGTGTTATATCTCCAACAATAGCTTCTGCAATATCATGGACAATTGCAATCTTAATACACCTTTCTCTATTCACACCAGGAAGGTCGCCAGCGATCAAAGCCATCAACGCCATGCGGTACATATGGTCAGCAATTGATTCAGGACCCTTTATCCCGTGATTGATCCAACCCTTCCTTTTTGTGGTCTTGAGACTGTGACACAATGTGAGAAAATCAATGGCGGAGGCCGACGTCGAATCGGCTGATCTCCCGGAGGAAGGTTTCTTGGATTTGGCAGAGACGATAATCCTCAGGGTGGGAGCGGGGGAGAAGTAAACGGGTCGAAAGGAGGAGGAGGAGAAGAAAGGGCAGCGCATGAAAGCGAGCGGCGGCTGTG…
CCRI535	(AAT)4	CTCCAACAAGCACAGCACAT	AAGGATATAAATCCGCGCCT	59.905	59.921	228	rayctn0_0158_D11.ab1	GGTCATGGTTGCTGAAAACAAATGCGTGTGCCTATCCCGAGGAATAACATTCAAAATATCGTCAAGTGCTTTCTCAAAATCCTCATTCAGCAACCTATCTGCCTCGTCTAGGACCAAATATTTTAGCATACGAAGAGAAAAACCTTTAGTATTGGTTAGGTGATCCACAAGGCGTCCAGGTGTTCCAACAATAATGTGTGGCCGCTTCCCAAGGGCAATTTGTTGTTGCATTATGTCCACCCCTCCAACAAGCACAGCACATTTTAAACTAATCTCAGATCCTAAAGCTTCAAACTGTTCAGCAATTTGGATTGCAAGCTCCCTGCAACAAAATAATAATAATGATTAAACCAAACAATATTCAACAAGACAAAAATACTTTTAAGAACGATATTAAGT…
CCRI536	(CATA)3	CCACCTGCAACAGAGACAGA	TTTCCTTGGTGTCGATCCAT	60.022	60.317	251	rayctn0_0159_E02.ab1	CTTTTCCGGGAGAGCAAGTATAAAAGACAACATAAGTGGTATTTTATAGTGTGTACAGGCCAATTTTGGGCTAAACCCAAAACCCAACTAACCTAGCCCAATACCCTAAACCAACCTAGCCCAATACCCTAAACCAACCTAGCCCGATCCTAAAACTACCTGAGCCCAAATTTTAAAACCCTAACAGCCCATTTGTTTAAAAGATTTTCAGCAAACCCTAGTTTGCCTCCCCAAGCTAGCCGTCGCAAGCTCCCATGCGTGGCCCCCTCGTCCACCACCTGCAACAGAGACAGAAGCAAAAAAAATGAGAGAAAGGAATGTTTATAGATCGGCTTTAAAAAGCCAAAATCAAGGATGAATGAAAAAAAAAACGCTCCCTGGGCACAATATACGTTTCTG…
CCRI537	(AT)6	CTTCAAGGATTGCAAGGTTGT	GGACGAAAGCAACTCAAAGC	59.228	60	212	rayctn0_0159_E07.ab1	CTTCAAGGATTGCAAGGTTGTAAGTTAAATTGATATTATCCAATAAAGAATAAACTGATTTAGTATATTTTTCAGCAACTTAAAGAGAATATATATATATAATCGCAAAATCGGACAAAACAACTATACCAGTCATTGCTTCGTAGCTCAGCAAAGGGGAAACTGAAACGGAAAAAGAGTACCATCTACTCTGCTTTGAGTTGCTTTCGTCCAGTATGCATTATTAGTGCAAGACCAAAGGATCCCACCATCCCAACCACGTAACCAGCCATTGCTCCATAACTCACACAGATTGGCCAATCCTGCCAAGGGCGTTCCCAATCAAGTGGCATAGGCCAAGCACCAAACCAAGCTCCAATTACAGCTCCATGTGCTGATAAACAAAGCATAAATTCCAAA…
CCRI538	(CAA)4	TTCGAGATCCGTTAACTTCCA	TTAGATCGCCGAGGAAGAGA	59.693	60.051	191	rayctn0_0159_F11.ab1	TTCGACAAATTTCGAGATCCGTTAACTTCCAAAACAACATCAACAACAACAAAATAATTCAAAATCAATCAAAGAGATCCAATTTTTTTCCTCCTCTTGCCAAATGAAACTCTTAACAACTCAACCAATTCCAATCGAATATTAAACAGTATTTTCCCGAAACAAAAAACAAAAAAATCCTTCTCTTCCTCGGCGATCTAATCACTTTTCCGTCGAAAATTGTCGTGGAATGGCCGTTGAAACTCCTGCCTGTCTTCAAGTATAAGCGAATCGAGAAAATATAGAGAAATCTGAATAGAGAAGGAAGAAAAAAATTAGAAATGAGAATATACTGCAGACTACAATGCGATCGAGAGAGAGAAAAAACGGGATGTGAGCCGTACACCGTTGGGCTTGGGT…
CCRI539	(AAG)5(TAT)4	AGCGCAGTTTCGTCAATTTT	CCATCACCAAGCAGGAGATT	59.889	60.073	278	rayctn0_0159_G11.ab1	TTATGAATGAACATGAAAGATGTTCTGTATGCATGCATGCCAAATATTTATCTACAGAAAAATGAAGCAATCCAGGGATATAAGAGGATTGTCCATGTCCTCCATGCTAATGGACTCATTTTCTTGCTGCGGTGACGAGAAGGCTGCTCGCAGCGCAGTTTCGTCAATTTTGGAACTAATTCGATGAACAAAAGTCTCCCGATTTCTCAAACAAGACTTCAATGGACTATTTCGATCATAGCTGTTCAGCGTCGGACTCGAAACCCTCAAATTTTCCCTTCTTTGAGAGGGAGACACTGAGTTGAGTGCATTCACCTTGGGACCAACAATTCGCTTTGATGAACACATATCCTTGGACGTACTTGCCAATAATCCTCGATAGTTACTACTATTATTATT…
CCRI540	(GAAA)5	TGCGAGAATCAGCCAAGTAA	TGGCAGCTATACTGTGACGG	59.566	59.888	189	rayctn0_0159_H03.ab1	GCCACCACCAAAATATAAGTAGTTTGATGTTATAGTCAGCCAAAGAGATGGAATAAATATTAGGATAACAAACATGGTGCGAGAATCAGCCAAGTAAATTCTATTTCAGATCATAAGATGCAAAACGAAAGAAAGAAAGAAAGAAAAAAGCTTCCATCTACCTCATTGTATTAACTGTCTGTCAAAGATGTTTCTTTTTTCATTTCCAGGTTAAACTTTCTGTACAAACACCGAATCCAGAAAAATCCGTCACAGTATAGCTGCCAAGCCCACGCTGTCGCCCTCCTCGATTCCATTTCCTGGAGCATTGACTGGACCACGTGGCCGCGCAGTAACGTTTGTAATAATGTTTACATTTTTCTGAGCAGCAAGAGCTTTTAGGTTGTTCCCAGTAGCTAA…
CCRI541	(ATTC)3	GAGGCAAAGAGCTCCATCAG	GCTTCTTTGTGCGGAATGTT	60.096	60.257	198	rayctn0_0160_B11.ab1	TTTTTTCTTTTTATCAACAAGCGTGCGTCCTTTCTTTCTTTCCATTTTAAAACTTGGATGTAACACAAGGGAGAACTGTTTCATCGTTCCAATTCTAATACTAGTTTAGTCCAATTTTACAGCGCCAGAGAAGAGGCAAAGAGCTCCATCAGCTTATAATCGCTTCATCAAGTAATAAGACCCCCCCATCTACGTTTATAGAAAAACCAAAAAAAAAATGTTTTTCTTTGACTTAGTACATTTATCATATATAGATTCATTCATTCTTGGTGGCAGAGAAGAGATCAGGAGACTGAAAACTCAAAATCCCAACATTCCGCACAAAGAAGCCTTCAGCACTTGGAATATAGACACAGTTCAGCAACAATTAATTGTGAATTTGTCATTCACTTCCAGTAC…
CCRI542	(CTTT)3	TTTTTATCAACAAGCGTGCG	TGCCACCAAGAATGAATGAA	59.88	60.049	268	rayctn0_0160_B11.ab1	TTTTTTCTTTTTATCAACAAGCGTGCGTCCTTTCTTTCTTTCCATTTTAAAACTTGGATGTAACACAAGGGAGAACTGTTTCATCGTTCCAATTCTAATACTAGTTTAGTCCAATTTTACAGCGCCAGAGAAGAGGCAAAGAGCTCCATCAGCTTATAATCGCTTCATCAAGTAATAAGACCCCCCCATCTACGTTTATAGAAAAACCAAAAAAAAAATGTTTTTCTTTGACTTAGTACATTTATCATATATAGATTCATTCATTCTTGGTGGCAGAGAAGAGATCAGGAGACTGAAAACTCAAAATCCCAACATTCCGCACAAAGAAGCCTTCAGCACTTGGAATATAGACACAGTTCAGCAACAATTAATTGTGAATTTGTCATTCACTTCCAGTAC…
CCRI543	(CTGTT)3(CTGTC)3	ATAGGGGAGCTGAGGAGAGG	GGACGTTACAATCTTGGCGT	59.795	60	177	rayctn0_0161_C08.ab1	TTTTTTCTTTATTTGATGTGATATCGTGTTATACATATATATATATTAAAATAGTACGGGTGAGGTTGTGCTACAACTCTAAACTTGGTTGGATTGGGATAACATTGACATTCATGCATACATGCAAATTAAGACAAAAATAGGGGAGCTGAGGAGAGGCAATCCTTAGAAAGAAAACAATTGGACTGTTCTGTTCAATCCTTAGAAATAAAATGCTTATTCTTAACGCCATCTCCTGTACTGTTCTGTTCTGTTCTGTCCTGTCCTGTCAGTTACAATTGGACCCACTCTCTTCCACGCCAAGATTGTAACGTCCACCTCCCCTTTGTCACCGGCGTGCCCACTGCCAACTAACCTGGCTGGGGCGATTCCGAATACCGTCCAACAAGCAGCGGAGAG…
CCRI544	(ATAC)6	CCACTGGCCAAATGTTTCTT	TAATCTAGCCGACCCTCCAA	59.971	59.662	205	rayctn0_0161_F11.ab1	CTCTTAAAGTATTCTTAGTTTGATTTCAATGATTGCTAGTACAAAATGGGAGGAGCTTATCGGCTATTGTATCCACTTTCTTGAACCACTGGCCAAATGTTTCTTTATGATATATCACACACAAAGATCTATACATGCATAGATACATACATACATACATACATACATATATATATTAGTTTCTTAATTGTAAAATTGGTTCAAAATCTACTGAACAATGAAGATATATAGTTACATGCCCATGGCTGCTGGTATTTTCAAGTCTTTCTTTTGGAGGGTCGGCTAGATTATGCCTTGTTAGAGATATTGCTGGATAGCCAATCAAGACCTTCATAAAGTCCTTGCCCAGAGCTGGCACAAGTAGCTTGGATGTACCAACGGCGTTGGCGAAGTGAATGC…
CCRI545	(AGAT)3	ACTGCCGGCATCTTTAACAC	GCCAGGTACCCTACCCATTT	60.14	60.074	201	rayctn0_0161_F12.ab1	GAAAAATCGAATTTATTTTATAGAATTCTCAATTATTTACTCCATTTCAAAGAAATCAAATGTGGGAAAATCAAATCCGAATCTGTAAATGTAAAAAATGAGCTCTCTGTAGAAGATGTCCAGGAACTCCTCTCTCAAGGTTCGAATAACCCATATTCACATAATAATACTGCTTCTCCTCTTCCTCTTTGCTGGGCTTCGATCCTCGCTTCACCAGAGCTAAAAATTGTACGTACAAACTCAAGTTTTGGCTCAAACCCGAAACCGTACTGCCGGCATCTTTAACACCGACCCTAACGTAGGTCCTTAACCAAACTTTCTCATCATCATTCTTCGAAATTAGCTCTTGAGGAATTTAAGGCAGGGGGTAGGGTACCTAGAAAATTTGCTAAGATATCG…
CCRI546	(AAAT)4	CAAATTCACTCATTGCCGAA	GCCAAGCAGAATCCAAAGAA	59.664	60.331	275	rayctn0_0161_G12.ab1	GCAATTCTACGAACAAATTCACTCATTGCCGAAAAAGAATTTAATACAACGAAAATTTCAACTCACAACTGTTAATTTAAAACAACCAGGAAACAAAATAAATAAATAAATGCTGTGCCTTAATATCAAGTAAATATATTAGCAATGAACTACTAAGAAATAACCGCGATTGAATTGAAAAAGGTAAAAGAACATAGACATACATACAGCTCCTTGCCAAAATCAGCTCACATCCTTGAGTCTTTTTATCAATGCATCCATAGATTTCTTCTTTGGATTCTGCTTGGCACCCCTGCTCCCAAAGGTTCCAAATAGCCGATCTGATGAATCCCTAAACTTCTCTGAAATTGTCACAACTTTCCTGTAGTCCAGGGCATTGTAACTCTTCTCTCTAATTAC…
CCRI547	(TAT)4	ACCCTGAGGCTTTTGGATTC	CTCTCAAGCAACAAGCATGG	60.443	59.591	160	rayctn0_0163_B05.ab1	CACCCTGAGGCTTTTGGATTCTTTCGTAATCCATGAAAATGAAAACTGATTTACTTTCAATATTACACTCCGCAGATAAAACATAGAAACGGAAGCTATAATCACTGAACTGGCAGCATCGCTATTATTATTATTACTACACCATGCTTGTTGCTTGAGAGCTGAAGAACTGTCCAGTAAGGGAATTGAAGTGATATGTCTCTCTTTCGCCCTATAAACTGACAAAATTACTAGAAATAAATAATCTCCTATATCCCCG
CCRI548	(AAAC)3	CACCAATGAATCGAAACACG	GCCAAACGCAGTTAAAGAGC	59.964	60.025	289	rayctn0_0163_G06.ab1	ATAATCTTATAGTAGGCTTTTTTTTTGTCAAAAACTCTCGAGACTTTGTAATTTCTAATGAATGGGATTTAAAGATTAAACTTGCAACTTGTTGTTTCCACCAATGAATCGAAACACGAAAACCCATTCATCTACGAACACAATTAAACAAACAAACACCACAAATTAACAGCAATTAAAGCAATTTTAAGTCTTACAATACAATGCCAAAATCCATGGAAATCAATTTTCAATTGAGTGAAGGAAAAGGAGGCAAACGCAGCACAGCTTCCTCTGTTTCATTGGGGTCTGATCTCAGTATCGGGTCTTGAAGAAGAGGCTTGGTATCGTCTTTTGCAGGTCTAAACGGTGGCTTTAATGGCTTTTCGCTCTTTAACTGCGTTTGGCTTTGGATTTTGT…
CCRI549	(ATC)4	ATTGCTCTAACAATTGGGTCA	TCGATTGGAACCGAAGAAAC	57.23	60.051	132	rayctn0_0164_B05.ab1	AAATGATTTATTCTTTTATCTAAGATATTGAGATTAATTTACCTATTTTTTAAGTAAAAAAACAAAATACAATCTAACTTCTGATATAGGCACCTTCATAACACTACTGGTTTTCATTCTCTATTGCTCTAACAATTGGGTCATTTTCTAAGTCTAAGCTATCATCATCATCCTCAAGTTCATCTAATTCATCTAATAACGACTGGTTAATCCTTTTCCGCGATTGCCTTCGATGTTTCTTCGGTTCCAATCGAGGTTCAGCTTGCTGAACACCCATATCTCCCACTTTGTACCTGACATCACCTTCTCTCTTGGTCCCGAATGTCCTCAACTGAAATTCCTCTCTGATCCGGATCTCATCGAGAAGTTGGAAATAGTATGGATATCTTTCCCAATCCC…
CCRI550	(AAT)4	TGGAATGGCATTGCTTAAAA	TTTGTGCAAAAGTTAGGGGG	59.146	59.968	159	rayctn0_0167_E04.ab1	AAAAAATAATAATGGAATGGCATTGCTTAAAAGAAATAATAATAATGGAATTTTGCAGAATTTTCTATACCAAAGATTTTTACCTTCCCCAGTTTGTCAAAAGGAAGGAATGAATAACCAATGATACATTAATAAATTTCATTCAGCACGGCCCCCTAACTTTTGCACAAATGAGTATTGAGTACTTATCAAATTCCCTATATTATAACATTACATTGAAGTCCACTGTCATTTAATGTTAGATCTATGAATTTGGAGCAACTGGTATACGATGGGATGAATAGAGATGGAGAAAAGAATTACCTTCAAGGCATGCTAGGATCCACTGCCGAGTCTTTTAAAACCTTCCTGCTATTTTTTTTAATCATTTTTGTCTTCTTACTCCCAAAGCCGGAACTT…
CCRI551	(TAG)5	TTTTTCGAGCTTGTATCGGC	AGAAAAACGCCACCATTCTG	60.343	60.11	223	rayctn0_0170_A09.ab1	TTCCTATCATCCATAGTAAGTAAATACAATCAACAAAAGCTACAATTCATCAGTCAAAGTATATCTTTCTCCAGTTCTCTACATTTTTTTCGAGCTTGTATCGGCATCGAAGAATAGAATAGTAGTAGTAGTAGTACCTTGGTGCCGTGGTCATGTTAGTTTCAAGAGGTACCCCAGAATGATGCTGACTAAACCAACAAGAATTACGTATACAAACTTCATACCACTGTAATCTCTCTTCGCTTCGCGTCCCAAGAGTTCCAGTTCTTGCTGGAGCTTGTTATTTTCCAGAATGGTGGCGTTTTTCTCCTCATTTAGCTTGGAAATGAGAGCCCTTTTAGATGCCAAATCTGCACTGTTGTAGCTACCATTGTCTGAAACGGAAGCCCGAGGTGAAGA…
CCRI552	(CAAA)3	GGACTTAAGGTCACATCGCC	CAGGAGTTTTCGACGCTAGG	59.556	60.008	205	rayctn0_0172_H06.ab1	TTTTGCAAATAAACTTCATTATTCATAATATAGATCAGTAAGGAAATTACAAATCAAACCCAAGTTCCATAGTGGTACATGATTAAAACAGACAAAGCAAATCCCAAACAGAAAAGCGCAAAGCACAACATTATTCAAGTAAAGTACTGTAGGTCGTGGACTTAAGGTCACATCGCCTATTATTCCCAAAAGCTATCTTATCTTTACCCCACGCAATCAAACAAACAAACGAACAACGATGTGTATGGTTTCATTTCATAGAGAGACATTACAAGAAGAAAAACAAACTTTTTTTGCCCCTTCCATTTTCAACGATGTCATAATTTCGTGGGCTCCATATTACCTAGCGTCGAAAACTCCTGACCTGCCGTGGTGCGTCGACCTCATCTTCGCAGAGCT…
CCRI553	(GGT)4	TCATCACAGTGGTTGCCATT	CAAATGGGGAAAGGTGAGAA	59.967	59.903	104	rayctn0_0174_A12.ab1	CGGAGAATCATATTTCCACTTATAATTTTCCCAGCAGTACAGTAGTAGTCTTGACATAAAAGCTTCAATATCAACCTAGGTCCCAGGCAGCAAGGGTAAATCTTCAATTGATGTTGTATCAATACATATGCTTACATATTACTAACAGTACCATATAACACCTACAACATTCATGATTTATCACCTTCAACTATCCATTTTCATTTCCTCTAAAACTTTATTCATTCCTGAGGATGATTTTCATTTAGTATTCAAGAGACCCCATTGATGCAACAGAACTTCTCGAGTCCTGTCTGCTCATGTAGTCATCACAGTGGTTGCCATTGCTGCTGGTGGTGGTAGCGGTGGTGGTGGTGTTAAGCCTTTGGTTCGGAATAGAAGTAGCAGGATTCTCACCTT…
CCRI554	(TTC)4	TGTTCCCGGCTTATAGGTTG	GGCTTAATGTTGCCCTTCTG	59.953	59.708	257	rayctn0_0177_A08.ab1	GGACCAAAAGAATACTAGCAATATTTTATCACCTCTACAACATGAAGAAAAGGTTTAGGATTAGCCCTGAAATCATGCATTGATGGATAAAATCTGAATACCAACCATCATCTATCAAAACCCAAAAATGAAAATCAATTTTAAATGTGATCCACTAAAGAATGTGTTCGTTTAGAGTGCCAAAATTGAGGCTTCACCAGACAACAATGGTGGTTTATCTCAGAGTAGATTCTGTGGTATGGATCGAAGGGCAGAAATGTAGGCATTATGGTGCCGTAAATAGCTCTCAACATGCATTGATTATCGTCATGTTGGTGGTTGCCATGTTCCCGGCTTATAGGTTGCACCAGATCCTGTTGGTTCCGAAGACTCTGGAATTGGCTCTTCCTTTTCTTCATG…
CCRI555	(ATTC)3	CGTTCTTCCTCTAGGCGTTG	TACGATCGGTTGGAGTGTCA	60.008	60.112	148	rayctn0_0177_B07.ab1	GTATGAACAAGATTTATAAACATTTTCATCCAAAAACATTTTGTTCTTAAGCACCCTACAATTTTCACCCAAAATAATGCATAGATCATAGATTGGGGTAGGCCATGCAAGAAATTTAGTTTAAAGAGAATTTACTGACACAACAAATCCGGTTCAATTTGATCGTAGATGCTAGACTTGCCGGTGTTAAACAATTCCTAAAAGGAGAACCTGGCAATCTCTTCATCTTCATCATCCTCGATAAGATCTTCATCCTCGTCGGTGAACCTGTCATAATCATCTTCATCTTCTGGTTCTTCCACTTCATCTTCAGGATCCATCATTGAATTTCTTCTGCCGTCTTTGTCCTTCAAACCAGTACTCAAGACAACAGTTTCGCCTCTGGTTTGTTCCATATCC…
CCRI556	(AATC)3	CGACGTAAACACGTACACGC	ATTTAGGTTTTGGATCCCCG	60.239	60.013	277	rayctn0_0180_A04.ab1	CATATATGAAAACCGACGTAAACACGTACACGCACAGACAAAAGAGACCGTAACTCATAAATAGAGCCAGCCCAAAGGAAGTAAAACTGGGAGCAAGAACTAAAAATATATCATTAGCTCATGTGACATGAATTAATCAATCAATCGTGTGGTGCGGTTGAATCTACTGGCTCATAGTTGACGACAAGTAAAAGTTCCAAAAAATGGATCCTACGGACATGAAAGCTACACGGGCTTGAAGAGGGACCACCCAAAAATTCAACAAGCTGACGGGGATCCAAAACCTAAATCCATAAAACAGTGTCGGGAGAGCATCCTTCTGATATTGGTCAGGAAGCTCTGAGAGCTTTCCTAGCCATAAATTGTTCCATGCAAAGACAACACCAATTACACAAGGAC…
CCRI557	(GCTTT)3	GAAATCCAAAGAGTCGGCAA	TAGAGGGAATTGGTGGCAAG	60.192	60.066	150	rayctn0_0196_H02.ab1	TTTTGGAAAAAGATACTTGTTTTTCAATTTTTGCTGTGCAACTTTGATACAAAGCAAAAATATGGTATTTTTGATACAGAATCTCAAGCATGATCTTTTACATATAAAGGACTTCTCAAGCTTCATTTTCCAGAGAAAAATTATGAAAAAGGTATTACTGAAACGATTTGAAATCCAAAGAGTCGGCAACTTATTCATGCTTTTATGTTCTTCCATAATTATTGGCTTTGCTTTGCTTTATGAATTCCTTGGAGAATTTCAGGTGCATAGGAAATCTAGGCTCTAATAATAAAGCGAACCTTGCCACCAATTCCCTCTAGAAGCATCCATTGAATTGTTTCCTTTAGTGTCATCTTCTCCCCCATCTTTTTTAAAAACCGGATACGATGTTGTAGATGT…
CCRI558	(CAG)4	AAAAGGGCACACAATTGACC	AAATCTGGGATGCACTTTGG	59.836	59.933	298	rayctn0_0204_A07.ab1	CGCTATAGAATATATATATTAGATCTTCATATATAGAAACTTACAGTAACCTAATGAAAATCGAAAGTAAACACAAGTTAGAAAAGGGCACACAATTGACCCTGAGTTCATAAAGGGTTTCAAAGAAGAGAGTAATATACATGATTTATATTCAACTTGGCACACGTTTGCCCTCGATATTCTCTCTATTTTCAATTATCTCGGATCATGTTTGTTGGCTCGCTCAAAACATACTTCGGTAGTTCATACTTGGCACCTCTTTCATCATAGCAGATAGTTAGATCAGTATTTTGGACTATGACCCCCGCACAGTCCACAATAACTTGAGCCTGGCTTAAATCAGGTTCAGCAGCAGCAGCCCAAAGTGCATCCCAGATTTCTTTTTGGCCACCGTAATGA…
CCRI559	(AGAAAG)3(AG)6	TCCATTCAAACACAGGTGGA	GATCGCCATCTAAAAGCAGC	59.935	59.951	188	rayctn0_0214_A11.ab1	AGCAACAACTTCCATTCAAACACAGGTGGAAATCAAATCAAATGTCAAACATAAGAAAGAGAAAGAGAAAGAGAGAGAGAGAAGAAGTCGTTATATTGCAACTCATAACTCATAACTCTGTTCTTTATATGGTGTCCAGATTAATTTGCTAACATCAACCTCAAGACCACCAGGGCCAGCTGCTTTTAGATGGCGATCCAAGACCTTGGGGTCTGCACAGATAACATGTTGACCTTTCCTGTACTGAATCAGTTCTAGACTCTGTAGGGTGGTCAATATATCCTCTGCTTTTATAGCTGTCATGTCGCTGAGCTCCTTGATGGAAATATTTCCCTTACGCTTTTTCAAGATGTCTAAAAGAACCCTCGTCCAGTACCCCCTGTAGCTCAACAGCCCTAG…
CCRI560	(ATAAA)3	GACTTTCCATATCCCATCACA	TTAAGCTCACGGGCTAGCAT	57.314	60.003	142	rayctn0_0219_A06.ab1	TGATTAAAGGTTATAGATTTATTATATACAAATTCAAGATTAATAGAGACTTTCCATATCCCATCACATAAAATAAAATAAAATGAAAAGAAAAAGGGAACCAGATGTCAAACATATGCATAGTCTATGAAACAATTAGACATTTTGAGCAACCAAAGGTCAGGCAAGCATGCTAGCCCGTGAGCTTAATATATAGGATAATTAATATGGCAAGAATTAGAGCTCCGATTATTAAACTCAATATCAATTTGTTCTTGTTAATCCTTCTTGATGTGGTTGTCAGGATCTTCTTGCTCTTGCTAATGTTATCATCTACTGCATGGAGCGTGCTATGCGCATGAAGGAGAGATTGGCGCTGTTGATGCAAATCATGTAGGATTGAAACACCAAGCTCTTCAG…
CCRI561	(TCGA)3	GGCTCCTTAGTCTGGCTGTG	ACGTTGCGATCCCTCTCTTA	60.012	59.836	124	rayctn0_0219_B07.ab1	GTATCCCAAATCAGTTTTATTGTTAAACGTACTAATAAATTATGAACATATTGATGGACATTGTTGTAATTTCACAGAAAATTAGTGACGTATACGTCGAACAGAAATACGCTCAACGCACCCCGTTAGATCTAACTACTCTTTTTTCTTTTACATCTAAACCGGCACAAACGGCGGAACTAACGACGCCGGCTCATAACAAAACGGAGCCGCTGTATGCTTCCACATTTTAGGATCAAGCTTTTCAGGCTCCTTAGTCTGGCTGTGTCGCAGCTGCTCTTGACGCGATGGATCTTCCCGTCTCTCAGCTATCCTTCGATCGATCGAGGGAGGCGAAGGAACTAGAGGTGATAAGAGAGGGATCGCAACGTTCCGGCTAGAAACTGGACTAATCTGTAA…
CCRI562	(TGC)4	TCCAGCTGAATCTGTGATGC	CGCTTTCAATTGCTCTTCCT	59.95	59.592	277	rayctn0_0222_A03.ab1	ATGGGAGCATTATGGTTACTGGCCAGTGGTTTTATCGCCCTGAAGATGCTGAGAAAAAAGGTGGTGGAAGCTGGCAATCACGTGATACCAGAGAGCTGTTTTATAGTTTCCATAGGGATGAGGTTCCAGCTGAATCTGTGATGCACAAGTGTGTAGTGCACTTTGTTCCCATACATAAGCAACATCCAAACCGTAAACAGCATCCATGTTTTATTGTGCAAAGAGTTTATGACACTGTAGAGCGGAAACTTTGGAAGCTAACTGATAAAGATTATGAGGATAGTAAACAGCATGAGATTGATCTACTTGTTCAGAAAACTTTATCACGTTTGGGAGATCTCCCTGACCTTGAGATTGATGCTGCTGCTGCAGTTGTTGATCAGGAAGAGCAATTGAAAG…
CCRI563	(AAGA)3	AAAGGTGATCCAGAGCATTCA	TATTGGCATGGGTTCCTCTC	59.685	59.894	269	rcrycc0_0003_B03.ab1	ATAATCAATTCATTCATAAAATTTTAGTATATTTTACATCAAAATTAAGCACTGAATGTGCTTAAAAGGTGATCCAGAGCATTCAAATAATTTCATACATTCCCACATAAGAAAGAAAGAAAAAGAAAGCATCAAAAATGGTGCACTCATTGATCAAATCTTCCATCACTAAATGACTTGGAGAGCTAGATTTCCCAACATTCGAACCAAAGGAACAGGGCATTTTGACATAATATCAAGCCTGGAAGAATTGGAGGCATGTCCGAACAAAGACAAGCTAAAAGAAGCAAATTCATGAAGAGACAGCCTTGAAGAGAGGAACCCATGCCAATAATATGGATCCAAATCAAAGAATGCTTCAAAGAAATTCCTTGTTCCCACTAAGTCAAGCTTCAGCAA…
CCRI564	(TGA)6	TGGCAATGGCATCTCACTTA	TTTCACCTCCACGAATGTCA	60.22	60.088	155	rcrycc0_0003_E05.ab1	CTCGAGAAAAAAAATTCAACTTGTTATTGCAAAAGCTAATAATATCTTCATATGTAAGTTCAATGGCAATGGCATCTCACTTATTATTATTTAGTACTGAATTAGTAATCACCCACTTGAGAAAAAAAAGGTGCTCCGTGATGATGATGATGATGAAGACGCCGTTGCATTGTAAGGTCTTTGCCTGAAATAATCCAATGACATTCGTGGAGGTGAAACCGCGACGGTTACTGTCGAAGAAGAATGAACCCTATAATCCGACTGTGGCGGCGGTGGTCGCGGTGGTGACCTTGGATGGTTATTATCAGTGGTAGAATTGCGGCCATTTTCAAGCGTGGAGTGTTTCAACTGG
CCRI565	(TTG)4	GCCAACATGTGGGTTTTCAG	GAGAGATCATGCTGCAACCA	61.336	59.95	224	rcrycc0_0005_A07.ab1	TGAGACTTTTTGATATATAACCCAGACAGACTGTAAAGAAGAAACTCCCATCTGTACATTACATAAACAATTTGAGATCCAAAAACCCAAAAAAGGAAACCACAATACAAACAAAATGATAAAAGAAGAGAAAGAAAGAGGCCAACATGTGGGTTTTCAGTGCACAGATGATGCATAAATTGCTTATAACAAAGTCACTATCTCTACATCTACCTCTACAAAGGCTGTCCTTAAACAGCTAATTGTTGTTGTTGGTTTTGATGAGAGGATTCTTCTTCATTGAAACATAAGTTGACTTTTAATGACCTATCAAGACTGAATGATTATTCTGCAATACTTGGTGGTGGTTGCAGCATGATCTCTCTTTGTAGGTAAGTGAAGTAAGTGTGAAAAGTATTG…
CCRI566	(CTTT)3(CTCA)4(ACAT)3	CCTGCATATGTCAGCCCTTT	TTGCTTGCCTGCCTTTTAAC	60.096	60.376	183	rcrycc0_0005_B06.ab1	TACTTTTGGAACCACCAAATTACGACATTTTGACTAAGTCCAACCATAACAACATACACAATCCAACACCTATGTCCCCCCTGCATATGTCAGCCCTTTCCCTTTCTTTCTTTCCTTATTTTACCCAAGCCAAATTGTCTTCTCACTCACTCACTCACCCACCCACACATACATACATAACCCCTCCTCCAATGCACTCTGCAGCTGTTATAATAAGAAGCCAAAATAATATTAAGTTAATTGTTAAAAGGCAGGCAAGCAAGGACGGAAGGCAGGGTTCGATCCATCTTTTCCTCAAAATGGAGCCGTTGACGTTCGCTGAAGCGTTCGCTTTCTAGAAAGTGGAGTGGCAGCAGCTACACGTAACTGTTCTTGCTGTCTCTTGAGTCTTGCATTCTC…
CCRI567	(AAG)4	AATCCCATGATTCGTACGCT	GAGCACATGCTGTGGTTGAT	59.415	59.714	255	rcrycc0_0005_E08.ab1	CCTTTTGCACTTACATGGTCAGTATTCAATTGCATAGAACTTGCACTAATCCCATGATTCGTACGCTAAATTAATATTAAGAAGGAAAAAGGAAAAACAGAAAGGTAAAGAAGAAGAAGAGAAATTTTGCAGTACTGTTATGGTTTGTGTGTGTTTACAATAGAAAAGGTTATATATGAGGTAAAATTAGTAAAAACAAAATCAAAGTTCTAGTAATCTTGAGCATAGAAGTCAATAATATCGTGGAGATCAAGTTGAAACAAAGAAGAAGAATCATTGTTCATCAACCACAGCATGTGCTCAAACAAGATAGCATCCACGTCCACGAATATCACCTTCTTTTTCTTCTCCCTTGTTGCATGGCTGCCATTCCCTTTCTTCAATGTTTCCATCAAAACC…
CCRI568	(AAAC)3	CAGAGGAAAAATGCCCAAAA	GGCCTCAGATGGGTCATTAT	60.046	58.815	222	rcrycc0_0009_C06.ab1	CTTGAAGTACCGTGTCCAAGCATGTATGGAAATGCATATCAGACTATGACCCTCCAAGAACTCTCCAAATACATGAAAAGACTTGAAAAAAAATGAATATACCTGTGTCGAGCACATATATGACCATGCACACTAAAAATAAATTCTCATTAACAAGGAGATAATCTACAGTCAAATTAGCTATTACTAATATAAATCAAGCAATAAGAACAACCAAATCACCTCAAAGGAAACAACATAATACAAATGTTCGCCAGTAGACCAGCAGAATTCCAGCCGTAGGCAAAAAAAAGTAGATAGCAAGATCGAAACAACCAGAGCAAAGGAGCAGACAAATACAAAAGGCAGGATAATGTACAAAACTTGATGATAACAAAGAAACTTAAAAGAGGGACTTCA…
CCRI569	(CTTTTT)3	TGAACCTCTCCATCGTTTCC	CTCAGGAAGACCACCCAAAA	60.05	60.081	145	rcrycc0_0009_F03.ab1	GTTCATTTCAATTAGCTCATGTTCATGCTCGGCAAGTTGCATCTCTAATTCCCCCAATTCCACATCTGGCTCCACAACAGGGTGTATTGAGGATAGTAGACCAGCTTTAATAATTTGATCTTTGAAAAAACGTAGCTTTCTTGACATTTCTCCACAACGCTTCACCTGATTAACAAATGTTCGTTGGAATGGACTTTTCTCAGCGTTTAGATCACGGAACTGGAGGAGACCGAGTTCGCCGAGATAAGAAACGGCTCGGTGAGCGGACTCGACAGGAATAATGAGTTGAACAAGCGACATTTTCTCCGACCGCATCAGATCCATTGGAGACAAGTTATCGATGAACCTCTCCATCGTTTCCGTTTTTCTCTCTCTTTCTCGACAATCAAACGGAAATAA…
CCRI570	(AACA)3	ACCACCTACACGAAAGCGTC	GCATGCAATTAACAAATGCG	60.179	60.103	139	rcrycc0_0010_D04.ab1	ATGCTTCTATCTCAGAGGAGTTTTTAATTCAAAAAAGTCTATAAAGACGATTAAGTCAATGTAGATATTAGATAGTACAACACCACCTACACGAAAGCGTCTCGTGAGCTGCAATGTAATGCTAGTCTTTAAGATCAACATATAAAAAGGAAATAAGATATGGGAAAAAAAATTAGGGATTGCATTGAACAAACAAACATCGCATTTGTTAATTGCATGCAATAGCGTAAAAGTCGAGTCGAAGCTTCCCCTTCTAATCGTACCCTCTTGGGACCTCTCTCTTCACCTTGACTGCCGGTGTTCATCACTCTATTTTCCTTGGCTTCCACAGAACACCTTTTGTAAGGTTTAAATTCAGTTCGGCTGGCCTTAAGTTTTGCATGTCCTAGTCCAATCCTC…
CCRI571	(AGAA)3	AGCAGCAAGCAATTTGGAGT	AGATAGGCATTACCATGGCG	60.022	59.945	299	rcrycc0_0010_D06.ab1	CCAACATGATCAGCAGACAGGAAACAAAATCAAGTCCACCACTAAGAGTTAACTACCAAATAAAAAGGGTAAATGTGTGATTTGAAAGAGCCGCACTCACCTGAAATTATCAACCTACCTTAGCAGCAAGCAATTTGGAGTTAATCCACTTGCCTCTATAAAACATTGAGACAAATTCAATCAATGCGACAACTAGAAAGAAAGAACCCCCAGCTAACACTAGACAAAGGAGGAAAAGGAGAAAAAAGGGGTATTGCCCAGACAAGTGAACAACCTACCTCTTAGTCTCCTGTTCAAGAACAATCCCGTCAATACAACACAACTAGAACCCTTAGACCACATTCTTAGTGCATAAAATACTTGAAGCTGAGAGCCTCTCAGTATGGGCGCGAACGATTT…
CCRI572	(CCCCT)3	CCCTTTACCCTTTAGCCAGC	AAACAAGTGGGAGGTTGTGC	60.089	60.012	166	rcrycc0_0010_G09.ab1	AGGCACCAGAAAAAAGCACCAATACTATAATATATAAATTAAAAGTACAGGAACACACCAACTACTCTAAAATCTAACATCAACTCAACAGCTACATCCAACTAATAAATAACACAACACCACATTGCTTTATTACTTTAGCCTTTACCCTTTACCCTTTAGCCAGCCCCTCCCCTCCCCTCTCCTCTGAAGCAAGGCTGTCAGCTGATGGGCCATTTTACTTGCTTTTAAAACCATCTTTGTCCTCTAGGGTACTAATTTTCACATATACCCAAGGGGTCAGCCTAGCGCTAGCACAACCTCCCACTTGTTTTTTGTTTAGTACCCCTCTAAATATAGGGGACATCCATTTCAACTACAACCGGCTCTAATTTTTAGATATTGTTATAATTACACCAA…
CCRI573	(GCT)5	TCACCCTTAGGCTTGCTTGT	GTCGGCTTCCTTGTCTGAAG	59.875	59.989	291	rcrycc0_0012_A07.ab1	CGAAGAACAAATCATATACATTACCTAGTACATTGTATGGATCTGTTTTTTTTTCCATCAAACAGTGGTTGGTTCTTGATGTCTGTTAAGTTGAATCTGTTGAAGCTGTAATCTTTCCAGTGCAACCCCACGTGATCTCCTCTGCCAAAGTGTAGTATCGGATCCATCTCTTTCATCACCTTGTTTCGGCCCTTTTTTTATTACAGGCAAAGGTGGATCCATGGTTTCAATGTTGATTGTACCAGAATTCTCTTTCCCATCATCACCCTTAGGCTTGCTTGTCCCATTTATCAACACTTGTTTTCTTCTACAACCGGTGGTGGCGGCGGTCGTGGAGGTAGCGGGGCTGCCAGTTAAATTCTTACCAGAAAACAGCTTCTTAAGCTTGAAATATTTGAC…
CCRI574	(ACC)4	CCTATTCAGGGGTGCCAGTA	AACAGAGGTACGTCGATCCG	59.948	60.134	238	rcrycc0_0013_C02.ab1	CAGTTATAATAATATATATGTTTTATCCTCAGCTTGAATGTTACTGTTACAGTTTACAAGTTAAAATTTGGGATAAGTAACAGCAAATTACCATTACGAATAATGAATACAGAATTAAATGCACACAATTGCTATGGTAAAAGGTGAAACCTATTCAGGGGTGCCAGTAACTACACGATGCTCCCCGATTGCAATACCCGCTTTCGTAAAATTTACAGACCCGTTGCCCTTTGGGCGGAGGTCTGAATGAACCAACTCTGTTTGGAGGAGGACCACCACCACCATATGATGAGTGCCTATTCCATGAGGACCTTCCCCTGCTGTGAAAATCACGGTCCCTTGTATCAACATACCTTTGTTGGTCCCTCGGATCGACGTACCTCTGTTGGTCTCTTGGAT…
CCRI575	(TAA)4	ACAAGTCACCCCACCTCAAC	AGGGAGGCTTTTGTTTCCAT	59.859	59.94	232	rcrycc0_0013_H10.ab1	GAAATCCAAACAAGTCACCCCACCTCAACAAATTAATAATAATAAAAAAGGTTACAAAGAAAAGCCAAGAAAAGGGAAAAAAAAGGGACCCATTTTTACTTTTGATCTTGTAGTTTACCATGATCCTCCACCTAACATTCCGGTCCAGTATCCAACTGAATCTCCTTGTTCTTTATTTTGGTCAGTATCAGTTGTGTTTGGGATTTGTTTCAGATCTTCAAATGGAAACAAAAGCCTCCCTGTTGTTGTTTCTTGAATCCCTTGAAGACTCCCATAATGACCACTCCCAAGCCCATCCAAGGAGAAATTTAAGATTGGCTTGAAATCTTGCATGGGAATTAACCCAGATGTATATACTGTGTTTGGATCTGGAACTGGCATGGGAATGAAAGAACTGAA…
CCRI576	(TCCCTT)3	TCTTTGCCATGAACTCTTCGT	TGGAGGATATGGATGGGAAA	59.867	60.088	135	rcrycc0_0014_H12.ab1	TCTCCCTTTTCTTTGCCATGAACTCTTCGTACTTCTCTTTCTCTCCCTTTCCCTTTCCCTTCCAACTTCTGCCGCTCCCCATAGCCCTTTCCAAAATTACCAAACTCTCCTCCCCACCCAATCCTTTCCCATCCATATCCTCCATCCTCATACACACTTCCCTCACGTGCATCTTCTCTCCTTCTCCTCCTTTTTCCCCGCACGTGACCACTACCCCACACGCCACCAACTCTCTCGACGATCCCCACCCTTCATCTCCCTCCATCACCCTCCCATATCGCACCTGTACATCACCTGTCAGCCAGTGTCGTTCCACCGAAACCGCTCTCTTACTAGACATATTAACCGCTTTTTCCCGGGTCGGGTCCACAATGATCCAACTCGAACTCAAGTTCTCCT…
CCRI577	(AGA)6	GCATCCATCTCAATGATCAAA	TCGATCTCCAAAGGGAGAGA	58.509	59.879	300	rcrycc0_0015_D12.ab1	CTCAAGCTAACATATGCATCCATCTCAATGATCAAAATTTAACAGAAATAAAGAGAAGAAGAAGAAGAAGAGGATATTGAATATTCCCTCTAAAATTACATAACCATGAAGCTCATTTGTCAAGCTCCATTGCTTGAGCTGCTTTAGCTTTAACAACTTCAGTTAACTTGGTCTTCAATTTTCTTTTCCCTACTTGAAACCCACTTCCACCTTTCTTCTTTTTCTTCTCACTACCATCAACCTTCATCTTATTCTTCTTCGCTTGAAGCTTCTTAACCTTCTTTTCTTTCTCTTCTCTCTCCCTTTGGAGATCGAATTCGTGCTGCTTTTTCCTACGAGATAAATTATTCTTCTTCGACATATTCCTTTGTAGGCACCGCCTCCAATTTCACTGCTCTT…
CCRI578	(TCA)6	GGAACTTGGTTTTCCCCATT	CAAATTTGGGAACCTCCAGA	60.032	59.903	117	rcrycc0_0015_F10.ab1	CCTCTTTAAACCTGTATCTTCCATTGTCATCATCTATAATATGACTCAAGGAACTTGGTTTTCCCCATTCTGTGCCATCTCCACATTCATCATCATCATCATCATAAGCCACGGTTCCCTCCAAGTCATCCACTGGATATTCTGGCTCTGGAGGTTCCCAAATTTGACTATCCATTTCAACATTAATGGACTGAGAAGCCCCATTTTCTTTGCCTAGGGTTGTAGGAGAATTTTCAACAATGCTCTCTTTTGCTTCTTGTTCATTACTAGCTTCTGTTATCTCAATATCTCTCACTATGTCCATATCATAGCTATTTTTCTTATCCCTCAAGTTGCTTTCTATCATCATATTCAAGCTATCAACTCTCTTCCTAGGGCCTCCTGAGCTCAGGTGTTGCA…
CCRI579	(AAAC)3	TCCATGGAATCAGTTGGTTTT	ACGACCTTGTTTGTTCCCAG	59.278	60.005	128	rcrycc0_0015_G11.ab1	AAGGCAAATTCTCTTGTTTTCTGTCAGCTCTCAGCTTTTTTTAATGTACAAATAAACCAAAGATTCCTTTCTTGAAGATAGAACAATACTGCTTTCCATGGAATCAGTTGGTTTTATTATAAACAAACAAACAACCCGAACTTCTTTCCTTGTATGAATTGAAACCTAGGATTGTGTCATTAGACTTTGAAGATGCTCCCATCTGGGAACAAACAAGGTCGTTCATGAAGGATTTAGATTTTTGCAGGTCGAAAGAAAGACCCCCAAATTGATAACTAATTCACCAGTCCAACCTGATCTTTCTAGAAATATAAAGCTTATCGATGTAATCAATCAGTGGGCGTGAAGCTTTGATGTACCTTCTCATTTTCTTCTTTGCTGAATGATCTGTTTCGTTGA…
CCRI580	(CAAG)3	CAAACATTGAGCAACCAGACA	GCAGTGAGGAAGAAACTCCG	59.749	59.989	261	rcrycc0_0016_A03.ab1	AACAATTACAACACTTGATGTTGTGTATAAAGAGTTATTTTTTTTCAAACATTGAGCAACCAGACATCTTGATGAGTATATGAAATGGAACAAAATAACACAAAACTTCCAACAAGCAAGCAAGGAGAATGATAGATGTTGTTGGATAGATTCAGTTGGATGGCATTTTGGTGTTATAATGGTTAAGAAAATCAAGGAAGACGGTGGTTTTACATTTGGGGCACTTGAGATTCACTTGGGCTAACATAACGTACATGAGGCACCGAGGACATCCTACCAACACCATCGGAGTTTCTTCCTCACTGCTACGGCGTTGCATCATCATCATCGATGAGTCGTCAGTCTCCGAAGACACGCAAGAACTTTCGAGTGACATCTCCGACGTGTTTGGCGACCCAT…
CCRI581	(CAT)4	CGGAGTTTCTTCCTCACTGC	GTAAATGGGTCGCCAAACAC	59.989	60.235	117	rcrycc0_0016_A03.ab1	AACAATTACAACACTTGATGTTGTGTATAAAGAGTTATTTTTTTTCAAACATTGAGCAACCAGACATCTTGATGAGTATATGAAATGGAACAAAATAACACAAAACTTCCAACAAGCAAGCAAGGAGAATGATAGATGTTGTTGGATAGATTCAGTTGGATGGCATTTTGGTGTTATAATGGTTAAGAAAATCAAGGAAGACGGTGGTTTTACATTTGGGGCACTTGAGATTCACTTGGGCTAACATAACGTACATGAGGCACCGAGGACATCCTACCAACACCATCGGAGTTTCTTCCTCACTGCTACGGCGTTGCATCATCATCATCGATGAGTCGTCAGTCTCCGAAGACACGCAAGAACTTTCGAGTGACATCTCCGACGTGTTTGGCGACCCAT…
CCRI582	(GTTTT)5	CAAGGAATCCCCAAAAATCA	TCCCGACTCTACTATTGCCG	59.733	60.227	288	rcrycc0_0017_E08.ab1	CCATAAAAACTGAGCAATTAGATGCTCTCAGTTCCATTTAAGCAACAAACTGATAGTACAATCACTTCTTGAATGACTTTTTTCTTTTAGTACTAATGCTACTAATAGTTCATTACTGATGATACTAACACTGTTTGCATCAAAAGTAGTTTACAAGGAATCCCCAAAAATCACTAAGACATTACCAGTTTTTACCACTCTAGCAGCAAACAGGAAGCATAAAAAAAGTTAAAAAAAAATTAACCTAAAATATATACCCATGCCTCAATATGATACCTTATGGCCAAAGTACAGAAAATTATCCCATATATGTAGTATTAAATAGAGTGAAATGCTAGCTTGCATATGGGGTTTTGTTTTGTTTTGTTTTGTTTTGGAGATGCATATATATAGTTTAAC…
CCRI583	(GAAA)3	GCTTCTTTCTTGGTGGTGGA	TCGAAGGCTCTAGGAGTTGC	60.232	59.717	271	rcrycc0_0017_H09.ab1	CCACACTCTAAGGCAATTCGAACCAATCCAGAAGCCATTTCCCGAACTAAAACACTAGTCGGTGTTGCAAGTCGGATTAAAAAGGCTGGAGTTACTTTTGCTTCTTCTTGAAATGCAAAGTGGACGTGACCACGCCGATAACCGAACAGGGTTCCTACCACTCTGGTGCCTAAACCTGAACGATATGCTGATGTATTCTTCCCAAACACACTGAGAGCCGACCGAAGTTTGGAAACTGACACAGTTGGAAGCTTCTTTCTTGGTGGTGGAACTAAAGAAACTCGACTGGCCTCTGGGATTCGGAGCTCCTCTGCTTCCTTAGCTTCCTCACAAAAATGCGAGGAGGAGCTGAAGGTTAGGATTTCTTCCTCGTTGTCATCATCATCTTCCACCTTCTTT…
CCRI584	(GA)7	TCCGAAGCTGAAGTTCCAGT	GGGGACCCTTTTCAAACTTA	59.989	58.02	193	rcrycc0_0018_B08.ab1	CAGCTTTGCAGCTACAGTTGCATCCCTTTTTTTCACGGAAAATGGTGCCTTCCCTAGGGTTTTAAGAGGGATGCCGCTCACGCCGTTACTGGAGCTTCGAAGAAGATCCGAAGCTGAAGTTCCAGTAAATGCAGCTGAAGAACACGCTATCGAAGCCATCACACTCCAAACTTCGATTTCTCCAAACTCAGAGAGCGAACGAAAAGGAGACGGAAAGAATCGAAGATCTTTGGAGAGAGAGAGAGAAGATCCGAAAAAAGAAAGAAGAGGCGAAAGAAATAAGTTTGAAAAGGGTCCCC
CCRI585	(CAT)4	GAAGCCAAGCAACGATAAGC	TGACTATGCGGATGATTGGA	59.988	60.033	262	rcrycc0_0018_H03.ab1	GTTAACATCCCAAAAAAGTTGCCTAAAACATTGCATATATGAACTAGTTATACATATTAGTACAGTTTGCAGATATACTTTAATTATCCAAGAGCTCCAACCTGCCATTTCACTGTTATAAATGCAATGTACTATGAGACAAAGATAAACAAGAACAAATCACTAGAACATTTCTATTTAGATCAATGGTGATGTCTCAGATGTATTAACAAAGTGATGAACTGCTCCAAGCTTTTAAGAAATAAGATTTGGCATCTCACCAAATACTAAACTGGATTCTTTCTCCAGAAAAAAACCTAACCTTTTGAAGCCAAGCAACGATAAGCAACTATTTAGGTGTCAAAAGGAGTGGGGTCTTCATTCTATAGCAAATTTGGTATCTTTTTACCAACGCTCTCT…
CCRI586	(AAT)4	TCAAAGCCATGAACTTAGCG	CTGCTGTCTCCTTTGTGGGT	59.062	60.298	232	rcrycc0_0020_H01.ab1	TGCTAATAGATATATTCAAGTAACTATACATCAAAGCCATGAACTTAGCGATCACCTAGAACCAATAACATCAAAAAGCAGCAGTGAATAATAATAATTTTTAACAAAAAAAAAAACGAATGCAGCAGAGCCAAAGCCAAATCCAAAGATTGAGCAAAAGGGGCACTCACAAAAGCCTCGTAACATTCCTTGACAGATTCCAGAAACATGAAGAAGGCTTTGCTTCCTCTAATATCCGATAAACCCACAAAGGAGACAGCAGCATATATAGGAGCCATAAGAATAATAATAAGTATAGCTTTCTGCTCCTTGGGGTTTTTCCAGTAAAAAAATGCTGTGACACAAGCTGCAGTGTGAAATGCAACGAAAGCACCACACAAAACGCAGATCCCATCAGAG…
CCRI587	(AT)6	TCCCCCTCTCTACACAATGC	TGAGCAGTGGAATGTCGAAG	60.073	59.984	139	rcrycc0_0021_F07.ab1	CTATAAAATACCGATAGTTCTCATTATATGGGCTCAGAAAAAAAAAAAAAGGCAGTCCCCCTCTCTACACAATGCATTGGAAATTCTCATAGGTCGGGGCGGGTGCTAAAAAAGGAAAATGAAAAGGGAGATGATTAATTTGTACAAGTGATCCATATATATATATTTAGTAGACTTCGACATTCCACTGCTCAGCTTTCTTCAATTGCTTTTTGTACTCGGCCCAGTCGATGCCATCAGCTGCAGCGAGTGAGACCATTATGTCATCAATTCCCTTCCCC
CCRI588	(ACCTCC)3(ACCCC)3	TGACATTGTTTTGCACCACC	TCTTCTTCACGTCGGAAACC	60.413	60.232	260	rcrycc0_0021_H02.ab1	CTGTAACAAAAGAACCCAACCAACAGGAATTTTATAAAATACAATAAAACCGTGACATTGTTTTGCACCACCTTACCTTGTCTCATAATCCATAACCCAAAAAATTCGTATTCAAAATAATAATGTATTTTCCATTTGTCAAAATTTGTGGTAAAGATCTAAGTTCTGCTCTAATACCTCCACCTCCACCTCCACCTCAAACTCAAATCTTTCTTCTTTTTCCAACCCTCTAAACCCCACCCCACCCCACCATAAAGATTATTTCTGCAACATAAAGAATCAAAGACAAATCGGTTTCCGACGTGAAGAAGAAACTGTAAACTTCAAGTTAGGTGAGAAATCCTTCTTAGCTCAGTATCAGCAAATTTTATGACATTCTGCCTTACCACAAGCCGATAG…
CCRI589	(GCG)4(TTGAGG)3	CCTCACCACGGTCTTCGTAT	CAAAGGAAACCCCACTGCTA	59.989	60.103	251	rcrycc0_0022_C04.ab1	ACTAATGAATGAATGACATAAACATATTATATTGAAAAACTCGGTTTCTTGCTTTTATACAATATATGCAACTCATGGTGAGTAATTAGAACAATGTAACACCATGGAAATGGAGAATCAATGGTCATCACACTCAAATGTGCGGGACTCCATTTCCGAAAACTGCTTCACAATCTCTCATATTGGAGCTTCTCAGACTTGATAAGCATGTCCGTGGGAAGCCAAGCTGGTGCAGTTGGGATGCCGACCCATGCAACAAGTGCATGTTCTCCTGTCTCAAAAATGCGTACATCCAGAACCTCACCACGGTCTTCGTATATGTAGTCCAAGCCTTTGTAATAGGGGGGATGCCCTACAGATAGATAATTAATACTGTTGAGATACTTGTCTTTATCCACC…
CCRI590	(ATC)4	AACGCATACCGATTCAAACC	GATCGTGAAGCTGATGCTGA	59.829	60.104	190	rcrycc0_0022_G04.ab1	GAAATCATAAAACGAAATTTTACCCATCACAAAATACGAGAGAATTTATGGAACAGAGTTTAATAAATCTTAACAGCGCTTGATGTTCAAGAAATAAAAGTTATCAATCCAATATAAAAAAAAAAACTTAAAAAGTTGTTGCAAACTGAGATTTGTCACTAACGCATACCGATTCAAACCAGCATTGGTTAATTCGATTCACTGCGCCTAGGAGAGGCGTGATTATCATCATCATCATAAATAGGGCTCCGGTCTTCCCCAGGGAGTGGGCTAGGGCTGCGGCTCTGGCCATTCTCTTTCTCTTTTGCAGGGTTCTTATAATCCCTGTCTTCAGCATCAGCTTCACGATCTGGGCTTCTGTTTCTTCCCCTTGGACTTGCACTGTAATCTGAACCGTTG…
CCRI591	(TGG)5(ATT)4	AATGTAGCTTTGTGGGTGGC	TCCATTTCTTTTTCGAGGGA	60	59.617	102	rcrycc0_0026_F08.ab1	CCTAAAACTCACCATAAAGTTTACTATTCATCAGCCAATAACCTCTTAATTTAATAGTAAGAGTATTATGTTATGGGCATAAGAGTTTGGGTTTGATCCCAAACAACCCCATCCCCCATCCCCACTTATAAAAAAGTTTGTTTTTTTTATCAAAATCCCCAATAAAATTGTACCTTAGAATTAATTTAGAGACAATACTTTTGCAATAGTAAATTATCATTCATTTCCAAAACCTTTTCTTCCTTTGAAATCTATGTTCCCTTTGGATGTAATAACCCATGAAAGGCTTGTATTGAGAAATGGCATGAAAATATGCTTCAAAGAATCCCCTATTCTCCTTTTGCAGCTCCTTCCACACTGTAACTGTAATGCATGGTCGAATGCTTGCATACTTTGCTA…
CCRI592	(CAT)4	TCTCATCAACCATCAGCTCG	GCACTCGTCACAAACTGGAA	59.942	59.88	209	rcrycc0_0029_B07.ab1	TTTTTTTATATACTCGAGAGATTTAATCCAATACTTGAAACTTTTAGTCAACCGCAGATAAAGTATCTTCTACAGCCAAGTTTAACTACAGAAAATGTAGGTCAATCCATCACCTCATTATGTATAGTCAATCAAGCAAGATGCACAACTACCTCCAGCAGCTGCATCAGCACTAAAGACAATGCCAAAGCCATCCAGTAATACAGACTATGGTAGGACATGTATATATACGTATGCATCATCAGAAGAAGTAGCTCAGTTAATCATGGGATGAGATCAAGACCTCGGGTTGAACTGGATAAACAGGAAGATTAAGATCTGGCAGTTCACCAAATGCTGCCCTCCTCTCCCTCTGTTCTACTTTGGCGGAATTTCCTTCCTCATTCTCATCAACCATCA…
CCRI593	(GAG)4	AACCGTCCATCTGTAGCACC	GGCGATGTCTCACAAATCAA	59.997	59.654	231	rcrycc0_0031_C07.ab1	AGGATATCTCTCTAGGAGTGAAGAACTTCATAAAACCAAACAAACATAGTATGACATATTTTTTATGCCTTTGGAAGAATGGCTTACATAGTACACACACAAATATAGTATATATTCCTTCAATATCTACATGCATGTAACTAACAGTCCGGGCACATCAAGAGAAAGTGAAAACTGAGGAAAAAAATATTCAGAGTTGCTGCCATTAGTCTTTATATACATCAATCTTGCACCATAAAAGAAAGAGAGATTTGAAAATGAAGACAAGGGAACCCTGTAATGGTGGATGCTGCTATTGCTTACTTGTTGGATTCAGGATTGGGCCCACTAGGGACTTCATGAACATCTGCTTCAAACCGTCCATCTGTAGCACCATTTTTTCCGGGGCTTTGAGCTGCT…
CCRI594	(AATC)3	AATGAAAAAGCCCCTTTGCT	TTTCAAGATCTGAATCGGGC	60.075	60.155	116	rcrycc0_0032_H11.ab1	GTAATAAACAGCCATTTTTTACGTTTCTTTCCTCTTTAAAAAATTGTAGTAATGATTAAAAAACACAGAAAAGGAAATATGAACTTATTTATTGGCCTTCAAAACAATATTAGGCCTGATATTCACTTGAAAAAAGAACAAATATAAACAGTACAAAGCTTTTTTTTTTCTTATTCTAAGAGAAACCGAACCAAACTCCTCGCTCCTTCTTAGATGCAAAATCCCGCGCTTTGTCTTCAAGATATCAACTCTGACGGTAACTCCACGAAGTGTTCCAATAAATCGAATCTTTCAGCAAAACCAGAAGTTTAGGGCAAATCGTAGGGAATAATGAAAAAGCCCCTTTGCTCTTAGATCATCAAATTCACACGAACTCTTCGATCACCGATTATTGTACTA…
CCRI595	(CCACCT)4	TCCCAAGTCTTCCACCATCT	GGTGCTTTCCAGAGGATTCA	59.505	60.195	273	rcrycc0_0035_A07.ab1	AAACCAAACTCGAATTCAAGTAAATCCATCTCTATGCAACATAGCACTACAATAACTAAACAGAATTATTTCATTATACATACAATGCCGATCATTATAAACCAAATAACATAGCTGACATACAAACCTCAATATATCAAACCGGTCCTTTCCAAAATTGATACAAGCAGTTTGCACAGTCTTGTAGTCCTTAAAATCAATTCCAGCATCATCCTTGACTTCCTCAACAACATTAGTCATATCAAATCCCAAGTCTTCCACCATCTTCTCATCATCTCTTCTTTTATGATCAAAGTAATTTTGCTGCACTAATCTCTCCATCAATTCTATCCACTCAGGCCATGGGTGTACCACCTCCACCTCCACCTCCACCTTCTTCTGCGTTTCTGACTCGCCCAA…
CCRI596	(AAC)4(CAA)6	AATTGGGTAAACCAAACCCG	GCCGACGGATTCAAGAAATA	60.802	60.038	233	rcrycc0_0035_F04.ab1	TTTGTGATGTTCAAAATACATTGGTTTTTTCTCAATCACAAATCCATAACTTGGAAGAAAGGCTAATGCTCTCTCTCACTAAAACAGTACACTCAATATTCTACACTGAAAAGACTAACTACTAGAGAAAAATAAATTGGGTAAACCAAACCCGAGCCGGACATGAACATGAACATGTCGGTACTTGTGAGAAGTCGATAAACTTACGCATAAAACAACAACAACAGCAACAACAACAACAACAATGACAACTACGGTGAGAATGAAATTCATTGACGCTTTTGATATCAAACATTGTAATGTTTTATATTAGCCTCCAGGCAGAGATGCATTAATGTCAGTGGGCTTATTTCTTGAATCCGTCGGCGACCAAGTATCGCCACGGAAAGATGAGGAGAT…
CCRI597	(AAAC)3	AATTAAATCAGCACGCTCGG	TGGGAGTCGAGGTAAGCAGT	60.23	59.867	127	rcrycc0_0035_G07.ab1	TGAAACTAACATCATTAAAGTAACATTAGTGCCAAAAATCCTACTAGCAAACCAGCGGTAACACAATTAAATCAGCACGCTCGGAAACAAACAAACGTAACAGTAGATGACAAGATTTAGACATGACATGTTTCCTAACTTCCCTAACACAAAGCTTGCCTCCATGGTTCTACTGCTTACCTCGACTCCCAAAATAGTTAAGAGCCATCTTTGAAAATCGGATAAGCGTGAAAAATATTTGAAATATGGCTCGACCCTTTACAATTCCCTCCCTTATGTTTCTTGCAGTTCGAGCCAATACTGGTCCTGATACTTCAGTTTTCTGACTGGCTACCACCTGCACCGAAGCTGATGAAGCAATGTCTTTTAACCCACACAATCTCTCCTCAGCTAAGCGAA…
CCRI598	(TCAC)3	CAAAAGCCTAAAGGGCAGTG	TGTGTGCTTTCAGAACCCAG	59.876	59.873	225	rcrycc0_0036_A05.ab1	GCAAATCAAGCACTCTCTTAATTTCATCAAAAACCTGCCCAAGCACATTCCTTTCACTTCTTCATATTAACAAATATTAATCAAAAACAAAAGAAAGCCAAAAGCCTAAAGGGCAGTGTAAGATTCAAAGCTTATGTATTAGCTTTACTATGTCAAAGCATGCATGCTATGTAGTTTCTTTGCCTCACTCATTCACTCACTCACCCTGCCATGCTTGGTCATAAATGTGGTAGCTTCCCCCCATTCTTTTAGCAGACATATGGTCATCTCCTACACCCAAGAAATGCAGTTGAGAAGTTATCTCTGGGTTCTGAAAGCACACATCATGATGTTGACCTTGACCCTCTGATACAAGCAGAAGATTCTCTGGTTTTGTCTTTGGTGACTCAACTTCTGTCT…
CCRI599	(CAT)4	TGGCTAGCAGCAGTTTTTCA	AATCCTGGGAGAAGGTTGCT	59.752	60.074	238	rcrycc0_0036_E03.ab1	GCAAAACTTTTATTGACCCCATTAACAAAACATAAGAAAAAGTTACAGCAATTGTTGTGGACTTAACTAATTGCCTATTTATTAATGGCTAGCAGCAGTTTTTCAAGGTACACAACCTTAAATACTAGTTACAGATAACATGTAGAGTGCATCATCATCATTGTAACTAGTAACAATTACCAATAACCAGCATAGATATATGATTATTGATGCAGGCAAAATGAAACGGTGAGACTTATTAGGTTCTATTTTTTGCGTTAGCTGCAGAAGGGTAAGAAGCTAGTTGGGACTAAGGTTGCATTCAGCAACCTTCTCCCAGGATTTGAGAGTTTTGTCCTCAGTATCTGTTTTATACAATGCAAGGCGACTTATCTGGAAGCTCAGGCTACCGATGCTTTC…
CCRI600	(AT)6	AAATCTTCAGTTTCACTCGCC	AGGGAGTTCCTGTGAGAGCA	58.45	59.986	115	rcrycc0_0038_A05.ab1	TTCTTTAAGAATACAAATAAAACGTCCTTATTCATTAGCAAAGATAACAAATTGGATTCATGGAAGTTTTTTTCTAAGTTTCTTACAACTTGAGAAAGCTATTGGAAACAAAATCTTCAGTTTCACTCGCCTAAAATTCTAGGACTGACTATAAGAATTACACTTTAAATATATATATATACACAACATAATCACAACTCTCCAGTGCTCTCACAGGAACTCCCTAAATTGGCCATCGTGTCGTGAACTGATAATCGAATGATATTGCTGCCTGATGATCTTGAAACATCTAGACATTCCTGAAGGTCAGCATCACAAGCTATCAAAACCCATTCATTATCATCATCCAAATACTTGATATCAAAAGTACCCACCTCCAGTTTCAGCCTCTTGGCCACT…
CCRI601	(TGG)4	CTTGCCACTCCACAGGGTAT	GGGAGGCACTAAGATGGACA	59.989	60.073	149	rcrycc0_0038_F03.ab1	ATAGTCTTCACTAATAATATTATCATTAATACAGAAATTACATGTTGATTAAGTCAGGAATATAGCTAAGCCATTAATCACTAAATTTACCTCATGATTAAAGCACAAGGGGTTTTCCCCCGTTGCCACCAAAAGTGAATCCATGGCCTGGTTGTGTCTCCGAGGTGGAACCCAGAGGTTTATTTGGTGCAACTTGCCACTCCACAGGGTATGGTGGTGGTGGCGGCGGCGGCTGCTGGTTATCATTGGATCGTTGCAACTCCAGAATCTGCCGCTTCAAGAACTTGACATATCGGATAGCTTCGTCCAGCATTGATGCAGTGTCCATCTTAGTGCCTCCCGGGGCAAGTCTTTTAAGAATTCTGATCTTTTCGCTTATCCTCTCGCGCCTGTGACGAG…
CCRI602	(TTC)4	AACCCTGACCCTGATTACCC	GTCATGGGATCGGTGGATAC	60.052	60.018	159	rcrycc0_0040_C03.ab1	TCTTGAAAACAGCTTTTAATTTACATTATACTAAATGATTTTGCATTACAGGAACATACCAAAAAAAGCTATGAAATTTTACAATCTGATCATCTAAATAAAAATAATATTTATATATTTTCAGATATTTTCCTCTCCTTTTTCTTAGTGAGAAGAAGATAAAACCCAGAAATGGCTTCAAAATGAATCCAGAAATATAATGGAAAAAAATTAAATATTTCAGTTCACCAAATCCGAAACCCAATCCAAATTCGGATCTCCAGAACCCTGACCCTGATTACCCCTTCCCAAACAATTCTCTTTACTCAATTTCTCAAATAATTTTGCACGTAAATCCCTTCCGGATTCAACTCTTTCCATGGCTGGTTCTTCTTCTTCACACCATTTTTCAAATAAATC…
CCRI603	(CAC)6	CCCCAGAAATGAGATTTGGA	TGGTCCTTATATGGGCAAGG	59.864	59.778	270	rcrycc0_0040_G08.ab1	ATGCCATCCAAATAAAAGTAGATATATATTACATTTAATTAGTCACTTTCATTTACAGGAAAATATCAAGCTGCTTAAATGGATTAATATTTTGACCACTACTGCAGCCTACACAGGTAATTCTGTTCATTTCAACCTCATGTTATAAAATAGGGCTTGCCTTGGATTAGAAAGATCAGGCCATAAACCTATCCTTCTTTCCCCTTTTGCTCCATGTAACCACTTGCTTTAAGCCTTGATAGATACTTCCCCAGAAATGAGATTTGGAACGAGAAAGAGTGTTAAAGCTGCTACCATATTCATCTCCAAAAGATGGGAACACATCCTTTCTTCGAGAACCAAGAAACCCTTTATCTCTCTTCACTCTCTTGCTACTAACCACCATGGCACCACCACCAC…
CCRI604	(AAT)4(GAT)4	GGAACGTCGGGAAGACATAA	TTCAGATCCGATGCTTTTCC	59.933	60.155	252	rcrycc0_0042_C02.ab1	TCTTTATAAAAGAATATTTTATCGGAACTTTACTCTTGTTTTTTTACATAAAATTTAATTTCAATTTATATGCAATATTAAAAAGGCAAAATTTCAAGAGGTTAATTCAGTCAAAAAGCATAGTCTTCCAAACAAATTGACAATCAAACTTGATCAGGAAATTCATAAAGGACGTTGAATTTAAGCGTACTTCCATAAAAGAATTACCGCGAAAAGAATTCCGAGTTTTGAGAGTTGATTAGAAGGAAAGACAACTTCCAAGAAAGAGAGCTGCTTTAAGCGAGGGAACGTCGGGAAGACATAAATCTGCTAATTACATTTTATATAGACTGGAATCTATAAAGATAATATACAGGTGTATAATGCTGCTACCGGAGGAGAAGGTTAAGAAAATCCAAG…
CCRI605	(AAT)4	GCCTTTGGGTTTATGAAGCA	CAACATTGGCAAGAGCAAGA	60.074	59.988	260	rcrycc0_0042_D01.ab1	TTATCATAAAAGTCATCAAATAAAATTGAAACGATGAATAATACAGTGCCTTTGGGTTTATGAAGCACACATTTCAAATTGGCACTCAAAATGGGAAACAAAATAATAATAATAAAAACTTCTCCAAAAAAAACCCAAAAACCAAGAGTTGAAGATAAAAACAAACAGGGATTATTTAGCAAGTTTGAAGTACAAAATAACGATGATAGCAATGATGAGGAGTGATATAATGATACCTACGATCCACTTGTTCCGGCTCATCCTCCTCGACATATTTGTCAAAATTCTCTTGCTCTTGCCAATGTTGTCATCCACTCCATGAAGCGTGTTATTGGCATGTAAGAGAGACTGTCGTTGGGAATGCAAATCTTGAAGTATTGAAATACCAAGCTCTTCAGT…
CCRI606	(CTTTT)3	ACATGATGCATTGCCTACCA	AAGGGCTTCTTCATCGGATT	59.955	60.039	223	rcrycc0_0042_G08.ab1	GACACAACATGATGCATTGCCTACCAATGAATTTTCATTCACTCTCACATGAATGTAGCATAGGGTACAAATAAAGAAAGCATTGAAAACCGACCTTTTCTTTTCTTTTTCTTTTTTAATTACAATTTGGTCACAATTAAGATTCATGTGAACTTAGGTTTAAGCATAGATGAAGCATTACTTTGAAGGTACACGGGACCGAGCTTTTGAATCCGATGAAGAAGCCCTTTCTTATGGTCTTGGCAAGTTAGGTTCGGTACCGAATTCAGGGTTCCATCTTGATTAAACGATGACTCGAATTGTTCCAACACTTTTACTATCTGCCAGAACTCTGGCCTTTTTTCTGCGTGTAATGACCAACATTGCTCGACTAATGCTCGCATGGCAGGCGGACAGTCT…
CCRI607	(ACA)4	GTTGTCAAAACCCGACAACC	GAGGTAAAGGGGAAGAACCG	60.255	59.934	293	rcrycc0_0046_C12.ab1	CGATAAAATTTGAATCAAATAATTCGAAAAAGTGGAGAAACAATAATTTTTATGTTGTCAAAACCCGACAACCACAACAACAACAATAATTCACTAAACTTAAAAAAAAGAAGCAAATTTAAAAACAAAAATTAAAAATTAAAAAAAAGAAAGTGAAATTAAGATGAATTTGATTTGGATCCATTGGAATCTGATTTGTAAAGCTTATTATAAGCCTCAAGTTCCTCATAATACACATCCCAAACGCACCGCACGCAACCGCTGCCGCAACAATCTCCAGGCTCAGGCTTCTCCGGTGGTGGCGGCGGCGGTTGTATTCCCTTACCCGGTTCTTCCCCTTTACCTCCCTTTTTGCTATCTTCGCCGGCACCCTTTATCATCGTCTCTTCCAACTTCGCA…
CCRI608	(CTT)5(AG)10	AATCCCGTGAGAATTTCGTG	CTCTTACACGCCGCCATATT	59.933	60.117	273	rcrycc0_0046_F06.ab1	GGGGGGGTCGGTAATGAATGACCTCTAACAGACAATCCCGTGAGAATTTCGTGAGTTTTATCTGTCAAGCAATGCAAAATCCGATAACACTTGTTTCACAATAAAAACATTTGGCTTTGCTGTTACAAACGGAGGACAAAACTGGGGAATTTCCTGAAGTTGCTGCCAAAGCTTCTTCTTCTTCTTTTTACACAAAAACAGAGAAATGGCCTTGGAAATTAAGTCAATGCCTGCTTGGATGTAGAGAAAATGTCTAAAAAATAAGAGAGAGAGAGAGAGAGAGGCGAATATGGCGGCGTGTAAGAGTACAGACACCTGCCCTGGAATAAGATTAAAGCTTTAACCTTTTCAGTACATTTTAGAAAAACAGAACAAAAAACAAGTCGATCAAGTGATACG…
CCRI609	(TTC)4	CCTTGCTTGCCTACCCTACA	ACGTGCAAAGATGTTCGAGA	60.262	59.445	294	rcrycc0_0046_G09.ab1	GGCAAAATATAAATTGCATTAACTTGCAAGGACCATAAAAGAGCATACATAAGCTCTAAAATTTTACAATATTTAATTACTATTTTTTTTAATACAAATAAAAAAGATTAGCAACTTGGATAATCATAATTCAAAATACTTAATAAAAAACACAATATCAACCATTACAATAACCCCCTTGCTTGCCTACCCTACACAAAAAAAAAAAAGAGCTTAAGCTTCTTTTTTTTTTTTTTAAAATTTTCAAATTTCTTCTTCTTCCTTTTTAACCTTTTTAGAGGCTATATTCACAATGAAAAAATCTCAAAATAGATTAAAAGTTAATTAAATAAAAAAAAAAAAGATTTTAGTTTCACTTTTAGTTTACCAAGTCCGAAACCCCATTCAAACCCGGACCTC…
CCRI610	(TTC)6	ATCATCGGCTGATTCCAAAG	GCTATGATCGGTGTCCCACT	60.036	59.957	262	rcrycc0_0046_H06.ab1	TGATCAATCAAATCACCACATTCGCGATTTCCAGAACATAAGGACCAAATTCGATGAAAATTTACAATTAATCAAAAACTTAATCACCCTTGCGGAAATCATATCGATAATAAAAAATCACACGACAAGTGAAACGAATAAAAACGGCATCACGCAAAAGAATTTCCAAAATCAATGACGTATATAGTAATCTAAACCGAATGGGGATTGCATTCTTTGGAGTAGAATTGATTCTTCTCAATCAAAGTCTTAAGCATCTCATATGTGAAGTTCGGATCATTTGGGTCACTGGAATTGGAATCATCGGCTGATTCCAAAGTACGAGGTCGCGTGCAACAAAAGCCACCGTAAAAACCACCACCGGAACCCACCCTTTTACTCGAAGAAAAAGAAGATGAC…
CCRI611	(TTCC)3	GGCACAAACAGCAGCTACAA	TGCATCTGTTCTTCTCGGTG	60.058	59.984	232	rcrycc0_0047_D12.ab1	TTTAGAGAAGACAACAGGTCGTCATTCTTTTTATACAGAGAACAAACAAAAACAGAATAAGTGTTTTCACAGGCTTGTCTTTGCTTTGGTAACTTCTAATCTAAGTCAAATTAACAGAAAAACAAACAATGTCTCAAGATGGAAAAAAGAGAGGAAAAGTTCCCAAAATCTACATTTTCTTCAAATATCCACAAAACCAAAACCTGATCTCCAGCTAAATAAGGATTCAATTCAGCTTAATCACTCACCAGAATTCTTCCTGATAAGTGCAAAGTAACCCAAAACGGCACAAACAGCAGCTACAAGGTTCCCTTCCTTTAACAAAATCTTGAACACAAACCCAACGATCTCTCTAGTAATTTTCCTTCCTTCCAGCACCAAGGTCCTCTTTGGTTTCCC…
CCRI612	(AGC)4	AGTTCAGGCCAAGAAAAGCA	TTCAGGAATGGGAGATGGAG	59.993	60.003	144	rcrycc0_0050_E10.ab1	CAATACCAACAACTACGCACTCATCATTTTGATTTCAGCCATGTCTCTACACAGATAGAAATGGTAGACTAAACAAACCAAATCACATGGCATTGAGTCATCAAAAAGAAGAAGAATATATCATAGTCCTATTTCTACTCTACTTTGATATTGCTAATAATTTACTCTCAGCACTCATTAATTCACCTTGTGCTAGGAAAAAGAAAAAGAAAAAGGGACATGAAAAAGACGAGGAACCGAAAACAGAAGATTCACTTGAACCCATTTCCTGGGGTTGAAATAGCAAGTTCAGGCCAAGAAAAGCAATCCCCACCATCAACAAACCCAGTTTCTCCACCTTCAAACTGCCATGGGTTCCCCATTCCCGTAGCAGCAGCAGCACCACCACCATTGGCACCA…
CCRI613	(TTC)5	GTTCCACCCCATTGTATTGC	CCCTCTCTTCTGCCTTGTTG	60.059	59.982	220	rcrycc0_0052_C06.ab1	TTTTTTCTTCTTTTAGGAATTAATTAGCAACAATTTTGAATCTTGAATAACAACGGGATCATAGTCTTTTACAAAAATTCCTAATGATATATCATCTCTCCGACAAAGCTAAAATTAAGAGAACAACAATCTTATCTTAGCTCTGCTCCTCATTATCTAAGACATCCTTGGCAGCAGCTGCCGCCATCAACTCACCGAACTTCTCTGATTTCCCCAGCAGTATTTCAATTTTTGCTTTTTGAACTGGTCGTCCCCCTGATTCTTCTCTCATGTCAACCGTAGAAGTCATGATTTTTTTCTCAACAGCTAGTCCATTGTTCTTCAATATCTCAGCAATGGTAACAACTGTAGCAATAGCCATTCCAAGTGCAGAGAGTTCCACCCCATTGTATTGCTGCA…
CCRI614	(TATG)3	GCATCTTCTCTCCATTTCGC	GGTGAAGCCTGTTTGTCCAT	59.923	59.973	146	rcrycc0_0054_E12.ab1	TTTGTTTGAAGTTAATTATTCTGATATGAGCAGGCTCACTTCTACATTGTCACCATTATTACACAAATATCACGGGGTTTCTTACATTTCAACTTGTTATTTTCAGCTAACAAACCCCAGCATCTTCTCTCCATTTCGCTTTATGCTGAAACAAAGAAATGTATATATACATATATAATATATATGGATATAGAATATGTATGTATGTACTCACACGATTATTCTCAATTCTCATACCAGCATTGATGGACAAACAGGCTTCACCTCATGAAATTGTTGGCTTTGGGTGCAAGATCAAAATCTATGTGACCCCATTGATGCATACTTAGAGCAGAGAGGGTTTCTTTGAAGAGATTATTAGTGTTGTTCTAGTAGTGATGCTTTTTGTCTTCCTTTCGT…
CCRI615	(GAAA)3	GTAGGCAACATTTGCAGTCG	TTTTTCACATGCAAAAAGCG	59.347	59.858	239	rcrycc0_0055_A05.ab1	TTTTTTGCAGAAAATGCTACCTGTAATATTAATCAAACTGTATGGACAGAGCAACTGTCATACTGTAATTTATACGTACGTAGGCAACATTTGCAGTCGATGCAAGACGAAAGAAAGAAAAAACCCAAAAAAATGCACTTCATGGATGAAAATCCGCAATCGGTTGTGATAATCAAGGCTCTCTAGCCCATTGAATCTTAAAAGCTTGATGCAAAGCGAGGGGTAAAAAGGGAGTACTAGAATTATACTAATTCCAAAAAGAACCTAAGCAAAGCCAATAAAAGGTAGAGCTGCAGTACGCTTTTTGCATGTGAAAAAGGCATACATGCACTCTGTATTTTCTAACCATACTTGCGCTCTGTATTTTCTAACCGCTTATCTCTCTATCCATTTTCATTC…
CCRI616	(TCC)4	CAAAAACCCTTGAAATTGGC	GGGGACTTTGTTTTGTAGTGC	59.429	58.616	115	rcrycc0_0055_A11.ab1	GCTTTTTGAACAGGTCGTCCCCCCGGTTCCTCTCGCATATCAATGGTAGAAGTCATAATTTTTTTCTCAACAGCCAGTCCGTTATTCTTCAATATCTCAGCAATGGTAACGACCGTAGCAATAGCCATTCCAAGAGCAGAGAGTTCCACTTCATTGTATTGCTGCATATATCTCTTAGCAAGATTAACGTAGAAAAAGAGGGGTTTTTTAGTATTGGAGACTTGAATACGGTTCTTCTTGTTGTTGTTGTTTGAAGCTGATGAATCCATGATGTTCAAGTTGTTTACTCCCTCTGTTATGCCCTCCATTTTTTGTTCCTTCAAATAAAAGAGATCCCCAACTAGCTATGTAACTGCTCCCTCACCAAAGTAAATGAGAAAAAAAAAAGCTTAAAGGGGA…
CCRI617	(TTG)4	GCCATTCCAAGAGCAGAGAG	TTGGTGAGGGAGCAGTTACA	60.096	59.288	244	rcrycc0_0055_A11.ab1	GCTTTTTGAACAGGTCGTCCCCCCGGTTCCTCTCGCATATCAATGGTAGAAGTCATAATTTTTTTCTCAACAGCCAGTCCGTTATTCTTCAATATCTCAGCAATGGTAACGACCGTAGCAATAGCCATTCCAAGAGCAGAGAGTTCCACTTCATTGTATTGCTGCATATATCTCTTAGCAAGATTAACGTAGAAAAAGAGGGGTTTTTTAGTATTGGAGACTTGAATACGGTTCTTCTTGTTGTTGTTGTTTGAAGCTGATGAATCCATGATGTTCAAGTTGTTTACTCCCTCTGTTATGCCCTCCATTTTTTGTTCCTTCAAATAAAAGAGATCCCCAACTAGCTATGTAACTGCTCCCTCACCAAAGTAAATGAGAAAAAAAAAAGCTTAAAGGGGA…
CCRI618	(TAAA)3	TTTCTTGGCCAACATTCTGT	TCAAGGAAGCTTTGGTTTGC	58.201	60.365	255	rcrycc0_0055_G11.ab1	TTTTTTCTTTTTTGGCAAAAGTCTCTCGTTATTTCATTCATTACATAATTAATGTCTTTTCCATGATTAGGTTCTATATCAAGAAGCTTTGCTTAATAAGTTAAGCCATTTCTAATGTTGAAGAAAACCATTATTTAAGTAGTTTGTGTAGTTAGAAACCGGATGACTGTAATGATCTAATTTCTTGGCCAACATTCTGTATTGAAAGAGTTCCCACTTTTTTTTTTATTTCAAGTGAAATAATAACATCTATTCTTTAAATAAATAAAAACATGATAAAAATCAACATTCAATTTCCTACCACTTTGTTGGAAGCTCTGGATTTGTCACCACTACTAGTGTCTCCATGATACAAATTTTTGCAACCTCTCACTGTTTCCATCCCTTTATGTGACATTT…
CCRI619	(AAAG)3	ATCCCTGCAATGGCTTCTT	TTTTACTACCATACGCCGCC	59.644	59.985	191	rcrycc0_0055_H03.ab1	AATCTACATCATAAGAAGAAAATAAATATTAGAAAAAAGGAAGAGAAAAATATTATTACTTCATACATCTTCAGAAATTTCTCAGTTCCTTTTTTTTTCATCCCTGCAATGGCTTCTTCAGATCTGCAAATCTTCTACATTTATTTTCACCATCTTTTCTCCTTTAATTACTTTTTTTTTTAATATTAAAAGAAAGAAAGGAAAAAACCCAACATGGAAATAAAAAGCCAATGTGTTGTTGATGATAAGCTTCTCGCCTCCGACGGTGGTGGCGGCGTATGGTAGTAAAAAGGGAAGTAAGGGACGATAGGGTTGGGTGGTGGCGTTGGGTAGTTTTTGTATGTAGGTGGAGGGTAGTACATGCCACCAATGACACCAACGGGTGGTGGTGGAGCGTAG…
CCRI620	(GTAG)3	TTTATCAAACCCAGCTTGCC	GCCTTACACCAGGCCTATGA	60.074	60.096	246	rcrycc0_0056_E03.ab1	TTTTTTCTTTTTTCGAAGAAACTTTGAAAAAGATTGTTATTCATTCTGCTAATTAGTTTACACCTATAAAGAGAGAAATTAACACAAACAAGGAAAACAATCCCTAAAAAACAGTAACTTCCTAAGAATCAGTGACTGAGATTGGTTTCTATTTACAAGGGAACTCCTAGTAATAAGGTAAGTTTTCTGTCCTTAATCTTAGGAATTCCAACACTCCCCCTCAAGGTGGAGTGTAGATGTTTATCAAACCCAGCTTGCCAATAAGTTCTTCAAACATGTTTCTGTTCAAACTTTTAGTTAACACGTCTGCAACTTGTTGTCTAGTAGGTAGGTAGGTGATGCACACTACTCCTGAGTGTATTTTTTCTTTTATAAAGTGGCAATCTATTTCCACATGTT…
CCRI621	(AT)7	GGCCAGTTGGAGAAAATGAA	GGCTGTTGGGCCTGTTATTA	60.051	59.96	155	rcrycc0_0056_F07.ab1	AGACTGTTACAAATGTCCTCCCTTTTATTTCTTTGTTTTGGCCAGTTGGAGAAAATGAAATTGCCTCTCTCTTTACACTAATTTCATATATATATATATTGTACAAGCCCAATAATGCCCAGGCCCACATAATAAACCCAAACAAAAAAATAAACAGTCCAACACTAGCAGGCCTAATAACAGGCCCAACAGCCAATTCTCAAACCCTAGCCCAGCGAAATCAATTTGCTGAAACCCTCTCCAGCCGCCGCGAGCCTGCGCACTACCCCCTCCGCAACAGTAGCCGCCATTCGCGCGAGTTGCGCCTCCACGTACGGGCGCACTCCACGGCCACCGAACCTCTCTCGCCGGATTCGTCGAGTCGGCGCTATCTCCGTCGCAGTCGGAGCCTTGGCGCGA…
CCRI622	(GAA)4	AGCCAAGCCTACACTGGAAA	GGGGGATAGGGGTTTCTGTA	59.875	60.011	254	rcrycc0_0056_F11.ab1	CTATTAAAAGACAAGGAAAAGCTCTTTTGGCTTCATTCCAGCATGCAAAACGACAGCGCATGGCACTGTCATTACAAAATTAGCCAAGCCTACACTGGAAAATTACAATTGAAATTAACCAAAACGAAAAAAAAGTTTTCCAGTTCTTGGCAGCTGCATAAGTTTCTCAATAAGCTTTGCGATGATGGTGAGAACCTGAAGAAGAAGAAGGTGAAGGTGTTGAAGGTTTAATTTTCATGGAAGCCAAACAGCAATTTTCTCTCTTCAAACTCTCTTCTTCATCCATGAAAATTTGCCTGCACCTACACTCCACGCTACAGAAACCCCTATCCCCCTTGTACATGTAGATGTCTTTTCCAGGCAAAAGTTTCTGTTTGCAAAGGAAGCATTGTTCAAGAA…
CCRI623	(GGGTT)4	TCATTTCCCAGCACATACCA	TAAAAATGGTTGCAGGGCTC	59.924	60.074	227	rcrycc0_0057_C06.ab1	CGAGCGTAGGAACAGAGATTGAGCGTAGGAACAGAGATACAAAATCTCAGTGAAAAGGTGCACCATGCATACTTCATTTCCCAGCACATACCAAGATTTAATACACACAAAAAAAGGGGGCTATTTCAGTTGACAACTAAACCAACCTACAAACCAGTTAAAGATCCTCCGATTAAATATTCTAACAGTACGAAGAACAAACTGAAACAGTGTTTTACAGAGCTAGGGTTGGGTTGGGTTGGGTTGTGTTGTGTGCTACCAGGAGCCTTAAAATGTCCCGGAGCCCTGCAACCATTTTTATCAATCAAACTGCAGTCCTTTTTATCTCCGATCAATCTCTATCCCCATTGCTTATTATAGTTCTGCTTCATGCTCTATATCTCACTTCCGATTTTGGAT…
CCRI624	(TTC)4	TGAACATCGATGGGAAACAA	TGTCATGCGGAAGCTTCATA	59.9	60.366	119	rcrycc0_0057_E01.ab1	TTTTTTCTTTTACAATATGGCTGAATTCACATTTTAGACAGATAGATAACTTACATTAGTCTAAATTACCCACCACATACTGTAGGGAGTTGCAAACATCTAAAGGCGAAAACCCAAATGAAACATAACAGAAACCAAGAAAAAGAAAACACCTCTTTAAATGTCCAAAAAAAGGGGGAAAATTTAGATAGCAATATTTACAAGCAGCTGACAAATCCACTTAACAAGCTTTGTTCTTGTCATCATCCTTTACTTCATTTCTTACATGATCCAACGTTGATGCATGACCCGGATGAACCTTTTTGAACATCGATGGGAAACAACAACCACTGGATTTCTTCCCTGCAAATCCAACATCCTCACTCTTTGCTCTTTCTTCTTCTTCTCTCTTCATTTTCT…
CCRI625	(TTTA)3	GGAGAAAATCCCTGCTAGGC	TGGCCATTGGAAGGTTAGAG	60.173	60.066	221	rcrycc0_0058_A07.ab1	CTTACCCAATATATAACTTTTATTACGTCATTATTATTACATAACATAAAGATCATTATCGATACAACTCACACATTCTTAATAGGAGAAAATCCCTGCTAGGCCATGAGCCTATTACATAAATTATGAGATAAATATTCATGACCAATAAACCAAACACGAGGAAATACTAGTAAAATAGGAAATATGATTAATATTGTTTAGGCCAATCAAAGATAATGATTAGCCACTTTATTTATTTATTTGGTTTAAACATGCATAAAGCTTATGTGTTAAGATGTTAACCTCTAACCTTCCAATGGCCATTATCCTCTTGAACCATTCTTTTGCGATTCTCACCTGCCCACCAATGGTCAGGAATTTTGTAGTCATCTTTCAGGCGGTCTAAATACTTATTCA…
CCRI626	(GAG)4	CCTTCCCTTGAACCCAATTT	TAACGGGGCTTTTGTTTGAG	60.159	60.103	152	rcrycc0_0059_E02.ab1	ACCAAAATAATATCATATTTCATAAATAATTACAGGTTAAAAGAAAATAATAAAAAATTAAAAGTAGTCCTCAATCCTTCCCTTGAACCCAATTTGTCCAAATGTAAGAGTGATGAACAGTCCCAAGTGCCATAATACCAACCACAACCAAAACTGAGAAGTAAGAGGAGGAGGAGTAGTGAAGTGAGCAAGCTCGGTTCCAATGCTCTCAAACAAAAGCCCCGTTAAGCTCTTGCCATTGATTGCCGGTATGCTTGACGGAGCGATCCATCCGATCAGCCCAAATCCTATTACGTTGAAGTCCCTACGCAGTCAGTCCCTCTCAAAGCATGTGAACTTTCCCCCA
CCRI627	(ATAC)3	ACCGCTGCACCTAGAACAAT	CTGCAACACTTGTTGGATGG	59.763	60.152	130	rcrycc0_0059_E10.ab1	ATGGGTCTGTTATTGGTAAACCAACAACGTTTACTGCACCCAGGCTGGTTATAACATCTACCATATATGATTATCCCGCATATATTTTCCCATATTTTCTAATGTAATCAACCGCTGCACCTAGAACAATTCTCCCTCCCACCAAAAATTAATGTTATATATACATACATACTACTATACTAATCAATATGCAGGTCAATTTTAGTCGAAATGACCACAACCATCCAACAAGTGTTGCAGCCC
CCRI628	(CAAGG)3	TCCCCACCAGAGATAATTCC	AGTTGGAGGGGTTGAGGACT	58.787	59.968	162	rcrycc0_0059_H12.ab1	ATCCCCACCAGAGATAATTCCAAGGCAAGGCAAGGCAGCAATTTAATATATGCCAACTATAATTTTCTTTACAAAGGGAGGAAATGAAAAAGGAACATAGCGCAATTAAAGGAGGGGGAGGGAGGCTATAGCTAAACTCACTTAGTCCTCAACCCCTCCAACTAAGCACTTCTATTACAAGTAATGACACTTAAACCCTCAATGCCACCTGATCTTGCCATGAGATCTTTCTTTTCCCAACTCTGTTCGGTCCGTTCCCGGTGTTCCTGCAGGCTGATATTTTGATATCATTGTGCTGCTCATCACTTGCCATTCGGATTGAACTTTTCTTGAATTCCTCTATTCTCATTGAATTGTCCATAGCTTGTAGTTCTTCCTCCTCTCTCTACAATGGAAGAC…
CCRI629	(TCTT)3	GAGTCCTTGCTGGTAGCTGG	CATTAGTTCCATTGCCACCC	60.012	60.192	218	rcrycc0_0060_G04.ab1	TTTTCGTACAAATTGGACCACCTTGTCATGATATAGCTTTCATTATTACACTGTCAAGATTTCCCTTGCAAACAACAATGAACAAGATAGTGAAAAAACGAAAGGGGAAGTAGGTTTATAACATGGAAGAAACTAGAACATAAGCTTCTTGTAAGTAAAAAACAAATGAGAGCCAATGAAAAAAAAAAAGAAACAAAGAGGTGCCCTTTTCTTGAGAGTTTGGATCAGTTAATATGTATGTGAATACCAATAGCCACCATCAAGATAGTGATTATGCAGAAATATATGACAGCATGAACTAGGATGGCTATCCCACTTGTGCACATATTACCAAACTCTATCACTCGAGTCCTTGCTGGTAGCTGGAACAACAACCCTGGTGACAACAATATGAATAAA…
CCRI630	(AAAC)4	TCGAAATTCTAGGAGCCGAA	AATGGTTGGTTGATCTTGGG	59.916	59.647	240	rcrycc0_0061_D04.ab1	TCTTGAATATGGTGGCTTTGTGAAAATCTAGTGTAAAGTAAGTGCGAGGTCGTATAGAAAACAGGAGGTTTTTTAGAGGTATCTTCCGATTCCAAAGCATACGAGCGGTTGGGGACAAATATCGAAATTCTAGGAGCCGAAGTAGAACCTGGAAAGTTCTAATACCTAGGGGCAATCATTGTTTATCAAATCTCATACAATACAAATTATGTTGGTATGATATTCTAAAATTAAGTTTTAATCCTAAAACGATTGATACAATTTCATATCATCATCTAATGATGAAATAATCAAAATTCTGAAATGAAAATATACACAAATAAACAAACAAACAAACATGCCCCAAGATCAACCAACCATTTTTATTTGATAGACAAATGGGTCATATGACTACACTTT…
CCRI631	(CTAT)3	TTCCTTCCTCCCTAAGGTCG	GCCACAGCACTTCAAAGTCA	60.56	60.032	136	rcrycc0_0062_A05.ab1	GCAAATAAAAGCAGGAAACTTCACTTCACCTTAACCCAAACTCTAGTCTTAGCCACTTGTTTTAAACATATTTTTAAGGCACTGCAAAGATTTTGTTGCATCTAAGCATAAAAATATCGGGAATATATATATCTCAACGAATAATAATAGGACTCTAAAACGATTCCTTCCTCCCTAAGGTCGGAATATCTTTTCTTCTATATTCTCTTGATTGTTGTTATCTACAATCCCTCTTTCTTCCTATCTATCTATCATAAGGGAAATCAAAGTCATTTTCAGTGACTTTGAAGTGCTGTGGCTGCTGCCCTGAGCAATACAGATTCCACATTTTCAGGTATGCTCTCTCCAGATTTCGTACCCAGCGTGCTGTGTCAAAAAGCGGGCAAGTTAAACGAGCTT…
CCRI632	(AGC)4	TCCCTCCAAACTTCCATCAG	AGCTTGCTCGTGATGTTCCT	60.042	60.02	265	rcrycc0_0062_H12.ab1	CCCCGACAATCTGTGGTGTATGCTTGTATATTCCACATTTAAAAAGTTATAAACGTCCAAAGACCTACACAAAGGAATCTACACCACCAAAATTGCATATTATGAGAGCATATATTCCTGCTGCTACTTGTATCCTTTATCCAATCAAAATTTTCAAGTCCTTGATGAAGCAAAATTCTTAGTAGACCAGAAAACTGGGATCAGCTGGCTCTTGTGGGTCATGAACTTGCGTAACGGTTATGGAGAACATACTTCACTACTTCATAAAATGAAACCACGATCCCAACTGAAGGGCTGGCACGGCCTACTCGAGGACCCACTCCTGTAAAAAGCCCCTTCATCCCTCCATCCCTCCAAACTTCCATCAGTGTCTGTCGCGTTGTCATTCGCAATGCCCTC…
CCRI633	(TTC)4	ACCCTTGCCCTTTGTCTCTT	CTGCACAACAAGTGTGGCTT	60.11	59.946	257	rcrycc0_0063_B06.ab1	CGAAAAATAGGGGCCCTTTGGAGCATGGATGTGGAGTATTTCATGATTTTGCAACGTATCTTGAATGAGCCAGCATCAAAATTGCCACTATATTAAAAATAATACAATTCCTTTAAATATATGAGACTCACCGTAAACTAAAATAATTCAGTGTACAATCATCTTAAACAGCACGCTTCCGCTTAGATCTCTTGCTTCGTCTTGGCTGAAAAATATTAGGAACTTGATTGCTTGTACTTGAAGAATATGCTTCTTCGAGAGCCTCATCACCCTTGCCCTTTGTCTCTTCATCTGATTCCCCATCAGAATCAGATGCTGAGTCTAGACTCTGAGACTCTTCTGCTGGCAGAGCCTTGCTTACTTTCTTCTTCTTCTCTTCTTCTTTTAACTGCCTGAACC…
CCRI634	(ATTT)3(AGG)4	CAACAAACCCAAAACACCAG	AGTAACATCGTGGACCGGAG	58.92	59.989	285	rcrycc0_0064_B05.ab1	CTTTCAATTGATAAGTGTAGCATTGAAATATGGAATATAATACAAAGAAGGGGAGTGCATACATGATCCATTTTTAAGGATGCAATTATTCCTAAATCTATTTATTTTGGGTTATCCCTAAACGTAAACTGAAAATTTATGAAAGAAAATTAGAGATGTATGCTTTGCAAATAGCAAACTATATAACAACAAACCCAAAACACCAGTAAAAAAGAAAAATACAGAAGTTGCTTAAAACTCAAATCTCTTCATTTATTTATTTGTTTCAAAATTTTTTTGAATGAAGGAGGAGGAGGAAGATGAAGATTGGGAGTCAAGTGAATGTCGAGCAAACTCCGATAGCATTTGAACTACCTCTCTCATGGTGGGACGTTCTATGCTATTTTCTTGTACGCATAA…
CCRI635	(AATC)3	GTGGAGGCAACACAGTAGGC	CAATTGACCAAGGGATTGCT	60.721	59.933	268	rcrycc0_0065_A11.ab1	GACAAAAGGAGGATTCCAAATGTTATTGAAAGCAAAAGAATCAAGTAGTGGAGGCAACACAGTAGGCTATCATTTCCGGAATCACATTAATCAATCAATCTCTCAAAACCAATGCAAACCATTAACCACTACATCCATCACCCAAAAAGAAAGGGAAAAAAAGGAACTTGATAGATTTATCCACATAGTACTCTGTTACCAAAATGAATAATATAATTTAAAAAAAGGTGTAGGAGGACGCGTCTAAAGGGTGGATAAGGTATGTAAGCACCAGTGCCACAAGCATCAGAACGTAAGCAATCCCTTGGTCAATTGAAGTTCCATCACTTGTAGGGGAAGGAGCTGGTGCAGCAGACTGAGCTTCAACATTGGGTGAGACAATAGCAAAAACAAGAGCAA…
CCRI636	(GCG)4	CATTTCCCATACCCCAAACA	AAATCCATCGCTGCATAAGG	60.418	60.06	172	rcrycc0_0066_C07.ab1	CTTTGGAAGAAAACTTTAAAAGCAAAATTTTATCGCTCTTTGTCTGTCTCTTTGAAATCATTTCCCATACCCCAAACATGTCGTTCGTCGGGGAAGTCAGCAGCGGCGGCGGCGCTAGCACCGTCGGCGTAAACAATAAGCAGTTCTTTTGCTACCAATGCAACCGTACCGTCAGTATAACTATCTCCCCTTCATCTGACCCCTCTTGTCCCTTATGCAGCGATGGATTTCTCGAAGAATACGAAAACCCTAACTTTAATCCAGGATCCGCCTTCCATAACCCGAACCCGAACTTTAACCCATTCTCTGACCCCTATTTAACGATGTCGGATCCTGTCTCCTCCTTCCTCAAGCTCCTTTTTCCTTCCTCCTCTTCATCATCCCCTGCTTCCGTCGGGT…
CCRI637	(GTT)4	AGAAGATTTGGCACCACCAC	TCCTTCACCTAACACCAGCC	59.973	60.111	218	rcrycc0_0067_B11.ab1	ACGTAATAAAAAATGATTAATTATTGATAGATTCCTGACAACCAGCAATAAAATGAATACTATCCTTCCTATAATATAAAAGTTAAACAGAAAACTAAGAAAAATATTCCATAAACCTAAAAGCCAGAATATGGTGCATTAGGCCCTTCATCCCCACCAACACTTGCATGTTGCAGTTGCAAATATTATGAAGGGGGGGCTTCAATACAATTCAATTGCCAGGTGAGCTTTCTCTGTCATGACTGGATTCCATGTCACCATGAGACCCAGCACATCCCACACCTCAGCTATGGACCAAAGTTAGATAGGGGATTTAGTAAAATTTCTTACGACTATGTATATGGAATAAATTAGAAGATTTGGCACCACCACCAAATTGCCACCGTGATGATTCCGAAT…
CCRI638	(TGG)4	CGCCCTGAAAGATCCATAAA	AATTCCTCATCTCGCCCTTT	60.031	60.039	252	rcrycc0_0068_E10.ab1	CTCTGTTGTTAGCCTTATTCGTTTCACAATTTTGATCCCTTTTCTCGTAAAAAGATCGTTTGTATTCTTCTGCTTCAGCTATTATCTGATCTCGCATCGCCCTCTCTCTTTTCTCCCTTTCCTCCAGATGAATGACGTTTTGGCGGCGCCATTCACGTCGAGCGAAGCTTTCCTCATGCATCTCATCAGGCGGAGGCAACACGGGCCCTTCAGAGGCAAAAAACCCATCATCGCCATGACCATCACCACCGATACCACTACCATCCATGGCAGACGCCCTGAAAGATCCATAAACATCCGGGGAGGGAGGGTCGATATTATTATTGTTAGTATGGATGTTGTTGGTGGTGGTGGCAATATAGGCAAGGTTGTTACTGTAACTGCGATTGAAATTGTGAG…
CCRI639	(TTC)4	TTCGTCCGGAGTGAATTCTT	ATCTTCGGAAAGGGAGAGGA	59.67	60.147	214	rcrycc0_0070_D12.ab1	CTTACTCTTAGTCATAGTCAATTCCTCTTCCTCATCTAAACAATCCTCTTCGTCCGGAGTGAATTCTTCATCCAAACAATCCTCTTCATCCAGAGTAAATTCCTCATCCAAACAATCTTCTAAATCTGGAGTGAACTCCTCATCATCATCTTCCTTTTCTTCTTCTTCCTCCTCATAATCCTTGTCTTCATCTTCTTCAACAGACAAGCTTTCCCGCTTGACAGATTTTTTATCCGCAATCTTCCTCTCCCTTTCCGAAGATATCCGTTCTCTTTTCAACCTAACAACCTCTCTCACCTCTTCCTTTTCTTCTTCTTCCTCCTCATAATCCTTGTCTTCATCTTCTTCAACAGACACGGTTTCCTGCTTTACAGATTTTTTATCCACAATCTTCCTCTC…
CCRI640	(TGCA)4	ATGATGACACGCCAAAAATG	CATTGATGCCAGCAAGTACG	59.4	60.28	168	rmhcyd0_000250.y1.scf	GTAAAAGATTAAATACATTAATTGAAACCCAAGTTGGGTTCAGTTGTGTTACATAAAGACATTATTCTTCCTAGTTTTGTACATGTAATAAAATGATGACACGCCAAAAATGAGCTCAGAAACCATAGAAATCTGGCTTGCATGCATGCATGCATCAAATCATAGTAATGGAACACTATGGCCAGACGAGGTCAACAGAAACCTTTAGCTCTTGTGGATCTTCTTCTACAATCTCTGGTTCGTACTTGCTGGCATCAATGGCAGTACAAGACATTGAAGCACCACATGAAGAAGAAGGGGTAGATGGTGCTACAAGACCAAAGTTTGGTTCATGGTGACGAACAAGTTCAGACAATAAAAGAACAAGAGAAGCCATGGAAAT
CCRI641	(GAA)4	TTCTGATATCGACCTTGGGC	ACGGTTGGCTCCACTTCTAA	60.036	59.734	240	rmhcyd0_000310.y1.scf	GTAATTCCAATTAAGAGCTTCCCATGTTAAGCAAATTTGAGCTACATACGCAGCTTCTAGTTCATGATATGGGTTGTGTCTGATATCTGATGGCTTCTTGTTCATGGCGGCAAACTTGTGGACTACTCTTTCTGATATCGACCTTGGGCAAGCTTGGATGGACCTTAGTGACTCTGTTTCCTGGAGTTTTTGCGCACTAACTCTGTGTTGGAACATCATCTCTTCATCATATTTTTGGAAAACCGTGTAGGACTCCCACTTGGGACGACTTCTTCTTGAAGAAGAAGAAAATGGATCATCAGTCCCTGAATCTCTGCGATTTATTGAGCTTCTCCACTCAGAGGAGCTCTTAGAAGTGGAGCCAACCGTGCAAGAGTCTCCATAGATTTCTTCATCTGT…
CCRI642	(AG)11	CTGCCTGTCTTCAACATCCA	GAGAAGCCATGAACCGACAT	59.831	60.081	126	rmhcyd0_000322.y1.scf	CAAAAAATATCATATAATCCAATAATCTCTCATGAATGAGTTTTCATGAACTACTATTCTGCCTGTCTTCAACATCCATTGTTATATATAAATAGAGAGAGAGAGAGAGAGAGAGAAGTTTTTTGGAGCTAGAAATCATGAGAGTGATGGTACATTGTTGGGTCATGTCGGTTCATGGCTTCTCTGTGGCTGTTGTGGCTGCTATCATCATCACCCTCCATTCTCGAACCCATTTGAGTTGAACCTGTAGCACCTAGATTGAGATAAACCAACCTTGAATCCAGATTAAGGTTAGCAAGATTGCTTCCACTGCTACTACTGTTATGTTCATCACTCATTGGTGGGTAAACCGCAGTTGAAGTCGGTGGGTTTGCGTTTCCTTCTTCACGCGAGATAACC…
CCRI643	(ATC)4	CAACTGCCACAAAATTCCCT	ACCCAAGCAATGAAATGGAT	59.971	59.249	279	rmhcyd0_000330.y1.scf	CTTCTCCACAGTGCCACCTAATACTAAACATGGTTGTACTTCATCGATAATGTCAAGGTCCCATATTTCTATTGATGGCTCCATTGAACCAACTGCCACAAAATTCCCTTTCTCTCCCCCTCTAATTGGGCAGTCAAGCCATGCAGTACAAAGGGGAAATGCTGAAATGATAACATCATGGTGAACATACATGTTTGAATCACCTTCATCCAAATCCTCATATATCCAAACCTCAAGATGGCTAACATCATCTTCAGTGCGTGCACAAACTATAACAGAATCCATGGGTCTAATAGTCATGTCCTCAACCTCTTCAGAATCATCATCATCCTGATCCTTCAAAAATGGATCCATTTCATTGCTTGGGTAGTACAGGTCACCAAGCCCCTTGCTAAATAA…
CCRI644	(TCTTT)3	AGCCCAACCGTTGTTTAGTG	AGTGGAGAGCTGGTTGAGGA	60.03	59.986	160	rmhcyd0_000367.y1.scf	CTAAACATAACTTTCATCTGATATTATGTTCTTCAAACAATGGATAAATCATATAATGCTCGCTATGCTTAGCCCTTAAACATTCACGTTATTGTGGGCTTAACTATGAAAAATACAACAACAAATGAAAAAACATGAAACAAGTTTGAGTTTATTTATTGCCTTAAAACTCTGTTTGAGCTGAACACAAAGTTTTCTTCACCGGCAACCGTCGAGTTCAACCGCCCGGCAGCCCAACCGTTGTTTAGTGAACGAACAGCGGCTCGGGCAGGATCCCCTGTCACACGGCTTCCCTCGGTTTGGTTTTCGAATTCCGGGAGCCCCTGTGATTTCCGCTCTTTTCTTTTCTTTCTCTCTTCGTCTCGTTCTTTCCTCAACCAGCTCTCCACTGTTCTCATA…
CCRI645	(TCA)4	CCGCTCTTGAATTAACGCTC	GCAAGCGCAACAAAACTACA	59.982	60.059	171	rmhcyd0_000396.y1.scf	ACAAAAAAAATGTATTCCCATTAGTACATATCTATCTATCTACACTGCTTTGAATACATTAAGCACACAACATATGCAATGCAAACACAGTGTACCTACCGTGCAACCAAAAAAAATTGCATAGGCAACCGCTCTTGAATTAACGCTCTGCTACTCCAAATTAAAAGAATCCTGACTCATCATCATCATTATCAACTTTTCAAAGGGCTCTCGATTCTGCGTGAAGCAATGCGACTATCTTGTTTATGTTGAAAAGCCTCCTAGCCTTGAGTGGGTTTATGTAGTTTTGTTGCGCTTGCACATGCATTCTGGAACTGGATACTTGGTTACATCCCTTCCAGCTTTGCTACTTCTCAGTTCCGGCTGTCCTAAAGATTCTTGGTGCAACTCTTTTATGAT…
CCRI646	(GAAA)3	AAGGTTTCGCAACAAGCACT	GACCAAGGAAGACGGATGAA	59.92	60.05	271	rmhcyd0_000404.y1.scf	GGATTCATATGATTTAACTTTTTATTCAAATAAATAAACAAATGAAGGGAAACCATAACCCCGAGAGAAAAGAAAGTAAAGCAACAGCATATGAAAAGGTTTCGCAACAAGCACTATTAAGTAAAGAAACGCAATATTTGAATAAGATATTTGACTGAAAGAAAGAAACCTGGTTCCCAGTTGTTCTATTGAGAAGCATACATATAACCAAGACCCTCCAGGGGTCATGTGTATGATCCTCTTGGAGAAGTGGAGCATCAGAACGAGGAGGGATCCATGTATTATCGACAGTTTTTCTTTGGTAAGCCTCATCTCTCTTCTGAGAAGCAGAAAGTAAGGGTTTAACTTCATCCGTCTTCCTTGGTCTTCTCAAGCTTTCATTGTTCTTCTGAAAATAGG…
CCRI647	(TCTA)3	TCCTTCTTGATCGATGGTCC	AGCAAGAAAACGTAAGCCCA	60.011	59.883	225	rmhcyd0_000425.y1.scf	NTATTTGATTGCAGTCTCCGAAGTCCTTCTTGATCGATGGTCCCCATTAGCATTAGTGCCAATTAGCAGCCGCTTTTTTTGGAAGGCGAGGTGCTCATGTGTGATCGCGGATTCCACGGTAGCAGTAGTTATAGCTCTACATTAGGAGCACGGGGCTCTATCTATCTAAAGGAGGTACGGACCCCTCCCGGTACGATGCAGTTGAAAAACGTAAGCCCTTGTATAGGTTGGGCTTACGTTTTCTTGCTTTTCTTTGTTGAACCTTCTACGGTCTACCTTCTTTCTCGATATCCCAATTCTAGCGTTCGTTAGCAGAAGTAGAGATAGGGGGAGATAGGATTTATTATAACATTTATGTGAAAATACCAGAAGCCGCTATAAGGGGAAGAAGCAAATCCT…
CCRI648	(TGT)4	ATAGCAGGAGGACTGGCAGA	AATGTTTGAAGAACCACGCC	59.973	59.978	292	rmhcyd0_000484.y1.scf	GTTCTTGGCTGAACTTGGTTCTGAATCTCTTCTTTGACGAATGTGGGTGTGAAGGTTGTTGCCCTCCTTCACTGAAATGGAACATATTGAGATCTTCGCTCGAGGACTCGGCCTGGCCGCCGCCACCAAAGCTCATCATCAGTGGTGCAACGGACATAGCAGGAGGACTGGCAGACAATCCAAGGGAGAACCTTTGATGGTGAAGAGGTGTTGCTCGTGGAGGAGGACGTACAGCGTTTCTCCTTGTGTTGTTGTTGTTGGTATAATAATAGCTGCTCGGTGCATACTGTGATTCCCCGTTTATTTCTTTCCTGTGAAAACTCCTATGACATTCACAGGCCGCACATTTCAACGCTTCCGGCGTGCCTTCTTCGCCGCTCGGCATGAATTCCCCGCAAC…
CCRI649	(CAGA)3	CCAACCCAACACATCACAAC	TTGGCCTTGGATCTCATTTC	59.701	60.014	103	rmhcyd0_000770.y1.scf	ATCTCCTTGATGGAAAAGAAGGGTATAAATGTACATATAAATATGTGTATCATCATAATTTCTCCATAAGATATAATCTCAATAATGTTTTAGTCACACAACCCAGCCCAACCCAACACATCACAACCAAACCAACACCACTGGCAAATCCAGACAGACAGAGATCCATTTTAATCATATACTCACAGATGAAATGAGATCCAAGGCCAACCAGAACCAGCACTTCACAAAATAGATCATCTCTGATCTCACTCAATAAACTCTCCTTGATATTATGCATTTTATCCAACTACTTTTTCAGTTACTTCCTTAATCTCATGACCAGCAGCTCTGGCAGCCATAGGGCTGCTGGATCAGGATCATATCTCTGAATAAGCTGTTGTGTAGTGTAATAATTTG…
CCRI650	(CGCT)3	CTGTTCGGATGGCTTTTGAT	TGCTTGAAGCGTAAGGGAGT	60.074	60.015	264	rmhcyd0_000869.y1.scf	ATGATTAATTAAGGAAAGGAAAAGTTCGGGAGAAAGAAGAGAGAACCTCTTTAAATTGCTCGTCGTTTAAGGCATCTTGATAAGAATCGGAAGCTTTCTGTTCGGATGGCTTTTGATTATTGACGTGGTGTTCCTCTTCGTCGTCATCGACGTCACGCTCGCTCGCTGTTTCGAATCCATCGGAGGCGGCGTCTTCTCCGTTCACATTTGAAGAGGCGGCGGAAGCGGATGTCGTTTCAGATGATGTTAGAGTGGCATTCGTAGCTTTTTGTTCTTGTTGTTCATCAACGTAGTGGGGTTCAATCAGCACCATTTTGGGGTTTACGATCGAAGAATCTATGACTCCCTTACGCTTCAAGCAAGCAAGCAAACAAATAAACAAACAGTGGTTGATTTTAC…
CCRI651	(GCT)4	TCGTCACGCTCCACTCTATG	TGGCAGTGATACCAGCTCAG	60.008	60.008	218	rmhcyd0_000893.y1.scf	GATGGGGTAAATTTTATATAAAGAATTGACAAGTCTACAAGTGTCAAAACTCAGAGAGCACTCAAAATAAAAGAAAAAAGGAAAACAGAAGGGCAAACGGTGGCTTGTTCACATTGTGCAGCCCACATGGTTGATTGTAGTAGCTGCCTGTCTCTGAGGGGGCACGTACTTGACGGGGTTAGGCCCCACGCTCACCGCCTTCTCGCATCGACAGCTCAACAACCCCCCATTCCCTGATTTCTTCTTCCCCCCTTTGCCAACCGCTGTGATGTTCTCCTCCGCTTCACCACACCCTTCTGCCGTCGTCACGCTCCACTCTATGCTTGCCTCGCTCGGCTCGTAACACTCCGACATCATCGACGAAGCTGCTGCTGCTAATACCATCGATCTTCTTATATT…
CCRI652	(TATTT)5	GCTGCAGCGTTTTAGTAGCC	CAATTTCGGTGGCTTTTCTC	60.18	59.685	276	rmhcyd0_000944.y1.scf	CATAAACAAAACATCAAATATTAACGGTCCATTAAATGTCCAACTAATACACCAAGCCCAATGAGCCCAGAAGCCCAAACACGATACCCCAACTACAAGAACAGGCCCAAAAGCCAAAACCAAGGCAGAACCCTAGCCTCTGCTTGCGCCGCAGCTAGCCTCCAGCGCCTCCGTATGCTGCAGCGTTTTAGTAGCCACACTACGTCCGCGCCTCCGTACGCCTCACGTGAAGGGCCAGCGCATGCCCCGTACTCCGTACCTGCAAACAAACGAGACAAACACAGCAACAAATACGAACAAAGAAGAAAATTGTATTTTATTTTATTTTATTTTATTTTTTATTTTTTTCCTTTGATTATTCGGCTATAAAGCCCTTTTGATTTTCGATTGTAAGGGTTC…
CCRI653	(TA)6	CCAAGGGCGTCTCTCTCATA	ATGATGAGGCGAGGATTGAT	60.353	59.469	175	rmhcyd0_001044.y1.scf	GGTGTTAAACGCATACCATATTCAACTCCAAATCCGAATAACATAGATCACAACATAAATTAATTAAGAAGTTCGATTTATTTAACCACCATTTGGTGGAGCCAAGGGCGTCTCTCTCATACACAAGCATTATATTATATATATGATTGAGCTAAGGCAGTTGTAGGAATTATCTGTGTATATATATATATTATGTACATTATGTTCCATACAATTAAGTTTAAAAGATGCAACACTTCACCACTAAACCCTTTGGATCAATCCTCGCCTCATCATGGCCTTCAGGAGGCTGAAGTAAGTTACCGGTTTGGGGGAGATATCATTTCTTTCTTCAGCTGAGTCAATATATCCTCCATTGTATACTCCCTTCGCCAATTAGCAAGCGTGGG
CCRI654	(TCA)4	GCTCTTGCATTTGGGACATT	TCGGAGATGAATCATGACGTT	60.081	60.476	150	rmhcyd0_001147.y1.scf	CTTTTCCTCACTACCATAAAAGCCCATATTTCTTTCTTCTGTGATTAAATTTAAAACTAAAAGAAAATATTATATCAGCGCTATTTGTCCTCCGACTTGCTCATCACTTGAAAATGAAAAAAAATTGGAGAGCAAATAGCACAATCCCGAGGATAACAAAGGGTAAAATTAAAAGACAAAAAAACTAATAAGGGTAAAGTCCTAATTATACCCTAATAGCCAACATTAAATTTATGATTGGATTTATATGCTAATTATATGGTTTTAGCTCTTCCTTGCCTTGGTGGTGGTAGCAGTATCATGAAGAAAATCAAGCAAAACAGTGCTCTTGCATTTGGGACATTTAGGTTCATCTTCTGAAAGCATCACGTACATCAAACACCTTGGACGTCCGACCAG…
CCRI655	(TTC)4	ACGGAAGTGGCTGTCTGAGT	ATAGGAGGGCCAAGGAGGTA	59.907	59.919	262	rmhcyd0_001208.y1.scf	GGCTAGTAAATGCTCCCACTTTCATCCTTCAGCACATGAAATGTTACATTTTCATACGAAATTTATAAAATATACAACGGAAGTGGCTGTCTGAGTTTGAACCTGACGATTACATATGATCTACATTTGAAATATCTTCCTCTCTGGTGATAATTATTTCTTGTTGCTTTTCTTCTTTTCTCGTTCTTTCTTCTTCTAGTCTTGGATCCTTTTCTTCTCTTTTTCTTTCTTCTTCTTCTCCAACTCTTGAATTCGATTCTTCATAACTTTCTCTTCCCTCCTTTTCCTACTTTTCGTATATCTTCTCTATTCATTCTCTACCTCCTTGGCCCTCCTATTACTGACTCTTCTTTTCCCCC
CCRI656	(AGG)4	GGAAAAGGTTGTGGAGCAAA	TCAATTCCTCTGCCTTCCTG	60.088	60.331	158	rmhcyd0_001257.y1.scf	GTAGTAACCAGGTGAGGTCGTGCATTCGTCTTATTTCTTCCAAATAAAAAATTTTGTACAATATTTGATCTAAACAGTCGATGGTTCAGGTGGAGAAATTTATGGACTTATGGAATAACAACGATGAATTCCGAAAAGAATATGTTAGATGCAATGAAAGGAGCACACTTTGGAGACTGAGGACATTAGATGGCCGTGCACTTGGTCCTGGTGAAGTGCCTCCTGTAATTCCTCGAGCACTAAATGGAAGAGCGGTCGTGGATCATACAATGTCCGGCTTAACTTTGGAAGATCGAACACAAGAGTTGGTGGCGGTGGCAAAAGCTGAAAAGGTACTTGCGGAAAAGGTTGTGGAGCAAAAGAAGTTTATGAAATCTGCTCCTCCAGAAAGTGTTTCAA…
CCRI657	(AATG)3	CACAAAATGGTGGTTATGCG	GGTTTTTGGCGGAGTTTGTA	59.849	59.975	112	rmhcyd0_001420.y1.scf	AAGTAAAGGGCAGAGTTGCATTCGGCTCAAGATTCAACTCATTGCCAAACCCTAATTGTAGCAGTCCAATTTTACCCACAAAATGGTGGTTATGCGTTTGGGAACAAACACACATGTTCTCTAAAAAAATGAATGAATGGGGAACACATAAAGCTCCTATAGATTGTGTACAAACTCCGCCAAAAACCAAATAAGACCATCACCTGAAAAATATGAAGTTTGTCACTCCATCGACAATGCAATAACCTTCCTTCGGAAACCAACCAACCAACCAGATGATCATCACATAATGGTGCAACGGCTGCTTTCTTCTGCTGGTTGCGGAGCTGCCTGCTGGTACCTGTTTGACTCCGAAGGGTTGTAGGTGAACTCGGACGTATCCAGACCATACTTTTCCCT…
CCRI658	(AACC)4	TACAAACTCCGCCAAAAACC	TCCGAGTTCACCTACAACCC	59.975	59.966	207	rmhcyd0_001420.y1.scf	AAGTAAAGGGCAGAGTTGCATTCGGCTCAAGATTCAACTCATTGCCAAACCCTAATTGTAGCAGTCCAATTTTACCCACAAAATGGTGGTTATGCGTTTGGGAACAAACACACATGTTCTCTAAAAAAATGAATGAATGGGGAACACATAAAGCTCCTATAGATTGTGTACAAACTCCGCCAAAAACCAAATAAGACCATCACCTGAAAAATATGAAGTTTGTCACTCCATCGACAATGCAATAACCTTCCTTCGGAAACCAACCAACCAACCAGATGATCATCACATAATGGTGCAACGGCTGCTTTCTTCTGCTGGTTGCGGAGCTGCCTGCTGGTACCTGTTTGACTCCGAAGGGTTGTAGGTGAACTCGGACGTATCCAGACCATACTTTTCCCT…
CCRI659	(TC)8	GGCGGGAAAGAAAGGTTAAG	GGTTTATCCGACAAAAGCGA	60.068	60.074	280	rmhcyd0_001435.y1.scf	CTGGAAAAGCAACTAACGGAATCTATTATAAGAATAAAAATATTTTACAGGCGGGAAAGAAAGGTTAAGCTAGGCTAAGGGTGCTAAAATGGCAACCAAACATGGCTGCTAATTAAGCTTTGAGACAGTGGCCGAGGATGTTTGCATAAGTTGGCTTTTCTCTCTCTCTCTCTCTTGGGAGTATTGGAAATGTTCATAAATTTGGATATGGCTGAATAAATGCAGAGTTCATCTGCCATATCTTAAGTGAAGCAGTTACATTGAGTTCCGTTGCATTGTTGAATAAAAACACTTTAACTGCTCCATATATCGCTTTTGTCGGATAAACCCTTGATGTAATCACTGTTCTTCCTCCTTGTCCAAAGCTTTCGATTATCGAATGATCCACCAATATTCTGA…
CCRI660	(TA)6	TCCAGAAATGGGGATGAGAA	CGCAAACGAGTAAACAAGGG	60.395	60.659	297	rmhcyd0_001529.y1.scf	GGATCCATATAGATATATGCATTAATCCAGAAATGGGGATGAGAACAAACTCAGGATAGAGGATTCAGATTTACAATAAAAAAAAGAAGAAGAAAAGAATCCATGATAGAATGAAAAAGGAGTACATATACATATGATAATGATAAACCTAATTATTAATCAGTAGGGACTATTACTAGCTAGAAGTTTTATAGGAGTCATATCTGTGCAATCCTACTATATATATATAAGTCATCAAACCTTATAAGTGGATAAAATAAGGTAAAAAATATATATAAATATTATGCAAATGCCAGCAATCTCCCTTGTTTACTCGTTTGCGATCAAGAGCGTGGTCTCATGGGCAAATCTTCCCAAAGCATCCGACTCTTTAATTTATTTGACTGTTACATGGTAACA…
CCRI661	(AGGG)3	AATGCAACTGGGAGGAGAAA	TACATTACGCCCCTAATCCG	59.67	59.81	219	rmhcyd0_001540.y1.scf	CCACCAAAATGCAACTGGGAGGAGAAATTATGAGGATAGAAGAGGAGAGGGTCGGGTAGGGAGGGAGGGTAAAACAGAGAGTTGGGGAGGGAAGCCAGACGTAATACCTATTACTCGATTTGGGAAGGGATTAGAAAAGCAGGGAATTTGGGGATTAGGTCGGGATTGTATTACGCGCGTAATACCTATTACAGCGGACCAAACGCCGGATTAGGGGCGTAATGTAATAGGCGCGTAATCGGTCAGTAATGGATTACCTTCAATAGCTTCACGAGGAGCTTTGAAGCCCAAACCAATGCTCTTCCAGAAACGGTTCCCTCCCTTTCCAGGTCTCTTCCCTTTCGTAGATTTCTTGGAGCTTTCGGATGATCCAGAAGGAGCTTTTTACTCAACAACAGT…
CCRI662	(GATT)3	TTACTCCCTTGCAAATTCCG	AGTTTTTGATGGAGCATGGG	60.067	59.933	131	rmhcyd0_001553.y1.scf	CTTATCCAAAGCATTCATTAATTTATTTATGTATTTCATAATAGAGGTAGTTTCGACTGATCCCCCAATTTCAACAAATCACTAAAATCTATAACAAAATGAAGTCTTTATTCAATACTCACCACCATATATGGAGAGATGTTAGAAGTACACATTCCGAGTATTTCCAATCCCTCCCACCGTTCATTCATTGATAAGTTGCTCTTATACCTCTCAACTAGAGTTCTCAAAGCAGTATCCGCGGAGAATTGGGCCACCATATCATTTATATCTTATCATCTGGTGCTTGCAGAATTTTATAAGCAGCAATCTATAGGCAGACATTTGGAAAGTTATATAGCATACTAAACCAAGTTTATTTCACCAAAACTCCTCAAGATAGATAGCCTCAAAAACCAA…
CCRI663	(AAC)4	CTCGCTTTACGTTAGCGGAC	GCTCATCTCATGGAGGGAAA	60.039	60.158	152	rmhcyd0_001566.y1.scf	CCTTAGCTGGATCTCGCTGGTGCCACCTAAACGGTAAGTAGGCGGCGGATGTGTGACGTTTGGAGTTGTCGTCCGTGCGCCTGTCCCCAATGGAAGAATGAGTGATCCGTTCCCCTGCGGATCATGGCCTTACCACTCGGTCCCCGATGGCCAGCGGGGGATTCGGTATAGCAGCTCACGTTCGTTTGCGCTGCGCGTTCCCGCTGGACTGGACGCGTGTTAGCTGTAGGAAGTATGGTTCCGAAAGTGACTTCGGTTCGCCAGTTCAGGCTCAACTCCTCGCTTTACGTTAGCGGACCCACAGGTCGGGCCGCGGCTCTGCGCTCTTTCTTTCTGTGTGGGACGATGCCGGGGNAGAGAAGGGAGTGCATCGAAGCGGCGAACAACAACAACACAACT…
CCRI664	(CATG)3	CATTGGCAAGGACCGACTAT	CAACAAGCCTTCTTTGGCTC	59.955	59.993	243	rmhcyd0_001686.y1.scf	ACAAAACATTGGCAAGGACCGACTATCTTGAAGCCGAAATTTATTTACAAAGATGAGAGAAGAAAACATAGATAATATCAAAATTTACACTCATTTCCGTTTTCCTTGTTTTGGAAAAACATCAAGACATGCATGCATGCAATGTCATGTAAAATCCTCTATTAGAAAGAAAGGGAGCGGGCGAATACTTTTTTCCATGCTTTCCAGCTTAGAGATCGAGCCTTCATTAGAGCCAAAGAAGGCTTGTTGAATCCCTTACGAGGAAGAGACGGTGACGGCTCTTCCTCCTCGACATCTTCCATCTCGACGTTGTCTTCGGGTTTCCAAAACCGAGCTTCTTTTCTTTTGCTTCTCATCGTTGATAGCACGTCGTATTTGTTGCATATTCCCCATGCTGTC…
CCRI665	(TCA)4	GGTGAACCAATGCCAGTTTT	TCCCACCTGAAGGATTGAAG	59.836	60.042	101	rmhcyd0_001743.y1.scf	ATTGCTGGCAAACTTCAATTGCACAAGGAACAAGCTTAAATAGTCTTGACAACAATAAACCAAATATATGAGTAGAATGATGTCTCACAGGTCACAAATGTAACACTAGCCAAAACTCGGGTAAATTTCTTGGTGAACCAATGCCAGTTTTCATAAAACTAAACATCAATAAATTACTCATCATCATCATCGATGGGCTTAGTGCCCAAACCCTTCAATCCTTCAGGTGGGATTTCAGCAGCAGTTACTAGAGAGTAGAGCTCTTCCTTCGCATCTTCATCATCATCTTCTCTTGCGGGCAATGCGGACCCTAAATCCTTTC
CCRI666	(AT)6	TGCAGAACAACCTAGGACCA	GAAATGCCTGTTAGGTTCCG	59.288	59.569	113	rmhcyd0_002049.y1.scf	AGCAATAGTCTTAATTGTTTCAAGTTTTATACCAGGCAATGTATATACTAAATTAAAGTACAATCTTATATGATTATATATAGATATACACCTTCAATTGATTTAAGTTTTGCAGAAAAATGCAGAACAACCTAGGACCATTACAACAAAACCAACAACAGCAAGAACTAAAGCTACCAGATCTTCAAAAGGAATATATATATATTGGAGATACGGAACCTAACAGGCATTTCGTCACTCAAGATTGGTATGTCGAGCTCCGATGGCCTCAGGAATCTCTACCAAAACCTCACCCAATATGTAAAACAGCATCTCAAACAACACAGACATGGGCCCCTCATAGACAATCCCCAT
CCRI667	(GAT)5	GGAACCCCACACTCACTGTT	TTTCCAAGTTTGTCAAGCCA	59.859	59.293	266	rmhcyd0_002478.y1.scf	ACAAGCAATACTATTTTCCATACCAACTCACTGATGCAGAACATAAAGCTTTCAATATTTTCCAAACCTTTCTATACAAATATCCTGCAGGAACCCCACACTCACTGTTTTTCCACTAAATGCCTTCTAATGTTTCATCTCCAATTCCATGTGAAGCAGATGATGATGATGATGGAAAACCCAGAATCTTCATCCTTACCAGGCATCAGAATTATATTCTTTTCACAAGTTCTCCCTACATTGGGTTAAGGTCTTAAACCAATAGAATCCAAGCAAGAGAACTACGGAAGTCAGAGTTTCTTAAGGGGTATAACTTGCTCGAGATGTAATGCCTATGGCTTGACAAACTTGGAAAGCTATATCAATTACCTCAAGCAGTGTATGCCTAAGAAGTGCATC…
CCRI668	(CTA)4	CCAATACCGACACTTTCATTG	GGGGTGGTATTACTGCGAGA	58.013	59.955	266	rmhcyd0_002494.y1.scf	CTTAACCAATACCGACACTTTCATTGAAAATCATCATCAACTACAACAATAATAACAAAGTACTAGAACTGAATACGAACCCAAGTCTACTACTACTAAACCTTATCATGGACCCTGGTTCATGAAAGCAGCAACCTTCTTCAGCTTAGCCATGGCACTATCGCAAGTCGGTTCTAACAGATGGAATACATGGTCTTCTCCTTTGCTCTCCATCATCTCCACTTCACCTTTCCATCCAATCTTCTTCAACCTCTCGCAGTAATACCACCCCCTGTGTCTGAACACATCCTTTTCAGCAACGCAGACAAGCACCCTGATGCAAACCAGGCTCGCCAAGCTAGCCAAGCTTTGATCTTTAAAGGGATTGATCCATGGATCGTCGGCTCCACTCGTCGTCGG…
CCRI669	(TTCA)3	AACCCCACTAAAGCTTTCCC	GGAGAATCCAAGAATGGCAA	59.46	60.014	147	rmhcyd0_002546.y1.scf	AAAAAAAAAAAAGAAAAAGAAACTTCCAATTCCATTTCCAAGATCCTGTACATATTCTTCTTCTAAACCCCACTAAAGCTTTCCCAACTTTGGCATTTTAAATGTTTCAATCAACATAGCAACCATTATAATAATCATAAAAAAGCTTCAACTTTTCATTCATTCACTCACCACCAATTTCCCCCTTTGCCATTGCCATTCTTGGATTCTCCCTCCTTGAAATTCCTTCTTCTTTTTAAGAAAATGATAAAAAAATTTAAAAAAAGGGGTGTCATTTAAACAAGAACCCAAAGTGTAAAAGACCTCTAAAACCTTTTTTTCTTTTAGGTTAGCCCATTACTGATTCGGAGTTTATTTGGCTATTACTTCCGGCAGGCGAGTTGGATCCGTTATCCGGGA…
CCRI670	(AACC)3(GCTA)3(AAG)4	TCCAATCCCCAAATCCTACA	GGGTAGCGGTCCGACTTTAC	60.126	60.875	261	rmhcyd0_002664.y1.scf	GAAACCAAGAACCAGAGTTATATGTTCTTTTTCTTTATTCAACACACAGCAGCAAGTACATGATAGGTGTAAGCGATGCATTCCCGGCAGCATTTATGTTTAAAAACTATCCAATCCCCAAATCCTACATTCCGATACTAACCAACCAACCTTAAACATGCTAGCTAGCTACCCCGTATGCATCTCTTACATCCCGTATTCATCTCATAATTAAGACTACTTAGCCCTAAATAAAGGGGAAAAAAAAGTCAAATAAAGTGAAAGTACTGGCAAAAAAGAAGAAGAAGACATAGAGGACAGAAGTTTAAACAAGGAAAAAGAAAGTAAGAATTCTAAAGGACTAGAGTTAAGTAAAGTCGGACCGCTACCCTCAATTCCCCGCAATGCAACGATGCTGCT…
